# Supplementary material for: Building an Interoperable Rare Disease Multi-omic Resource: The GREGoR Data Model and Dataset
Source: bioRxiv. 2026 May 19:2026.05.15.725546. Preprint. [Version 1] doi: 10.64898/2026.05.15.725546 (PMC13228420; doi:10.64898/2026.05.15.725546)
Supplement: Supplement 4 — Document S4: Table S4 (Genetic Findings) .xls file [file media-4.xlsx]

## Sheet: Table S4
Table S4. De-identified candidate genetic findings with supporting annotation
chrom	pos	pos_end	ref	alt	variant_type	sv_type	copy_number	variant_reference_assembly	chrom_end	public_database_ID_other	ClinGen_allele_ID	GREGoR_ClinVar_SCV	VRS_ID	hgvs	hgvsc	hgvsp	transcript	gene_of_interest	gene_known_for_phenotype	gene_disease_validity	known_condition_name	condition_id	condition_inheritance	variant_inheritance	zygosity	allele_balance_or_heteroplasmy_percentage	phenotype_contribution	partial_contribution_explained	GREGoR_variant_classification	additional_family_members_with_variant	method_of_discovery	public_database_other
12	6925069	6925183	CAG	CAG [75]	STR/RE/MEI			GRCh38									NM_001007026.2	ATN1	Known	Definitive	Dentatorubral-pallidoluysian atrophy (DRPLA)	OMIM:125370	Autosomal dominant	paternal	HETEROZYGOUS		Full		Likely pathogenic	BCM_Subject_BCM17302_3	LR-GS
X	153793622	154397436			SV/CNV	DUP		GRCh38										MECP2	Known	Definitive	MECP2 Duplication Syndrome	OMIM:300260	X-linked	maternal	HETEROZYGOUS		Full		Pathogenic		LR-GS
X	153056603	156021389			SV/CNV	DUP		GRCh38										MECP2	Known	Definitive	MECP2 Duplication Syndrome	OMIM:300260	X-linked	de novo	HETEROZYGOUS		Full		Pathogenic		LR-GS
X	153105549	154240069			SV/CNV	DUP		GRCh38										MECP2	Known	Definitive	MECP2 Duplication Syndrome	OMIM:300260	X-linked	maternal	HETEROZYGOUS		Full		Pathogenic		LR-GS
X	153726915	154607969			SV/CNV	DUP		GRCh38										MECP2	Known	Definitive	MECP2 Duplication Syndrome	OMIM:300260	X-linked	maternal	HETEROZYGOUS		Full		Pathogenic		LR-GS
X	152199662	154240069			SV/CNV	DUP		GRCh38										MECP2	Known	Definitive	MECP2 Duplication Syndrome	OMIM:300260	X-linked	maternal	HETEROZYGOUS		Full		Pathogenic		LR-GS
21	44521956		C	A	SNV			GRCh38		rs782040120,COSV57870233	CA10056558		ga4gh:VA.wpflNBksIy4iB5S_1uyXt3zrFu_5rIyh		c.1493G>T	p.Gly498Val	NM_144991.3	TSPEAR	Known	Definitive	Ectodermal dysplasia 14, hypohidrotic/hair/tooth/nail type	OMIM:618180	Autosomal recessive	maternal	HETEROZYGOUS		Full		Likely pathogenic	BCM_Subject_BCM17824_2|BCM_Subject_BCM17824_4	SR-GS
21	44499878		C	T	SNV			GRCh38		rs138480801,CM1613692,COSV107388839	CA10056257		ga4gh:VA.KlzDyoaR-R_mBn1tYauHwmpbU2_nBQ6x		c.1915G>A	p.Asp639Asn	NM_144991.3	TSPEAR	Known	Definitive	Ectodermal dysplasia 14, hypohidrotic/hair/tooth/nail type	OMIM:618180	Autosomal recessive	paternal	HETEROZYGOUS		Full		Likely pathogenic	BCM_Subject_BCM17824_4	SR-GS
21	44521956		C	A	SNV			GRCh38		rs782040120,COSV57870233	CA10056558		ga4gh:VA.wpflNBksIy4iB5S_1uyXt3zrFu_5rIyh		c.1493G>T	p.Gly498Val	NM_144991.3	TSPEAR	Known	Definitive	Ectodermal dysplasia 14, hypohidrotic/hair/tooth/nail type	OMIM:618180	Autosomal recessive	maternal	HETEROZYGOUS		Full		Likely pathogenic	BCM_Subject_BCM17824_1|BCM_Subject_BCM17824_2	SR-GS
2	218890139		CAACT	-	INDEL			GRCh38		rs2106016227	CA413603951		ga4gh:VA.li5VnIKrD2XerqMk4Bg7Y4VV2YVSazY5		c.532_536del	p.Gln178GlyfsTer7	NM_025216.3	WNT10A	Known	Definitive	Ectodermal dysplasia 16 (odontoonychodermal dysplasia)	OMIM:257980	Autosomal recessive	maternal	HETEROZYGOUS		Full		Pathogenic	BCM_Subject_BCM17828_2|BCM_Subject_BCM17828_4|BCM_Subject_BCM17828_5	SR-GS
2	218890289		T	A	SNV			GRCh38		rs121908120,CM094237,COSV51461655	CA116867		ga4gh:VA.FkLOLYQOxlJAeXwgR69_7HZO7-boqX5G		c.682T>A	p.Phe228Ile	NM_025216.3	WNT10A	Known	Definitive	Ectodermal dysplasia 16 (odontoonychodermal dysplasia)	OMIM:257980	Autosomal recessive	paternal	HETEROZYGOUS		Full		Likely pathogenic	BCM_Subject_BCM17828_3|BCM_Subject_BCM17828_5	SR-GS
2	218890139		CAACT	-	INDEL			GRCh38		rs2106016227	CA413603951		ga4gh:VA.li5VnIKrD2XerqMk4Bg7Y4VV2YVSazY5		c.532_536del	p.Gln178GlyfsTer7	NM_025216.3	WNT10A	Known	Definitive	Ectodermal dysplasia 16 (odontoonychodermal dysplasia)	OMIM:257980	Autosomal recessive	maternal	HETEROZYGOUS		Full		Pathogenic	BCM_Subject_BCM17828_1|BCM_Subject_BCM17828_2|BCM_Subject_BCM17828_4	SR-GS
2	218890289		T	A	SNV			GRCh38		rs121908120,CM094237,COSV51461655	CA116867		ga4gh:VA.FkLOLYQOxlJAeXwgR69_7HZO7-boqX5G		c.682T>A	p.Phe228Ile	NM_025216.3	WNT10A	Known	Definitive	Ectodermal dysplasia 16 (odontoonychodermal dysplasia)	OMIM:257980	Autosomal recessive	paternal	HETEROZYGOUS		Full		Likely pathogenic	BCM_Subject_BCM17828_1|BCM_Subject_BCM17828_3	SR-GS
13	20223450		C	T	SNV			GRCh38		rs104894415,CM002605,CM131243,COSV53832458	CA253526		ga4gh:VA._OiJxF_FBp2rvFLSXa4GJ1LsYPVT1k6w		c.31G>A	p.Gly11Arg	NM_001110219.3	GJB6	Known	Definitive	Ectodermal dysplasia 2, Clouston type	OMIM:129500	Autosomal dominant	de novo	HETEROZYGOUS		Full		Pathogenic		SR-GS
2	218882368		C	A	SNV			GRCh38		rs121908119,CM094234	CA116865		ga4gh:VA.EE_hgbSs-eD2x_LflkcDUF7U9aUCzZ5V		c.321C>A	p.Cys107Ter	NM_025216.3	WNT10A	Known	Definitive	Ectodermal dysplasia 16 (odontoonychodermal dysplasia)	OMIM:257980	Autosomal recessive	biparental	HOMOZYGOUS		Full		Pathogenic		SR-GS
2	218882368		C	A	SNV			GRCh38		rs121908119,CM094234	CA116865		ga4gh:VA.EE_hgbSs-eD2x_LflkcDUF7U9aUCzZ5V		c.321C>A	p.Cys107Ter	NM_025216.3	WNT10A	Known	Definitive	Ectodermal dysplasia 16 (odontoonychodermal dysplasia)	OMIM:257980	Autosomal recessive	maternal	HETEROZYGOUS		Full		Pathogenic	BCM_Subject_BCM17836_2|BCM_Subject_BCM17836_5	SR-GS
2	218890289		T	A	SNV			GRCh38		rs121908120,CM094237,COSV51461655	CA116867		ga4gh:VA.FkLOLYQOxlJAeXwgR69_7HZO7-boqX5G		c.682T>A	p.Phe228Ile	NM_025216.3	WNT10A	Known	Definitive	Ectodermal dysplasia 16 (odontoonychodermal dysplasia)	OMIM:257980	Autosomal recessive	paternal	HETEROZYGOUS		Full		Likely pathogenic	BCM_Subject_BCM17836_3|BCM_Subject_BCM17836_4|BCM_Subject_BCM17836_6	SR-GS
4	84678917		A	G	SNV			GRCh38			CA357265743		ga4gh:VA.KlwgZbsnDcDamqYQYjOgq_i-CZefbpNK		c.10147+2T>C	p.?	ENST00000295888.8	WDFY3	Known	Definitive	Microcephaly 18, primary, autosomal dominant	OMIM:617520	Autosomal dominant	maternal	HETEROZYGOUS		Full		Likely pathogenic	BCM_Subject_BH10941_3|BCM_Subject_BH10941_4	SR-GS
4	84678917		A	G	SNV			GRCh38			CA357265743		ga4gh:VA.KlwgZbsnDcDamqYQYjOgq_i-CZefbpNK		c.10147+2T>C	p.?	ENST00000295888.8	WDFY3	Known	Definitive	Microcephaly 18, primary, autosomal dominant	OMIM:617520	Autosomal dominant	maternal	HETEROZYGOUS		Full		Likely pathogenic	BCM_Subject_BH10941_1|BCM_Subject_BH10941_4	SR-GS
4	84678917		A	G	SNV			GRCh38			CA357265743		ga4gh:VA.KlwgZbsnDcDamqYQYjOgq_i-CZefbpNK		c.10147+2T>C	p.?	ENST00000295888.8	WDFY3	Known	Definitive	Microcephaly 18, primary, autosomal dominant	OMIM:617520	Autosomal dominant	maternal	HETEROZYGOUS		Full		Likely pathogenic	BCM_Subject_BH10941_1|BCM_Subject_BH10941_3	SR-GS
7	111728458		T	G	SNV			GRCh38		COSV101447780,COSV101447933	CA368949647		ga4gh:VA.LihWLCePbgal0XlBiK6_fPIFT52nallo			p. Y1906S	NM_014705	DOCK4	Candidate	Strong	Septo Optic Dysplasia	OMIM:182230	Autosomal dominant	maternal	HETEROZYGOUS		Partial	HP:0001274|HP:0000609|HP:0000639|HP:0001263|HP:0000750	Uncertain significance	BCM_Subject_BH11997_2	SR-ES
7	111741660		T	A	SNV			GRCh38		rs181220597	CA4441498		ga4gh:VA.rI4AjVF6WO3AsWpnoyCFYkg_2peFeyyL			p.E1591V	NM_014705	DOCK4	Candidate	Strong	Septo Optic Dysplasia	OMIM:182230	Autosomal dominant	paternal	HETEROZYGOUS		Partial	HP:0001274|HP:0000609|HP:0000639|HP:0001263|HP:0000750	Uncertain significance	BCM_Subject_BH11997_3	SR-ES
4	158680528		A	G	SNV			GRCh38		rs1372466447	CA358573385		ga4gh:VA.A_uYlxjt8QEh1dNwiCWlkItS3zaqpuEL		c.96A>G	p.Arg32Arg	NM_004453.4	ETFDH	Known	Strong	Multiple Acyl-CoA Dehydrogenase Deficiency	OMIM:231680	Autosomal recessive	biparental	HOMOZYGOUS				Uncertain significance	BCM_Subject_BH13518_2	SR RNA-seq
X	13737092		A	G	SNV			GRCh38					ga4gh:VA.UBn0E4Dbuo9NsmIuJCrVfDUIwUwy6ij0		c.312+414A>G	p.?	ENST00000340096.11	OFD1	Candidate	Definitive	Orofaciodigital syndrome I	OMIM:311200	X-linked	maternal	HEMIZYGOUS		Full		Likely pathogenic	BCM_Subject_BH14462_2	SR-GS
19	648924		T	C	SNV			GRCh38			CA402866770		ga4gh:VA.E7jnvV0vKOM6kVrIgNYPTSRgpiFPTQho		c.628A>G	p.I210V	NM_194460	RNF126	Candidate	Limited			Autosomal recessive	biparental	HOMOZYGOUS		Uncertain		Uncertain significance	BCM_Subject_BH14684_4	SR-ES
19	648924		T	C	SNV			GRCh38			CA402866770		ga4gh:VA.E7jnvV0vKOM6kVrIgNYPTSRgpiFPTQho		c.628A>G	p.I210V	NM_194460	RNF126	Candidate	Limited			Autosomal recessive	biparental	HOMOZYGOUS		Uncertain		Uncertain significance	BCM_Subject_BH14684_1	SR-ES
13	49706298		T	G	SNV			GRCh38			CA388201042		ga4gh:VA.J-37HxU3jJaubcE12sBLWW10VzK_fxJm		c.1107A>C	p.Leu369Phe	NM_002267.4	KPNA3	Known	Strong	Spastic paraplegia 88, autosomal dominant, AD	OMIM:620106	Autosomal recessive	biparental	HOMOZYGOUS		Full		Likely pathogenic	BCM_Subject_BH14926_3|BCM_Subject_BH14926_4	SR-ES
1	182887120		T	TA	INDEL			GRCh38					ga4gh:VA.aORGnLC8_em7wi330g0qqOuNyMB-VhL8		c.3500dup	p.Tyr1167*	NM_001357.5	DHX9	Candidate	Strong	Intellectual developmental disorder, autosomal dominant 75	OMIM:620988	Autosomal dominant	de novo	HETEROZYGOUS		Full		Likely pathogenic		SR-GS
9	37006529		C	A	SNV			GRCh38		COSV107448272,COSV107448386			ga4gh:VA.HYSw4O8YpG79HpdjDu3bupOGSy8modQP		c.419G>T	p.Arg140Leu	ENST00000358127.9	PAX5	Known	Moderate	Leukemia, acute lymphoblastic, susceptibility to, 3	OMIM:615545	Autosomal dominant	nonmaternal	HETEROZYGOUS		Full		Well-established P/LP		SR-GS
17	7674225		G	T	SNV			GRCh38		COSV52735934,COSV52772732,COSV53038458,COSV53481758	CA287487993		ga4gh:VA.apM6pQ0fTkW09XyzjG7ceq1bGVyRSmJc		c.738G>T	p.Met246Ile	ENST00000269305.9	TP53	Known	Definitive	Li-Fraumeni syndrome	OMIM:151623	Autosomal dominant	maternal	HETEROZYGOUS		Full		Well-established P/LP	BCM_Subject_BH15506_2	SR-GS
22	20992253		G	T	SNV			GRCh38		rs761956867			ga4gh:VA.wCwIQ9-hkeAEx_WcElZwyz3hXC6cLn6N		c.1033G>T	p.Glu345*	ENST00000646124.2	LZTR1	Known	Definitive	Noonan syndrome 2	OMIM:616564	Autosomal dominant	paternal	HETEROZYGOUS		Full		Well-established P/LP	BCM_Subject_BH15572_3	SR-GS
11	32392020		G	A	SNV			GRCh38		rs121907900,CM107177,CM910411,COSV105245762,COSV60066486,COSV60067807	CA016324		ga4gh:VA.VRXMboWuFiNG05c7D3shaivWG2vbcHbR		c.1348C>T	p.Arg450Trp	ENSG00000184937	WT1	Known	Definitive	Wilms tumor, type 1	OMIM:607102	Autosomal dominant	de novo	HETEROZYGOUS		Full		Well-established P/LP		SR-GS
14	105241407		G	C	SNV			GRCh38		rs761318583	CA7387632		ga4gh:VA.GARYumPL-c4wt7ep1RNrzTLIKzXC9Yew		c.552C>G	p.C184W	NM_001519.4	BRF1	Known	Strong	Cerebellofaciodental syndrome	OMIM:616202	Autosomal recessive	biparental	HOMOZYGOUS		Full		Likely pathogenic	BCM_Subject_BH15580_4	SR-ES
14	105241407		G	C	SNV			GRCh38		rs761318583	CA7387632		ga4gh:VA.GARYumPL-c4wt7ep1RNrzTLIKzXC9Yew		c.552C>G	p.C184W	NM_001519.4	BRF1	Known	Strong	Cerebellofaciodental syndrome	OMIM:616202	Autosomal recessive	biparental	HOMOZYGOUS		Full		Likely pathogenic	BCM_Subject_BH15580_1	SR-ES
X	116599411	140419079			SV/CNV	DUP		GRCh38										SEVERAL	Candidate				X-linked	de novo	HETEROZYGOUS		Uncertain		Likely pathogenic		LR-GS
4	41619224		G	A	SNV			GRCh38		rs369865260,COSV58277895	CA96247024		ga4gh:VA.L03slyPj_K0Qk2PgVgJdzLH-RfEXMlO2		c.242G>A	p.R81Q	NM_001330672.2	LIMCH1	Candidate	Limited			Autosomal recessive	biparental	HOMOZYGOUS		Uncertain		Uncertain significance - high	BCM_Subject_BH15776_4	SR-ES
4	41619224		G	A	SNV			GRCh38		rs369865260,COSV58277895	CA96247024		ga4gh:VA.L03slyPj_K0Qk2PgVgJdzLH-RfEXMlO2		c.242G>A	p.R81Q	NM_001330672.2	LIMCH1	Candidate	Limited			Autosomal recessive	biparental	HOMOZYGOUS		Uncertain		Uncertain significance - high	BCM_Subject_BH15776_1	SR-ES
9	33001566		C	A	SNV			GRCh38		rs146487634	CA5022760		ga4gh:VA.lX-dCy-Vdk7gTTgtikXm39L9UTuumtFp		c.-5+1G>T	p.?	NM_001195248.2	APTX	Known	Strong	Ataxia, early-onset, with oculomotor apraxia and hypoalbuminemia	OMIM:208920	Autosomal recessive	maternal	HETEROZYGOUS		Full		Uncertain significance	BCM_Subject_BH15777_4|BCM_Subject_BH15777_2	SR-ES
9	32984805		C	T	SNV			GRCh38		rs150886026,CM012895	CA323767		ga4gh:VA.TGVjsqZXUP4q2ZluykWyiZ2B6pV2W-hT		c.596G>A	p.R199H	NM_001195248.2	APTX	Known	Strong	Ataxia, early-onset, with oculomotor apraxia and hypoalbuminemia	OMIM:208920	Autosomal recessive	paternal	HETEROZYGOUS		Full		Uncertain significance	BCM_Subject_BH15777_4|BCM_Subject_BH15777_3	SR-ES
9	33001566		C	A	SNV			GRCh38		rs146487634	CA5022760		ga4gh:VA.lX-dCy-Vdk7gTTgtikXm39L9UTuumtFp		c.-5+1G>T	p.?	NM_001195248.2	APTX	Known	Strong	Ataxia, early-onset, with oculomotor apraxia and hypoalbuminemia	OMIM:208920	Autosomal recessive	maternal	HETEROZYGOUS		Full		Uncertain significance	BCM_Subject_BH15777_1|BCM_Subject_BH15777_2	SR-ES
9	32984805		C	T	SNV			GRCh38		rs150886026,CM012895	CA323767		ga4gh:VA.TGVjsqZXUP4q2ZluykWyiZ2B6pV2W-hT		c.596G>A	p.R199H	NM_001195248.2	APTX	Known	Strong	Ataxia, early-onset, with oculomotor apraxia and hypoalbuminemia	OMIM:208920	Autosomal recessive	paternal	HETEROZYGOUS		Full		Uncertain significance	BCM_Subject_BH15777_1|BCM_Subject_BH15777_3	SR-ES
2	190296820		T	G	SNV			GRCh38		rs1553506164	CA349896422		ga4gh:VA.TcWE9vR9s4_F50sr59DOFWzB4dkGle_u		c.212A>C	p.Q71P	NM_014362.4	HIBCH	Known	Definitive	3-hydroxyisobutryl-CoA hydrolase deficiency	OMIM:250620	Autosomal recessive	biparental	HOMOZYGOUS		Full		Likely pathogenic	BCM_Subject_BH15927_4	SR-ES
2	190296820		T	G	SNV			GRCh38		rs1553506164	CA349896422		ga4gh:VA.TcWE9vR9s4_F50sr59DOFWzB4dkGle_u		c.212A>C	p.Q71P	NM_014362.4	HIBCH	Known	Definitive	3-hydroxyisobutryl-CoA hydrolase deficiency	OMIM:250620	Autosomal recessive	biparental	HOMOZYGOUS		Full		Likely pathogenic	BCM_Subject_BH15927_1	SR-ES
19	19186991		T	G	SNV			GRCh38			CA404908623		ga4gh:VA.tXQ9ps0KlKmX__XEIHOkUrAGUzUxSTSu		c.52A>C	p.Thr18Pro	NM_001145784.2	BORCS8	Known	Strong	Neurodegeneration, infantile-onset, with optic atrophy and brain abnormalities	OMIM:620987	Autosomal recessive	biparental	HOMOZYGOUS		Full		Likely pathogenic	BCM_Subject_BH15928_2|BCM_Subject_BH15928_3|BCM_Subject_BH15928_4	SR-ES
19	19186991		T	G	SNV			GRCh38			CA404908623		ga4gh:VA.tXQ9ps0KlKmX__XEIHOkUrAGUzUxSTSu		c.52A>C	p.T18P	NM_001145784.2	BORCS8	Known	Definitive	Neurodegeneration, infantile-onset, with optic atrophy and brain abnormalities	OMIM:620987	Autosomal recessive	biparental	HOMOZYGOUS		Full		Likely pathogenic	BCM_Subject_BH15928_1	SR-ES
1	175367213		C	T	SNV			GRCh38		COSV54902050,COSV99690326	CA343800454		ga4gh:VA.hpwBat25sNTkwKqIOEP1z9tTj8Y1X5Pr		c.2048G>A	p.R683K	NM_003285.3	TNR	Known	Strong	Neurodevelopmental disorder, nonprogressive, with spasticity and transient opisthotonus	OMIM:619653	Autosomal recessive	biparental	HOMOZYGOUS		Full		Uncertain significance - high		SR-ES
9	137011022		C	G	SNV			GRCh38			CA375658895		ga4gh:VA.Z_-BYoaZi0oQk9puObDF90Skj7a_pRCD		c.6007G>C	p.G2003R	NM_001606.5	ABCA2	Known	Strong	Intellectual developmental disorder with poor growth and with or without seizures or ataxia	OMIM:618808	Autosomal recessive	biparental	HOMOZYGOUS		Full		Uncertain significance - high		SR-ES
15	72345461		C	T	SNV			GRCh38		rs121907955,CM123435,CM900128,COSV51506212	CA116497		ga4gh:VA.k7wy2R3kif8IuQbe_jeM82beMjIPDhiW		c.1511G>A	p.R504H	NM_000520.6	HEXA	Known	Definitive	[Hex A pseudodeficiency]| GM2-gangliosidosis, several forms| Tay-Sachs disease	OMIM:272800	Autosomal recessive	biparental	HOMOZYGOUS		Full		Well-established P/LP		SR-ES
11	93788052		A	G	SNV			GRCh38		rs775443807	CA226522569		ga4gh:VA.u3VOTWPuNjwmgeZQbz-8ISdx5y6EnIin		c.302A>G	p.N101S	NM_004268.5	MED17	Known	Strong	Microcephaly, postnatal progressive, with seizures and brain atrophy	OMIM:613668	Autosomal recessive	biparental	HOMOZYGOUS		Full		Likely pathogenic		SR-ES
1	153776138		GC	-	INDEL			GRCh38		rs754136629	CA1119923		ga4gh:VA.bZYyK-wvxOSp3tA278xptc8TOD6laqNs		c.651_652del	p.L218Gfs*37	NM_024330.4	SLC27A3	Candidate	Limited			Autosomal recessive	biparental	HOMOZYGOUS		Uncertain		Uncertain significance		SR-ES
4	127943855		C	-	INDEL			GRCh38					ga4gh:VA.cg8AK4Y9dV_lh6mJGBVkWUmLspYrbFHx		c.336del	p.I113Ffs*37	NM_001371596.2	MFSD8	Known	Definitive	Ceroid lipofuscinosis, neuronal, 7	OMIM:610951	Autosomal recessive	biparental	HOMOZYGOUS		Full		Likely pathogenic		SR-ES
6	42077099		G	A	SNV			GRCh38		rs371261267	CA3804841		ga4gh:VA.eRyYUqUWwVStq0j5ufrqVVT-IaG3DjW_		c.781-1G>A	p.?	NM_138572.3	TAF8	Known	Definitive	Neurodevelopmental disorder with severe motor impairment, absent language, cerebral hypomyelination, and brain atrophy	OMIM:619972	Autosomal recessive	biparental	HOMOZYGOUS		Full		Well-established P/LP	BCM_Subject_BH15997_4	SR-ES
6	42077099		G	A	SNV			GRCh38		rs371261267	CA3804842		ga4gh:VA.eRyYUqUWwVStq0j5ufrqVVT-IaG3DjW_		c.781-1G>A	p.?	NM_138572.3	TAF8	Known	Definitive	Neurodevelopmental disorder with severe motor impairment, absent language, cerebral hypomyelination, and brain atrophy	OMIM:619972	Autosomal recessive	biparental	HOMOZYGOUS		Full		Well-established P/LP	BCM_Subject_BH15997_1	SR-ES
15	100892601		G	A	SNV			GRCh38		COSV100320224	CA393941493		ga4gh:VA.RbjS1Vh9Xq6b1fLvWAxoVCZGxBMC2GaQ		c.437G>A	p.G146E	NM_000693.4	ALDH1A3	Known	Strong	Microphthalmia, isolated 8	OMIM:615113	Autosomal recessive	biparental	HOMOZYGOUS		Partial	HP:0000528	Likely pathogenic	BCM_Subject_BH15998_3	SR-ES
15	100892601		G	A	SNV			GRCh38		COSV100320224	CA393941493		ga4gh:VA.RbjS1Vh9Xq6b1fLvWAxoVCZGxBMC2GaQ		c.437G>A	p.G146E	NM_000693.4	ALDH1A3	Known	Strong	Microphthalmia, isolated 8	OMIM:615113	Autosomal recessive	biparental	HOMOZYGOUS		Partial	HP:0000528	Likely pathogenic	BCM_Subject_BH15998_1	SR-ES
21					SV/CNV			GRCh38											Known	Definitive	Down syndrome	OMIM:190685	Other	de novo	HETEROZYGOUS		Full		Well-established P/LP		SR-ES
9	109149636		C	T	SNV			GRCh38		COSV73746544	CA374427938		ga4gh:VA.RVsriLtssfg1Iyqr6V41mXZAqOJFN6Lj		c.323G>A	p.Arg108Lys	NM_014334.4	FRRS1L	Known	Definitive	Developmental and epileptic encephalopathy 37	OMIM:616981	Autosomal recessive	biparental	HOMOZYGOUS		Full		Likely pathogenic	BCM_Subject_BH16055_2|BCM_Subject_BH16055_3	SR-ES
16	46909789		G	C	SNV			GRCh38		COSV60840389	CA395783614		ga4gh:VA.IbM-w7zMjKHI9XDeTaZXdH45b7acaMQg		c.682G>C	p.A228P	NM_133443.4	GPT2	Known	Definitive	Neurodevelopmental disorder with microcephaly and spastic paraplegia	OMIM:616281	Autosomal recessive	biparental	HOMOZYGOUS		Full		Pathogenic	BCM_Subject_BH16058_4	SR-ES
16	46909789		G	C	SNV			GRCh38		COSV60840389	CA395783614		ga4gh:VA.IbM-w7zMjKHI9XDeTaZXdH45b7acaMQg		c.682G>C	p.A228P	NM_133443.4	GPT2	Known	Definitive	Neurodevelopmental disorder with microcephaly and spastic paraplegia	OMIM:616281	Autosomal recessive	biparental	HOMOZYGOUS		Full		Pathogenic	BCM_Subject_BH16058_1	SR-ES
X	152168400		G	A	SNV			GRCh38		rs979160347	CA337499288		ga4gh:VA.KR4uBiwQsYeTwpDYFHHQRnK28-_xWYWX		c.1307C>T	p.Ala436Val	NM_000808.4	GABRA3	Known	Strong	Epilepsy, X-linked 2, with or without impaired intellectual development and dysmorphic features	OMIM:301091	X-linked	maternal	HEMIZYGOUS		Full		Uncertain significance	BCM_Subject_BH16063_2	SR-ES
1	48228955		G	A	SNV			GRCh38		rs149485404,CS176995	CA843476		ga4gh:VA.N9WOZpWL65Sz5YsccUUGYffWukrHkfQ5		c.339+1G>A	p.?	NM_001011547.3	SLC5A9	Candidate	Limited			Autosomal recessive	biparental	HOMOZYGOUS		Uncertain		Uncertain significance - high	BCM_Subject_BH16064_1	SR-ES
8	63072935		C	T	SNV			GRCh38		rs143010236,CM981964,COSV99478558	CA344919		ga4gh:VA.B-q1PM3LiayD82ifVwic6sfuGeCy6HRZ		c.358G>A	p.A120T	NM_000370.3	TTPA	Known	Definitive	Ataxia with isolated vitamin E deficiency	OMIM:277460	Autosomal recessive	maternal	HETEROZYGOUS		Full		Well-established P/LP	BCM_Subject_BH16065_2	SR-ES
8	63061345		T	-	INDEL			GRCh38		CD951868;rs397515377	CA120134		ga4gh:VA.udJwtUwTBdrjh4Aw1m0WV5NtpRtRaQzA		c.744delA	p.E249Nfs*15	NM_000370.3	TTPA	Known	Definitive	Ataxia with isolated vitamin E deficiency	OMIM:277460	Autosomal recessive	paternal	HETEROZYGOUS		Full		Well-established P/LP		SR-ES
X	153830257	154240069			SV/CNV	DUP		GRCh38										MECP2	Known	Definitive	MECP2 Duplication Syndrome	OMIM:300260	X-linked	maternal	HETEROZYGOUS		Full		Pathogenic		LR-GS
19	43511454		C	T	SNV			GRCh38		rs745656120,CM040419,COSV52678756	CA320215		ga4gh:VA.dWN6DvGXPHVoFQPc-oZdhV21lYMFwL2t		c.488G>A	p.R163Q	NM_014297.5	ETHE1	Known	Definitive	Ethylmalonic encephalopathy	OMIM:602473	Autosomal recessive	biparental	HOMOZYGOUS		Full		Well-established P/LP		SR-ES
19	43508840		G	A	SNV			GRCh38		rs773972765	CA9487830		ga4gh:VA.WCiDxPAzJf9LmKDGp9bBkiJ34S6hMbxi		c.530C>T	p.S177L	NM_014297.5	ETHE1	Known	Definitive	Ethylmalonic encephalopathy	OMIM:602473	Autosomal recessive	biparental	HOMOZYGOUS		Full		Likely pathogenic		SR-ES
15	100573813		AC	-	INDEL			GRCh38			CA2805459827		ga4gh:VA.lflMmXsYSElw7jT2xBDKVjl1uiKAix38		c.1059_1060del	p.S354Cfs*3	NM_001040616.3	LINS1	Known	Definitive	Intellectual developmental disorder, autosomal recessive 27	OMIM:614340	Autosomal recessive	biparental	HOMOZYGOUS		Full		Likely pathogenic	BCM_Subject_BH16159_4	SR-ES
15	100573813		AC	-	INDEL			GRCh38			CA2805459827		ga4gh:VA.lflMmXsYSElw7jT2xBDKVjl1uiKAix38		c.1059_1060del	p.S354Cfs*3	NM_001040616.3	LINS1	Known	Definitive	Intellectual developmental disorder, autosomal recessive 27	OMIM:614340	Autosomal recessive	biparental	HOMOZYGOUS		Full		Likely pathogenic	BCM_Subject_BH16159_1	SR-ES
2	175080668		C	A	SNV			GRCh38		rs1172153618	CA349690607		ga4gh:VA.nGUH4Ullk-iH1M0AuTjRwn54jCnn9joX		c.1283G>T	p.G428V	NM_001880.4	ATF2	Candidate	Strong			Autosomal recessive	biparental	HOMOZYGOUS		Uncertain		Uncertain significance	BCM_Subject_BH16161_4	SR-ES
2	175080668		C	A	SNV			GRCh38		rs1172153618	CA349690607		ga4gh:VA.nGUH4Ullk-iH1M0AuTjRwn54jCnn9joX		c.1283G>T	p.G428V	NM_001880.4	ATF2	Candidate	Strong			Autosomal recessive	biparental	HOMOZYGOUS		Uncertain		Uncertain significance	BCM_Subject_BH16161_1	SR-ES
6	129098219		G	A	SNV			GRCh38		rs148103319	CA147280347		ga4gh:VA.VTQR7kk_7bqR_HXkysvVssj9fapeJKZc		c.443G>A	p.R148Q	NM_000426.4	LAMA2	Known	Definitive	Muscular dystrophy, limb-girdle, autosomal recessive 23	OMIM:618138	Autosomal recessive	biparental	HOMOZYGOUS		Full		Uncertain significance - high	BCM_Subject_BH16162_4	SR-ES
6	129098219		G	A	SNV			GRCh38		rs148103319	CA147280347		ga4gh:VA.VTQR7kk_7bqR_HXkysvVssj9fapeJKZc		c.443G>A	p.R148Q	NM_000426.4	LAMA2	Known	Definitive	Muscular dystrophy, limb-girdle, autosomal recessive 23	OMIM:618138	Autosomal recessive	biparental	HOMOZYGOUS		Full		Uncertain significance - high	BCM_Subject_BH16162_1	SR-ES
1	176958340		C	T	SNV			GRCh38					ga4gh:VA.m7Oiz6JLHr02nLBgJ67d2Pb9Xe06Zdk4		c.1736+5G>A	p.?	NM_004319.3	ASTN1	Candidate	Strong			Autosomal recessive	biparental	HOMOZYGOUS		Uncertain		Likely pathogenic		SR-ES
2	201387724		G	A	SNV			GRCh38		rs1951404278	CA350280057		ga4gh:VA.Z03neCL4fF5srsHqqzG5al4eoHCiaudj		c.1675C>T	p.Q559XÃƒÂ¢Ã¢â€šÂ¬Ã¢â‚¬Â¹	NM_015049.3	TRAK2	Candidate	Strong			Autosomal recessive	biparental	HOMOZYGOUS		Uncertain		Likely pathogenic		SR-ES
1	99993715		G	A	SNV			GRCh38			CA341324147		ga4gh:VA.ln_iYLvf69PqQaJj22Kt4H9XAnEjhcOf		c.161G>A	p.C54Y	NM_012243.3	SLC35A3	Known	Definitive	Arthrogryposis, impaired intellectual development, and seizures	OMIM:615553	Autosomal recessive	biparental	HOMOZYGOUS		Full		Likely pathogenic	BCM_Subject_BH16165_4	SR-ES
1	99993715		G	A	SNV			GRCh38			CA341324147		ga4gh:VA.ln_iYLvf69PqQaJj22Kt4H9XAnEjhcOf		c.161G>A	p.C54Y	NM_012243.3	SLC35A3	Known	Definitive	Arthrogryposis, impaired intellectual development, and seizures	OMIM:615553	Autosomal recessive	biparental	HOMOZYGOUS		Full		Likely pathogenic	BCM_Subject_BH16165_1	SR-ES
22	50579777		GG	TT	INDEL			GRCh38					ga4gh:VA.znoK9BUnesOJ_c83xT72W2Bs5YIydhn_		c.980_981delinsAA	p.S327X	NM_005198.5	CHKB	Known	Definitive	Muscular dystrophy, congenital, megaconial type	OMIM:602541	Autosomal recessive	biparental	HOMOZYGOUS		Full		Likely pathogenic		SR-ES
20	63433849		A	T	SNV			GRCh38			CA409651131		ga4gh:VA.zKSiz16DalV-XpRmiM76yunzUXYNVCOY		c.1078T>A	p.W360R	NM_172107.4	KCNQ2	Known	Definitive	Developmental and epileptic encephalopathy 7	OMIM:613720	Autosomal dominant	de novo	HETEROZYGOUS		Full		Likely pathogenic		SR-ES
5	53107172		C	T	SNV			GRCh38		rs121908606	CA117944		ga4gh:VA.6q3quwHNaiyQvVXJDEUtBOHfViNKYLEs		c.3G>A	p.M1I	NM_004531.5	MOCS2	Known	Definitive	Molybdenum cofactor deficiency B	OMIM:252160	Autosomal recessive	biparental	HOMOZYGOUS		Full		Pathogenic		SR-ES
2	48510088		C	T	SNV			GRCh38		COSV54285156	CA346737625		ga4gh:VA.Hffr2ka72FPSvSmiPwqNxDoDNDB9xX_i		c.2159C>T	p.A720V	NM_001135629.3	PPP1R21	Known	Definitive	Neurodevelopmental disorder with hypotonia, facial dysmorphism, and brain abnormalities	OMIM:619383	Autosomal recessive	biparental	HOMOZYGOUS		Full		Likely pathogenic		SR-ES
19	35546813		G	A	SNV			GRCh38		rs749966973,COSV52866393	CA9380414		ga4gh:VA.JEpIQGfktbV2Yx0PxkNM5HV624oUeUCX		c.344+5G>A	p.?	NM_032635.4	TMEM147	Known	Definitive	Neurodevelopmental disorder with facial dysmorphism, absent language, and pseudo-Pelger-Huet anomaly	OMIM:620075	Autosomal recessive	biparental	HOMOZYGOUS		Full		Pathogenic	BCM_Subject_BH16172_2|BCM_Subject_BH16172_3	SR-ES
4	176115847		A	-	INDEL			GRCh38		rs769084776	CA3143753		ga4gh:VA.U3unj2xH-e-BZ3-TLldI9YU43XzkLiah		c.175del	p.T61Qfs*23	NM_181265.4	WDR17	Candidate	Limited			Autosomal recessive	biparental	HOMOZYGOUS		Uncertain		Uncertain significance		SR-ES
17					SV/CNV			GRCh38											Known	Definitive	Chromosome 7q11.23 duplication syndrome	OMIM:609757	Autosomal dominant	de novo	HETEROZYGOUS		Full		Well-established P/LP		SR-ES
X	54232889		C	T	SNV			GRCh38		rs201518613,COSV100672149	CA10424191		ga4gh:VA.lE1_A_cks-dJFEnoQ9pTc8Oqujr-bNix		c.4760G>A	p.R1587H	NM_020922.5	WNK3	Known	Definitive	Prieto syndrome	OMIM:309610	X-linked	maternal	HEMIZYGOUS		Full		Likely pathogenic	BCM_Subject_BH16176_2|BCM_Subject_BH16176_4	SR-ES
2	128187608		C	T	SNV			GRCh38		rs1214095888	CA348457367		ga4gh:VA.EVUXcbhwmFGncGcB3f15tpSFqLghPwsO		c.4636C>T	p.R1546X	NM_020120.4	UGGT1	Candidate	Strong			Autosomal recessive	biparental	HOMOZYGOUS		Uncertain		Pathogenic	BCM_Subject_BH16178_4|BCM_Subject_BH16178_5	SR-ES
2	128187608		C	T	SNV			GRCh38		rs1214095888	CA348457367		ga4gh:VA.EVUXcbhwmFGncGcB3f15tpSFqLghPwsO		c.4636C>T	p.R1546X	NM_020120.4	UGGT1	Candidate	Strong			Autosomal recessive	biparental	HOMOZYGOUS		Uncertain		Pathogenic	BCM_Subject_BH16178_1|BCM_Subject_BH16178_5	SR-ES
2	128187608		C	T	SNV			GRCh38		rs1214095888	CA348457367		ga4gh:VA.EVUXcbhwmFGncGcB3f15tpSFqLghPwsO		c.4636C>T	p.R1546X	NM_020120.4	UGGT1	Candidate	Strong			Autosomal recessive	biparental	HOMOZYGOUS		Uncertain		Pathogenic	BCM_Subject_BH16178_1|BCM_Subject_BH16178_4	SR-ES
4	121801465		T	C	SNV			GRCh38		rs139632595	CA3063247		ga4gh:VA.BcXs1mwRUgvUgMjNFkFod9S_Jd2D2YcC		c.41T>C	p.L14P	NM_005033.3	EXOSC9	Known	Definitive	Pontocerebellar hypoplasia, type 1D	OMIM:618065	Autosomal recessive	maternal	HOMOZYGOUS		Full		Well-established P/LP		SR-ES
X	148191367	156021389			SV/CNV	CPX		GRCh38	4									MECP2	Known	Strong	MECP2 Duplication Syndrome	OMIM:300260	Autosomal dominant	de novo	HETEROZYGOUS		Full		Pathogenic		SR-ES
11	800564		G	A	SNV			GRCh38		rs758818965,COSV57193948	CA5789802		ga4gh:VA.g9AozjI8SRa71D6JuAb_BxM4W1XOGzYR		c.2020C>T	p.R674C	NM_145886.4	PIDD1	Known	Definitive	Intellectual developmental disorder, autosomal recessive 75, with neuropsychiatric features and variant lissencephaly	OMIM:619827	Autosomal recessive	biparental	HOMOZYGOUS		Uncertain		Likely pathogenic	BCM_Subject_BH16182_4	SR-ES
13	23335160		G	A	SNV			GRCh38		rs750732115,COSV101207156	CA6910728		ga4gh:VA.1AJCS-iSQc-7QcoE9kN4s7mcER3Zp-XL		c.8716C>T	p.R2906X	NM_014363.6	SACS	Known	Definitive	Spastic ataxia, Charlevoix-Saguenay type	OMIM:270550	Autosomal recessive	biparental	HOMOZYGOUS		Uncertain		Well-established P/LP		SR-ES
11	800564		G	A	SNV			GRCh38		rs758818965,COSV57193948	CA5789802		ga4gh:VA.g9AozjI8SRa71D6JuAb_BxM4W1XOGzYR		c.2020C>T	p.R674C	NM_145886.4	PIDD1	Known	Definitive	Intellectual developmental disorder, autosomal recessive 75, with neuropsychiatric features and variant lissencephaly	OMIM:619827	Autosomal recessive	biparental	HOMOZYGOUS		Full		Likely pathogenic	BCM_Subject_BH16182_1	SR-ES
7	50476625		C	T	SNV			GRCh38		rs201951824,CM077528,COSV63566849	CA203847		ga4gh:VA.Ch4Sl_VJVgazi8jmyTaO6Tr-Y8LedNri		c.1040G>A	p.Arg347Gln	NM_001082971.2	DDC	Known	Definitive	Aromatic L-amino acid decarboxylase deficiency, AR	OMIM:608643	Autosomal recessive	biparental	HOMOZYGOUS		Full		Pathogenic	BCM_Subject_BH16184_2	SR-ES
15	33663580		A	T	SNV			GRCh38			CA391574370		ga4gh:VA.s0xTMoqxCTfXXUm-mbdJkn2hpk-0tbzL		c.5462A>T	p.H1821L	NM_001036.6	RYR3	Known	Definitive	Congenital myopathy 20	OMIM:620310	Autosomal recessive	maternal	HETEROZYGOUS		Full		Likely pathogenic	BCM_Subject_BH16184_2	SR-ES
15	33835040		G	A	SNV			GRCh38		rs187632363	CA7461250		ga4gh:VA.OWzukzX1niYKyuuVqoJ0_SNS-ScrCsUT		c.11536G>A	p.V3846I	NM_001036.6	RYR3	Known	Definitive	Congenital myopathy 20	OMIM:620310	Autosomal recessive	paternal	HETEROZYGOUS		Full		Uncertain significance		SR-ES
9	6553486		AA	-	INDEL			GRCh38					ga4gh:VA.2PX-oqPEhVfR2pjzE8L9e5wQQ7SfWQPX		c.2338_2339del	p.L780Afs*12	NM_000170.3	GLDC	Known	Definitive	Glycine encephalopathy1	OMIM:605899	Autosomal recessive	biparental	HOMOZYGOUS		Uncertain		Likely pathogenic		SR-ES
1	172442066		G	C	SNV			GRCh38		rs140958278	CA1245955		ga4gh:VA.kv9ghY7RoDS2HpFUL_95-4-v8MU6rJPf		c.557C>G	p.S186C	NM_153747.2	PIGC	Known	Definitive	Glycosylphosphatidylinositol biosynthesis defect 16	OMIM:617816	Autosomal recessive	biparental	HOMOZYGOUS		Uncertain		Uncertain significance		SR-ES
1	12002034		G	C	SNV			GRCh38		rs879254011,CM099445,CM099446	CA338442904		ga4gh:VA.5oHEoTgHmsBIZxelpfeb1HnD-kb1ETLY		c.1091G>C	p.R364P	NM_014874.4	MFN2	Known	Definitive	Charcot-Marie-Tooth disease, axonal, type 2A2A	OMIM:609260	Autosomal dominant	de novo	HETEROZYGOUS		Full		Well-established P/LP		SR-ES
6	56619880		A	-	INDEL			GRCh38			CA2771167437		ga4gh:VA.2F1hhgXi27Ng5xn9Jg9desm5mXvJ1JGm		c.4154delT	p.L1385Rfs*22	NM_001723.7	DST	Known	Limited	Neuropathy, hereditary sensory and autonomic, type VI	OMIM:614653	Autosomal recessive	biparental	HOMOZYGOUS		Uncertain		Uncertain significance		SR-ES
6	129492005		A	AA	INDEL			GRCh38					ga4gh:VA.WC6_gp38XCSSEJbmJEznEwRI73DZvDT2		c.8004dup	p.F2669Ifs*13	NM_000426.4	LAMA2	Known	Definitive	Muscular dystrophy, limb-girdle, autosomal recessive 23	OMIM:618138	Autosomal recessive	biparental	HOMOZYGOUS		Full		Likely pathogenic		SR-ES
2	218656405		G	A	SNV			GRCh38		rs200699349	CA2109568		ga4gh:VA.ZOFm10S9ApB0apcJThsV50H79OlC7PN2		c.25C>T	p.Q9X	NM_001379659.1	ZNF142	Known	Definitive	Neurodevelopmental disorder with impaired speech and hyperkinetic movements	OMIM:618425	Autosomal recessive	biparental	HOMOZYGOUS		Full		Likely pathogenic	BCM_Subject_BH16195_4	SR-ES
2	218656405		G	A	SNV			GRCh38		rs200699349	CA2109568		ga4gh:VA.ZOFm10S9ApB0apcJThsV50H79OlC7PN2		c.25C>T	p.Q9X	NM_001379659.1	ZNF142	Known	Definitive	Neurodevelopmental disorder with impaired speech and hyperkinetic movements	OMIM:618425	Autosomal recessive	biparental	HOMOZYGOUS		Full		Likely pathogenic	BCM_Subject_BH16195_1	SR-ES
X	130147780		G	A	SNV			GRCh38			CA414588826		ga4gh:VA.xWqnZEhnWI8j6x2bGpFAwt0-vUTRXx0c		c.446C>T	p.S149F	NM_004208.4	AIFM1	Known	Definitive	Cowchock syndrome | Spondyloepimetaphyseal dysplasia, X-linked, with hypomyelinating leukodystrophy	OMIM:310490 | 300232	X-linked	maternal	HEMIZYGOUS		Full		Uncertain significance - high		SR-ES
5					SV/CNV			GRCh38											Candidate	Strong			Autosomal dominant	de novo	HETEROZYGOUS		Uncertain		Likely pathogenic		SR-ES
6	129300783		C	T	SNV			GRCh38		rs145420388,CM020725,COSV101370819	CA3993164		ga4gh:VA.KoESzuY-AoAUKtmqus4Fns3RrZjRX4Lo		c.3085C>T	p.R1029X	NM_000426.4	LAMA2	Known	Definitive	Muscular dystrophy, limb-girdle, autosomal recessive 23	OMIM:618138	Autosomal recessive	biparental	HOMOZYGOUS		Full		Well-established P/LP	BCM_Subject_BH16201_4	SR-ES
6	129300783		C	T	SNV			GRCh38		rs145420388,CM020725,COSV101370819	CA3993164		ga4gh:VA.KoESzuY-AoAUKtmqus4Fns3RrZjRX4Lo		c.3085C>T	p.R1029X	NM_000426.4	LAMA2	Known	Definitive	Muscular dystrophy, limb-girdle, autosomal recessive 23	OMIM:618138	Autosomal recessive	biparental	HOMOZYGOUS		Full		Well-established P/LP	BCM_Subject_BH16201_1	SR-ES
3	193617798		A	C	SNV			GRCh38			CA355787819		ga4gh:VA.SisjGMdquZQZ-1vq4d6FkJNNNoqVnJr6		c.571A>C	p.S191R	NM_130837.3	OPA1	Known	Definitive	?Mitochondrial DNA depletion syndrome 14 (encephalocardiomyopathic type)	OMIM:616896	Autosomal recessive	biparental	HOMOZYGOUS		Full		Likely pathogenic	BCM_Subject_BH16202_4	SR-ES
3	193617798		A	C	SNV			GRCh38			CA355787819		ga4gh:VA.SisjGMdquZQZ-1vq4d6FkJNNNoqVnJr6		c.571A>C	p.S191R	NM_130837.3	OPA1	Known	Definitive	?Mitochondrial DNA depletion syndrome 14 (encephalocardiomyopathic type)	OMIM:616896	Autosomal recessive	biparental	HOMOZYGOUS		Full		Likely pathogenic	BCM_Subject_BH16202_1	SR-ES
3	12941864		C	T	SNV			GRCh38		rs754774497,COSV99832275	CA2262611		ga4gh:VA.i2XENDwUk1ctMG9aufTQa6XGTAKLTWf8		c.25G>A	p.V9I	NM_001134382.3	IQSEC1	Known	Strong	Intellectual developmental disorder with short stature and behavioral abnormalities	OMIM:618687	Autosomal recessive	biparental	HOMOZYGOUS		Full		Uncertain significance	BCM_Subject_BH16203_2|BCM_Subject_BH16203_3	SR-ES
4	153322682		A	G	SNV			GRCh38			CA358469174		ga4gh:VA.8Sxum9lDm5D6I-ccNgewfk0dsYOb1aGf		c.1817A>G	p.K606R	NM_015271.5	TRIM2	Known	Definitive	Charcot-Marie-Tooth disease, type 2R	OMIM:615490	Autosomal recessive	biparental	HOMOZYGOUS		Full		Likely pathogenic		SR-ES
X	80682621		C	T	SNV			GRCh38		COSV64748700	CA413610214		ga4gh:VA.aZBPe-nE5A7mgoJVrS4IlH9PkGKGZAZ9		c.4241G>A	p.S1414N	NM_153252.5	BRWD3	Known	Definitive	Intellectual developmental disorder, X-linked 93	OMIM:300659	X-linked	maternal	HEMIZYGOUS		Full		Uncertain significance - high	BCM_Subject_BH16257_4	SR-ES
X	80682621		C	T	SNV			GRCh38		COSV64748700	CA413610214		ga4gh:VA.aZBPe-nE5A7mgoJVrS4IlH9PkGKGZAZ9		c.4241G>A	p.S1414N	NM_153252.5	BRWD3	Known	Definitive	Intellectual developmental disorder, X-linked 93	OMIM:300659	X-linked	maternal	HEMIZYGOUS		Full		Uncertain significance - high	BCM_Subject_BH16257_1	SR-ES
15	84648537		C	T	SNV			GRCh38		rs797044995,CM1511033	CA249845		ga4gh:VA.UKqRjC-Ap7bn6elymSO2zcDYzoR_kvTs		c.287G>A	p.R96K	NM_032856.5	WDR73	Known	Definitive	Galloway-Mowat syndrome 1	OMIM:251300	Autosomal recessive	biparental	HOMOZYGOUS		Full		Well-established P/LP		SR-ES
5	61541917		C	T	SNV			GRCh38		rs1554041295,COSV99404428	CA359946038		ga4gh:VA.1_gqSCXe-a5LxO1w1i3iS4NIan34f9aI		c.2737C>T	p.R913X	NM_020928.2	ZSWIM6	Known	Strong	Neurodevelopmental disorder with movement abnormalities, abnormal gait, and autistic features	OMIM:617865	Autosomal dominant	de novo	HETEROZYGOUS		Full		Well-established P/LP		SR-ES
17	80112001		T	C	SNV			GRCh38		rs779556619,CM023380	CA8815429		ga4gh:VA.4daEWrmz5cdCHmDibsqSULm98S7i04YU		c.1655T>C	p.Leu552Pro	NM_000152	GAA	Known	Definitive	Glycogen storage disease II	OMIM:232300	Autosomal recessive	biparental	HOMOZYGOUS		Full		Well-established P/LP		SR-ES
3	195302041		C	T	SNV			GRCh38			CA355829287		ga4gh:VA.M0ebZv-8zLleAJ-Jh34vXxILWEkQ6AjD		c.1250G>A	p.Cys417Tyr	NM_012287.6	ACAP2	Candidate				Autosomal recessive	biparental	HOMOZYGOUS		Uncertain		Uncertain significance - high	BCM_Subject_BH16411_4	SR-ES
3	195302041		C	T	SNV			GRCh38			CA355829287		ga4gh:VA.M0ebZv-8zLleAJ-Jh34vXxILWEkQ6AjD		c.1250G>A	p.C417Y	NM_012287.6	ACAP2	Candidate	Strong			Autosomal recessive	biparental	HOMOZYGOUS		Uncertain		Likely pathogenic	BCM_Subject_BH16411_1	SR-ES
9	137108492		T	A	SNV			GRCh38			CA375709141		ga4gh:VA.UWj8BH88OTOg8zbBY4XpNN7gGQ9fN4HV		c.2001T>A	p.Tyr667Ter	NM_016219.5	MAN1B1	Known	Definitive	Rafiq syndrome	OMIM:614202	Autosomal recessive	biparental	HOMOZYGOUS		Partial	HP:0001249|HP:0001270|HP:0001513|HP:0000601|HP:0011229|HP:0004523	Uncertain significance - high		SR-ES
9	135626165		G	A	SNV			GRCh38		rs765398912	CA375487153		ga4gh:VA.oIcPB2l3Q2mSiQCDXB2X9QHDO1X4cObq		c.161C>T	p.Pro54Leu	NM_182974.3	GLT6D1	Candidate		Peridontitis		Autosomal recessive	biparental	HOMOZYGOUS		Partial	HP:0000704	Uncertain significance - moderate		SR-ES
6	24533644		C	G	SNV			GRCh38		CM033327,COSV62373689	CA362967718		ga4gh:VA.T3Jgn6CNSxLZPt8aFdxzgkj-9DV4F0N9		c.1540C>G	p.Arg514Gly	NM_001080.3	ALDH5A1	Known	Definitive	Succinic semialdehyde dehydrogenase deficiency	OMIM:271980	Autosomal recessive	biparental	HOMOZYGOUS		Full		Uncertain significance - high		SR-ES
16	4434455		T	C	SNV			GRCh38		rs1443936480,COSV99051352	CA394592335		ga4gh:VA.7qCCE5YlOKAwSrBI4Ib_2DKK_yClRgZ-		c.283T>C	p.Tyr95His	ENST00000262375	DNAJA3	Candidate	Limited	Complex neurodevelopmental disorder		Autosomal recessive	maternal	HOMOZYGOUS		Uncertain		Uncertain significance - high		SR-ES
16	4434455		T	C	SNV			GRCh38		rs1443936480,COSV99051352			ga4gh:VA.7qCCE5YlOKAwSrBI4Ib_2DKK_yClRgZ-		c.283T>C	p.Tyr95His	NM_005147	DNAJA3	Candidate		Mitochondrial disorder		Autosomal recessive	biparental	HOMOZYGOUS		Uncertain		Uncertain significance - high		SR-ES
11	14461277		A	G	SNV			GRCh38		rs549560606	CA217918386		ga4gh:VA.8houfDccRXC7ZivWu-r5q6Tpw_niiNvq		c.2465T>C	p.Ile822Tyr	NM_001144061.2	COPB1	Known	Limited	Baralle-Macken syndrome	OMIM:619255	Autosomal recessive	biparental	HOMOZYGOUS		Full		Uncertain significance - moderate		SR-ES
11	14461277		A	G	SNV			GRCh38		rs549560606			ga4gh:VA.8houfDccRXC7ZivWu-r5q6Tpw_niiNvq		c.2465T>C	p.Ile822Thr	NM_001144061	COPB1	Known	Limited	Baralle-Macken syndrome	OMIM:619255	Autosomal recessive	biparental	HOMOZYGOUS		Full		Uncertain significance - moderate		SR-ES
					SV/CNV			GRCh38											Candidate	Strong			Autosomal dominant	de novo	HETEROZYGOUS		Uncertain		Uncertain significance - high		SR-ES
X	153580229		G	T	SNV			GRCh38		rs782596945,CM168605	CA337220274		ga4gh:VA.Z_SncorEHzTWF7xNz80NaLTLFZt6Yw29		c.3594G>T	p.Lys1198Asn	NM_001001344.3	ATP2B3	Known	Strong	Spinocerebellar ataxia, X-linked 1	OMIM:302500	X-linked	maternal	HEMIZYGOUS		Full		Likely pathogenic	BCM_Subject_BH16420_2|BCM_Subject_BH16420_4	SR-ES
X	153580229		G	T	SNV			GRCh38		rs782596945,CM168605	CA337220274		ga4gh:VA.Z_SncorEHzTWF7xNz80NaLTLFZt6Yw29		c.3594G>T	p.Lys1198Asn	NM_001001344.3	ATP2B3	Known	Strong	Spinocerebellar ataxia, X-linked 1	OMIM:302500	X-linked	maternal	HEMIZYGOUS		Full		Likely pathogenic	BCM_Subject_BH16420_2|BCM_Subject_BH16420_1	SR-ES
1					SV/CNV			GRCh38											Known	Definitive	Chromosome 1p36 deletion syndrome, distal	OMIM:607872	Contiguous gene syndrome	de novo	HETEROZYGOUS		Full		Well-established P/LP		SR-ES
20	46067149		C	A	SNV			GRCh38			CA409222922		ga4gh:VA.bH6_fIt_kfYcgHXcvZZ-eG06DrmqeKiT		c.535G>T	p.E179X	NM_020967.3	NCOA5	Candidate	Strong			Autosomal recessive	biparental	HOMOZYGOUS		Full		Likely pathogenic		SR-ES
9	32973586		TTCAAGA	CTT	INDEL			GRCh38			CA2695201551		ga4gh:VA.su-Qwf1ZNG9IB8nSfw_MR6-HZ-B2P08O		c.935_941delinsAAG	p.L312Qfs*20	NM_001195248.2	APTX	Known	Definitive	Ataxia, early-onset, with oculomotor apraxia and hypoalbuminemia	OMIM:208920	Autosomal recessive	biparental	HOMOZYGOUS		Full		Well-established P/LP		SR-ES
1	45327584		T	G	SNV			GRCh38			CA340128996		ga4gh:VA.xUUJ-QH5pYLX3Ypew9ViWDqywNylspLK		c.436T>G	p.Phe146Val	NM_032756.4	HPDL	Known	Strong	Neurodevelopmental disorder with progressive spasticity and brain white matter abnormalities	OMIM:619026	Autosomal recessive	biparental	HOMOZYGOUS		Full		Uncertain significance - high		SR-ES
1	45327584		T	G	SNV			GRCh38					ga4gh:VA.xUUJ-QH5pYLX3Ypew9ViWDqywNylspLK		c.436T>G	p.Phe146Val	NM_032756	HPDL	Known	Strong	Neurodevelopmental disorder with progressive spasticity and brain white matter abnormalities & Spastic paraplegia 83, autosomal recessive	OMIM:619026|OMIM:619027	Autosomal recessive	biparental	HOMOZYGOUS		Full		Likely pathogenic		SR-ES
9	133354827		C	T	SNV			GRCh38		rs1277128719,CM140906	CA375694724		ga4gh:VA.d2qUEI2vT8uxV27CIp1HVTgWQCLsSZfs		c.237G>A	p.Trp79*	NM_003172.4	SURF1	Known	Definitive	Mitochondrial complex IV deficiency, nuclear type 1	OMIM:220110	Autosomal recessive	biparental	HOMOZYGOUS		Full		Well-established P/LP		SR-ES
9	133354827		C	T	SNV			GRCh38		rs1277128719,CM140906			ga4gh:VA.d2qUEI2vT8uxV27CIp1HVTgWQCLsSZfs		c.237G>A	p.Trp79*	NM_003172.4	SURF1	Known	Definitive	Mitochondrial complex IV deficiency, nuclear type 1 & Charcot-Marie-Tooth disease, type 4K	OMIM:220110|OMIM:616684	Autosomal recessive	biparental	HOMOZYGOUS		Full		Pathogenic		SR-ES
3	53744784		T	C	SNV			GRCh38			CA353246171		ga4gh:VA.GHV7JhaIsLxQ7idW9ORUybyBg620XkAv		c.2963T>C	p.Val988Ala	ENST00000350061.11	CACNA1D	Known	Definitive	Primary aldosteronism, seizures, and neurologic abnormalities	OMIM:615474	Autosomal dominant	de novo	HETEROZYGOUS		Full		Likely pathogenic		SR-ES
3	53744784		T	C	SNV			GRCh38					ga4gh:VA.GHV7JhaIsLxQ7idW9ORUybyBg620XkAv		c.2963T>C	p.V1008A	NM_000720.4	CACNA1D	Known	Definitive	Primary aldosteronism, seizures, and neurologic abnormalities	OMIM:615474	Autosomal dominant	de novo	HETEROZYGOUS		Full		Uncertain significance - high		SR-ES
9	129142539		T	G	SNV			GRCh38			CA375134216		ga4gh:VA.FOxRcJKlQcB-J72ygXOdGcJKBYvYZINT		c.881T>G	p.M294R	NM_178000.3	PTPA	Known	Strong	Parkinson disease 25, autosomal recessive early-onset, with impaired intellectual development	OMIM:620482	Autosomal recessive	biparental	HOMOZYGOUS		Uncertain		Likely pathogenic		SR-ES
4	139351602		CAAAG	C	INDEL			GRCh38		rs1553996086			ga4gh:VA.gl8VSdYWZpkzx_KbGkKUvXPY0HEKwI9d		c.1006_1009del	p.Glu337Argfs*5	ENST00000296543.10	NAA15	Known	Definitive	Intellectual developmental disorder, autosomal dominant 50, with behavioral abnormalities	OMIM:617787	Autosomal dominant	de novo	HETEROZYGOUS		Full		Well-established P/LP		SR-ES
4	139351602		CAAAG	C	INDEL			GRCh38		rs1553996086			ga4gh:VA.gl8VSdYWZpkzx_KbGkKUvXPY0HEKwI9d		c.1006_1009del	p.Glu337Argfs*5	NM_057175	NAA15	Known	Definitive	Intellectual developmental disorder, autosomal dominant 50, with behavioral abnormalities	OMIM:617787	Autosomal dominant	de novo	HETEROZYGOUS		Full		Likely pathogenic		SR-ES
4	139351603		AAAG	-	INDEL			GRCh38		rs1553996086	CA658789069		ga4gh:VA.gl8VSdYWZpkzx_KbGkKUvXPY0HEKwI9d		c.1006_1009del	p.E337Rfs*5	NM_057175.4	NAA15	Known	Definitive	Intellectual developmental disorder, autosomal dominant 50, with behavioral abnormalities	OMIM:617787	Autosomal dominant	de novo	HETEROZYGOUS		Full		Well-established P/LP		SR-ES
4					SV/CNV			GRCh38											Candidate	Strong			Autosomal dominant	de novo	HETEROZYGOUS		Uncertain		Uncertain significance - high		SR-ES
20	3035812		G	A	SNV			GRCh38		rs774477673,COSV99400662	CA9738809		ga4gh:VA.CrgBzOuY9O_K5WeszMOuaghFse47oTXB		c.2069G>A	p.Arg690Gln	NM_001385305.1	PTPRA	Candidate	Strong			Autosomal recessive	biparental	HOMOZYGOUS		Uncertain		Uncertain significance - high	BCM_Subject_BH16438_2	SR-ES
2	170847737		C	T	SNV			GRCh38		COSV60153306	CA349261407		ga4gh:VA.gcjcxEGZyEQ_IeNf-PLLDfEWOZ93hXty		c.1064C>T	p.Pro355Leu	ENST00000358196	GAD1	Known	Definitive	Developmental and epileptic encephalopathy 89	OMIM:619124	Autosomal recessive	biparental	HOMOZYGOUS		Full		Likely pathogenic		SR-ES
2	170847737		C	T	SNV			GRCh38		COSV60153306			ga4gh:VA.gcjcxEGZyEQ_IeNf-PLLDfEWOZ93hXty		c.1064C>T	p.Pro355Leu	NM_000817	GAD1	Known	Definitive	Developmental and epileptic encephalopathy 89	OMIM:619124	Autosomal recessive	biparental	HOMOZYGOUS		Full		Likely pathogenic		SR-ES
20	3021331		C	T	SNV			GRCh38			CA408055559		ga4gh:VA.dDclabrydt9Nb4Jw3zbRj3NoCRSHzFhz		c.1064C>T	p.P355L	NM_001385305.1	GAD1	Known	Definitive	Developmental and epileptic encephalopathy 89	OMIM:619124	Autosomal recessive	biparental	HOMOZYGOUS		Full		Likely pathogenic		SR-ES
16	19682343		T	G	SNV			GRCh38			CA394959229		ga4gh:VA.7xHF1Q_KFhA8f-ofgyzc34iCqKl3D9kN		c.2480T>G	p.Leu827Arg	NM_020314.7	VPS35L	Known	Limited	Ritscher-Schinzel syndrome 3	OMIM:619135	Autosomal recessive	biparental	HOMOZYGOUS		Full		Likely pathogenic		SR-ES
16	19682343		T	G	SNV			GRCh38					ga4gh:VA.7xHF1Q_KFhA8f-ofgyzc34iCqKl3D9kN		c.2480T>G	p.Leu827Arg	NM_020314	VPS35L	Known	Limited	Ritscher-Schinzel syndrome 3	OMIM:619135	Autosomal recessive	biparental	HOMOZYGOUS		Full		Likely pathogenic		SR-ES
14	23522333		G	A	SNV			GRCh38		rs1377080614			ga4gh:VA.CtzSPgEgdvQQgivG7zU874eFGWJW8tQ1		c.7348C>T	p.Arg2450Cys	NM_033400.3	ZFHX2	Known	Limited	Marsili syndrome	OMIM:147430	Autosomal dominant	biparental	HOMOZYGOUS		Uncertain		Uncertain significance - high	BCM_Subject_BH16442_4|BCM_Subject_BH16442_5	SR-ES
14	23522333		G	A	SNV			GRCh38		rs1377080614			ga4gh:VA.CtzSPgEgdvQQgivG7zU874eFGWJW8tQ1		c.7348C>T	p.Arg2450Cys	NM_033400.3	ZFHX2	Known	Limited	Marsili syndrome	OMIM:147430	Autosomal dominant	biparental	HOMOZYGOUS		Uncertain		Uncertain significance - high	BCM_Subject_BH16442_1|BCM_Subject_BH16442_5	SR-ES
14	23522333		G	A	SNV			GRCh38		rs1377080614			ga4gh:VA.CtzSPgEgdvQQgivG7zU874eFGWJW8tQ1		c.7348C>T	p.Arg2450Cys	NM_033400.3	ZFHX2	Known	Limited	Marsili syndrome	OMIM:147430	Autosomal dominant	biparental	HOMOZYGOUS		Uncertain		Uncertain significance - high	BCM_Subject_BH16442_1|BCM_Subject_BH16442_4	SR-ES
7	117734926		T	G	SNV			GRCh38			CA368998648		ga4gh:VA.AmkMCOxAA6S6vHNsC5WZ6SKet_tgnFJR		c.3863A>C	p.Lys1288Thr	NM_033427.3	CTTNBP2	Candidate		Autism		Autosomal dominant	de novo	HETEROZYGOUS		Partial	HP:0000729	Uncertain significance - high		SR-ES
10					SV/CNV			GRCh38											Candidate	Strong			Autosomal dominant	de novo	HETEROZYGOUS		Uncertain		Uncertain significance - high		SR-ES
8	69576015		G	T	SNV			GRCh38			CA371224025		ga4gh:VA.ZPO5AF409Dk6laGHzOva7RdIisVEo9qd		c.218G>T	p.Gly73Val	NM_001128205.2	SULF1	Candidate				Autosomal recessive	maternal	HOMOZYGOUS		Uncertain		Uncertain significance - high		SR-ES
8	69576015		G	T	SNV			GRCh38					ga4gh:VA.ZPO5AF409Dk6laGHzOva7RdIisVEo9qd		c.218G>T	p.Gly73Val	NM_001128205	SULF1	Candidate		Mitochondrial disorder		Autosomal recessive	biparental	HOMOZYGOUS		Uncertain		Uncertain significance - high		SR-ES
14	46957548		G	A	SNV			GRCh38		rs556913990,COSV62077665	CA260491740		ga4gh:VA.RLJDajVRur-y1Jm-r6ZeSmAuJ4ozkuP4		c.1915C>T	p.Arg639Trp	NM_001113498.3	MDGA2	Candidate				Autosomal dominant	de novo	HETEROZYGOUS		Uncertain		Uncertain significance - high		SR-ES
10	13762647		C	G	SNV			GRCh38		COSV52718907	CA376048933		ga4gh:VA.7X3j3pS_mfAgQ-CT2D4_aQE9CrPPBtxa		c.418G>C	p.Glu140Gln	NM_018027	FRMD4A	Known	Strong	Corpus callosum, agenesis of, with facial anomalies and cerebellar ataxia	OMIM:616819	Autosomal recessive	unknown	HOMOZYGOUS		Full		Likely pathogenic		SR-ES
16	49281279		C	G	SNV			GRCh38		COSV99535677	CA396107984		ga4gh:VA.Pa1MOMZ80Gfxc5mCt-i-Gln_owCVV6T1		c.187G>C	p.Ala63Pro	NM_004352.4	CBLN1	Candidate				Autosomal recessive	biparental	HOMOZYGOUS		Uncertain		Uncertain significance		SR-ES
3	114351197		C	A	SNV			GRCh38		COSV61870617	CA354013770		ga4gh:VA.8M7rn5FI4A6w8iuFU3VVQED7h9c9cD9w		c.881G>T	p.Arg294Leu	NM_015642.7	ZBTB20	Known	Strong	Primrose syndrome	OMIM:259050	Autosomal dominant	de novo	HETEROZYGOUS		Full	HP:0001252|HP:0012758|HP:0001249|HP:0000750|HP:0001999	Uncertain significance - high		SR-ES
12	131981549		G	C	SNV			GRCh38					ga4gh:VA.U-gcobzhbU_Qr4f6sIZbBF6VSSTA_8Uj		c.1496G>C	p..Gly499Ala	NM_015409.5	EP400	Candidate				Autosomal recessive	maternal	HETEROZYGOUS		Partial	HP:0001249	Uncertain significance - high	BCM_Subject_BH16452_2	SR-ES
3	189867903		G	A	SNV			GRCh38		rs121908840,CM992697,CP015822,COSV99288642	CA118339		ga4gh:VA.qsk77PKw4bKOpG3QeH_-PvuBU7IT22cs		c.953G>A	p.Arg318His	NM_003722.5	TP63	Known	Definitive	Ectrodactyly, ectodermal dysplasia, and cleft lip/palate syndrome 3	OMIM:604292	Autosomal dominant	de novo	HETEROZYGOUS		Full		Pathogenic		SR-GS
21	44711477		A	-	INDEL			GRCh38		rs778688031	CA10061757		ga4gh:VA.I9nvyWQuyYdHpyXawJt1SO1NYWYFICf9		c.38del	p.Leu13ArgfsTer38	ENST00000323084.9	TSPEAR	Known	Definitive	Ectodermal dysplasia 14, hypohidrotic/hair/tooth/nail type	OMIM:618180	Autosomal recessive	paternal	HETEROZYGOUS		Full		Pathogenic	BCM_Subject_BH16471_3	SR-GS
21	44502155		C	T	SNV			GRCh38			CA2818038246		ga4gh:VA.5fr0AZ4W9nl54a92aDlOfwJx1j864Yly		c.1857-2219G>A	p. ?	ENST00000323084.9	TSPEAR	Known	Definitive	Ectodermal dysplasia 14, hypohidrotic/hair/tooth/nail type	OMIM:618180	Autosomal recessive	maternal	HETEROZYGOUS		Full		Uncertain significance	BCM_Subject_BH16471_2|BCM_Subject_BH16471_4	SR-GS
1	26951586		G	T	SNV			GRCh38					ga4gh:VA.dWah8RkwHbB36Fv1WEldHGbi1e9ZDwjN		c.795C>A	p.Asp265Glu	NM_152365.3	KDF1	Candidate		Ectodermal dysplasia 12, hypohidrotic/hair/tooth/nail type	OMIM:617337	Autosomal dominant	de novo	HETEROZYGOUS		Full		Likely pathogenic		SR-GS
X	70033536		C	A	SNV			GRCh38		rs370406516,CS013089,CS081899			ga4gh:VA.FgEZkF-4K9nAfdEWxXANoyAPCsnCCwv3		c.924+8C>A	p.?	NM_001399.5	EDA	Known	Definitive	Ectodermal dysplasia 1, hypohidrotic, X-linked	OMIM:305100	X-linked	de novo	HEMIZYGOUS		Full		Likely pathogenic		SR-GS
2	218882365		C	G	SNV			GRCh38		rs1283426045	CA350619079		ga4gh:VA.Rttrj77drv7CRZzF1KjT_tbbgjhfIzYo		c.318C>G	p.Asn106Lys	NM_025216.3	WNT10A	Known	Definitive	Ectodermal dysplasia 16 (odontoonychodermal dysplasia)	OMIM:257980	Autosomal recessive	maternal	HETEROZYGOUS		Full		Likely pathogenic	BCM_Subject_BH16474_2|BCM_Subject_BH16474_4	SR-GS
2	218882368		C	A	SNV			GRCh38		rs121908119,CM094234	CA116865		ga4gh:VA.EE_hgbSs-eD2x_LflkcDUF7U9aUCzZ5V		c.321C>A	p.Cys107Ter	NM_025216.3	WNT10A	Known	Definitive	Ectodermal dysplasia 16 (odontoonychodermal dysplasia)	OMIM:257980	Autosomal recessive	paternal	HETEROZYGOUS		Full		Pathogenic	BCM_Subject_BH16474_3	SR-GS
X	70035309		C	CCATCTCTTT	INDEL			GRCh38					ga4gh:VA.uijxoz6_ICDDNXnFlta2lkvt0KzwyM_p		c.925-948_925-47insATCTCTTTC	p.?	NM_001399.5	EDA	Known	Definitive	Ectodermal dysplasia 1, hypohidrotic, X-linked	OMIM:305100	X-linked	maternal	HEMIZYGOUS		Full		Uncertain significance	BCM_Subject_BH16476_2	SR-GS
2	218882368		C	A	SNV			GRCh38		rs121908119,CM094234	CA116865		ga4gh:VA.EE_hgbSs-eD2x_LflkcDUF7U9aUCzZ5V		c.321C>A	p.Cys107Ter	NM_025216.3	WNT10A	Known	Definitive	Ectodermal dysplasia 16 (odontoonychodermal dysplasia)	OMIM:257980	Autosomal recessive	paternal	HETEROZYGOUS		Full		Pathogenic	BCM_Subject_BH16476_3	SR-GS
2	218890289		T	A	SNV			GRCh38		rs121908120,CM094237,COSV51461655	CA116867		ga4gh:VA.FkLOLYQOxlJAeXwgR69_7HZO7-boqX5G		c.682T>A	p.Phe228Ile	NM_025216.3	WNT10A	Known	Definitive	Ectodermal dysplasia 16 (odontoonychodermal dysplasia)	OMIM:257980	Autosomal recessive	maternal	HETEROZYGOUS		Full		Pathogenic	BCM_Subject_BH16476_2	SR-GS
X	153992128	154454270			SV/CNV	DEL		GRCh38										MECP2	Known	Definitive	Rett Syndrome	OMIM:312750	X-linked	de novo	HETEROZYGOUS		Full		Pathogenic		LR-GS
1	156159766	156160988	GGGCC	GGGCC [90,233]	STR/RE/MEI			GRCh38										NAXE	Known	Definitive	ENCEPHALOPATHY, PROGRESSIVE, EARLY-ONSET, WITH BRAIN EDEMA AND/OR LEUKOENCEPHALOPATHY, 1; PEBEL1	OMIM:617186	Autosomal recessive	biparental	HOMOZYGOUS		Full		Likely pathogenic	BCM_Subject_BH16732_4	SR-GS
1	156159766	156160988	GGGCC	GGGCC [152,199]	STR/RE/MEI			GRCh38										NAXE	Known	Definitive	ENCEPHALOPATHY, PROGRESSIVE, EARLY-ONSET, WITH BRAIN EDEMA AND/OR LEUKOENCEPHALOPATHY, 1; PEBEL1	OMIM:617186	Autosomal recessive	biparental	HOMOZYGOUS		Full		Likely pathogenic	BCM_Subject_BH16732_1	LR-GS
12	50505004	50506073	CGG	CGG [615]	STR/RE/MEI			GRCh38										DIP2B	Known	Definitive	INTELLECTUAL DEVELOPMENTAL DISORDER, FRA12A TYPE	OMIM:136630	Autosomal dominant	maternal	HETEROZYGOUS		Full		Likely pathogenic	BCM_Subject_BH16788_2	SR-GS
6	49457762		G	A	SNV			GRCh38		rs200596762,CM050674,COSV51272584	CA312778		ga4gh:VA.atuG1VaSpQ1QC9J3xESvh9dYTZHJGYZu		c.682C>T	p.Arg228*	ENST00000274813.4	MMUT	Known	Definitive	Methylmalonic aciduria, mut (0) type	OMIM:251000	Autosomal recessive	unknown	HETEROZYGOUS		Full		Well-established P/LP		SR-GS
15	48421982		G	A	SNV			GRCh38		CM025900,CM077253,COSV57326105	CA017250		ga4gh:VA.ruMn13xyJWu0ZW1nHwQxNjCnXXVU_j-q		c.7540G>A	p.Gly2514Arg	ENST00000316623.10	FBN1	Known	Definitive	Marfan syndrome	OMIM:154700	Autosomal dominant	maternal	HETEROZYGOUS		Full		Well-established P/LP	BCM_Subject_BH16840_2	SR-GS
17	7673826		T	C	SNV			GRCh38		CD004355,CM971505,COSV52706540,COSV52732531,COSV53696163	CA10584586		ga4gh:VA.uxrlSyTqw1O94ds2E6elXOLflzZ3Kmjc		c.794T>C	p.Leu265Pro	ENST00000269305.9	TP53	Known	Definitive	Li-Fraumeni syndrome	OMIM:151623	Autosomal dominant	paternal	HETEROZYGOUS		Full		Well-established P/LP	BCM_Subject_BH16843_3	SR-GS
12	112477720		A	G	SNV			GRCh38		rs121918455,CM021135,CM044252,COSV61006976,COSV61014185	CA235328		ga4gh:VA.tYD-_UE4qz3SMYdzfb0jmRFfBOyMv5r7		c.923A>G	p.Asn308Ser	ENST00000351677.7	PTPN11	Known	Definitive	Noonan syndrome 1	OMIM:163950	Autosomal dominant	de novo	HETEROZYGOUS		Full		Well-established P/LP		SR-GS
2	189008113		C	T	SNV			GRCh38		rs587779646,CM116426	CA10584586		ga4gh:VA.mVsH3QR68Ne-7_Lse8cZ2rngJgQfFwe4		c.3496C>T	p.Arg1166*	ENST00000304636.9	COL3A1	Known	Definitive	Ehlers-Danlos syndrome, vascular type	OMIM:130050	Autosomal dominant	paternal	HETEROZYGOUS		Full		Well-established P/LP	BCM_Subject_BH16850_3	SR-GS
3	136302445		A	G	SNV			GRCh38		rs1934325174	CA1053935785		ga4gh:VA._PNHKxKPDSkYEsVHO_WdVLc6EcLVOgVH		c.966+1334A>G	p. ?	NM_000532.5	PCCB	Known	Definitive	Propionicacidemia	OMIM:606054	Autosomal recessive	biparental	HOMOZYGOUS		Full		Likely pathogenic	BCM_Subject_BH16888_2|BCM_Subject_BH16888_3|BCM_Subject_BH16888_4|BCM_Subject_BH16888_5	SR-GS
3	136302445		A	G	SNV			GRCh38		rs1934325174	CA1053935785		ga4gh:VA._PNHKxKPDSkYEsVHO_WdVLc6EcLVOgVH		c.966+1334A>G	p. ?	NM_000532.5	PCCB	Known	Definitive	Propionicacidemia	OMIM:606054	Autosomal recessive	biparental	HOMOZYGOUS		Full		Likely pathogenic	BCM_Subject_BH16888_1|BCM_Subject_BH16888_2|BCM_Subject_BH16888_3|BCM_Subject_BH16888_5	SR-GS
2	108897055		C	G	SNV			GRCh38		COSV51499818	CA348048006		ga4gh:VA.yzQqENhDqPRT5XjnJVtzFQodDBRMee9v		c.1199G>C	p.Arg400Pro	ENST00000258443.7	EDAR	Known	Definitive	Ectodermal dysplasia 10A, hypohidrotic/hair/nail type, autosomal dominant	OMIM:129490	Autosomal dominant	maternal	HETEROZYGOUS		Full		Likely pathogenic	BCM_Subject_BH17192_2|BCM_Subject_BH17192_5|BCM_Subject_BH17192_6	SR-ES
2	108897055		C	G	SNV			GRCh38		COSV51499818	CA348048006		ga4gh:VA.yzQqENhDqPRT5XjnJVtzFQodDBRMee9v		c.1199G>C	p.Arg400Pro	ENST00000258443.7	EDAR	Known	Definitive	Ectodermal dysplasia 10A, hypohidrotic/hair/nail type, autosomal dominant	OMIM:129490	Autosomal dominant	paternal	HETEROZYGOUS		Full		Likely pathogenic	BCM_Subject_BH17192_1|BCM_Subject_BH17192_5|BCM_Subject_BH17192_6	SR-ES
2	108897055		C	G	SNV			GRCh38		COSV51499818	CA348048006		ga4gh:VA.yzQqENhDqPRT5XjnJVtzFQodDBRMee9v		c.1199G>C	p.Arg400Pro	ENST00000258443.7	EDAR	Known	Definitive	Ectodermal dysplasia 10A, hypohidrotic/hair/nail type, autosomal dominant	OMIM:129490	Autosomal dominant	maternal	HETEROZYGOUS		Full		Likely pathogenic	BCM_Subject_BH17192_1|BCM_Subject_BH17192_2|BCM_Subject_BH17192_6	SR-ES
2	108897055		C	G	SNV			GRCh38		COSV51499818	CA348048006		ga4gh:VA.yzQqENhDqPRT5XjnJVtzFQodDBRMee9v		c.1199G>C	p.Arg400Pro	ENST00000258443.7	EDAR	Known	Definitive	Ectodermal dysplasia 10A, hypohidrotic/hair/nail type, autosomal dominant	OMIM:129490	Autosomal dominant	unknown	HETEROZYGOUS		Full		Likely pathogenic	BCM_Subject_BH17192_1|BCM_Subject_BH17192_2|BCM_Subject_BH17192_5	SR-ES
X	70030455		T	G	SNV			GRCh38		rs727504762			ga4gh:VA.WCKwNQo23_ZelwnkwJ9KTB48vj-LZWbs		c.742-14T>G	p.?	NM_001399.5	EDA	Known	Definitive	Ectodermal dysplasia 1, hypohidrotic, X-linked	OMIM:305100	X-linked	de novo	HEMIZYGOUS		Uncertain		Uncertain significance		SR-ES
2	218890289		T	A	SNV			GRCh38		rs121908120,CM094237,COSV51461655	CA116867		ga4gh:VA.FkLOLYQOxlJAeXwgR69_7HZO7-boqX5G		c.682T>A	p.Phe228Ile	NM_025216.3	WNT10A	Known	Definitive	Ectodermal dysplasia 16 (odontoonychodermal dysplasia)	OMIM:257980	Autosomal dominant	paternal	HETEROZYGOUS		Uncertain		Pathogenic		SR-ES
2	108897041		C	T	SNV			GRCh38			CA348047959		ga4gh:VA.f0X2tUmgUhNrzXnmNaN3Z71yCbP5WEzp		c.1213G>A	p.Gly405Ser	NM_022336.4	EDAR	Known	Definitive	Ectodermal dysplasia 10A, hypohidrotic/hair/nail type, autosomal dominant	OMIM:129490	Autosomal dominant	paternal	HETEROZYGOUS		Full		Likely pathogenic		SR-ES
2	108897133		C	T	SNV			GRCh38		rs886039348			ga4gh:VA.0k1Wzel06wnXa-I3hICAu8snwKXBJMRi		c.1121G>A	p.Trp374Ter	NM_022336.4	EDAR	Known	Definitive	Ectodermal dysplasia 10A, hypohidrotic/hair/nail type, autosomal dominant	OMIM:129491	Autosomal dominant	paternal	HETEROZYGOUS		Full		Pathogenic	BCM_Subject_BH17195_3	SR-ES
2	108897133		C	T	SNV			GRCh38		rs886039348			ga4gh:VA.0k1Wzel06wnXa-I3hICAu8snwKXBJMRi		c.1121G>A	p.Trp374Ter	NM_022336.4	EDAR	Known	Definitive	Ectodermal dysplasia 10A, hypohidrotic/hair/nail type, autosomal dominant	OMIM:129492	Autosomal dominant	unknown	HETEROZYGOUS		Full		Pathogenic	BCM_Subject_BH17195_1	SR-ES
17	3532694		G	A	SNV			GRCh38		rs144323237,COSV56789229	CA8289638		ga4gh:VA.15XJLTyaJXyPHl_ZWXoMAD-GhPVSf7b3		c.1028C>T	p.Thr343Met	NM_145068.4	TRPV3	Known	Definitive	Olmsted syndrome 1	OMIM:614594	Autosomal dominant	maternal	HETEROZYGOUS		Full		Uncertain significance	BCM_Subject_BH17196_2 | BCM_Subject_BH17196_4	SR-ES
17	3532694		G	A	SNV			GRCh38		rs144323237,COSV56789229	CA8289638		ga4gh:VA.15XJLTyaJXyPHl_ZWXoMAD-GhPVSf7b3		c.1028C>T	p.Thr343Met	NM_145068.4	TRPV3	Known	Definitive	Olmsted syndrome 1	OMIM:614594	Autosomal dominant	maternal	HETEROZYGOUS		Full		Uncertain significance	BCM_Subject_BH17196_1 | BCM_Subject_BH17196_4	SR-ES
17	3532694		G	A	SNV			GRCh38		rs144323237,COSV56789229	CA8289638		ga4gh:VA.15XJLTyaJXyPHl_ZWXoMAD-GhPVSf7b3		c.1028C>T	p.Thr343Met	NM_145068.4	TRPV3	Known	Definitive	Olmsted syndrome 1	OMIM:614594	Autosomal dominant	maternal	HETEROZYGOUS		Full		Uncertain significance	BCM_Subject_BH17196_1 | BCM_Subject_BH17196_2	SR-ES
2	218882365		C	G	SNV			GRCh38		rs1283426045	CA350619079		ga4gh:VA.Rttrj77drv7CRZzF1KjT_tbbgjhfIzYo		c.318C>G	p.Asn106Lys	NM_025216.3	WNT10A	Known	Definitive	Ectodermal dysplasia 16 (odontoonychodermal dysplasia)	OMIM:257980	Autosomal recessive	unknown	HETEROZYGOUS		Full		Likely pathogenic		SR-ES
2	218893152		C	T	SNV			GRCh38		rs1347556761,CM132011,COSV99297637	CA350591851		ga4gh:VA.4ehkyGDAWNIwvhQ5FfQ9TgITa62v4UgN		c.1135C>T	p.Arg379Cys	NM_025216.3	WNT10A	Known	Definitive	Ectodermal dysplasia 16 (odontoonychodermal dysplasia)	OMIM:257980	Autosomal recessive	unknown	HETEROZYGOUS		Full		Likely pathogenic		SR-ES
21	44499878		C	T	SNV			GRCh38		rs138480801,CM1613692,COSV107388839	CA10056257		ga4gh:VA.KlzDyoaR-R_mBn1tYauHwmpbU2_nBQ6x		c.1915G>A	p.Asp639Asn	NM_144991.3	TSPEAR	Known	Definitive	Ectodermal dysplasia 14, hypohidrotic/hair/tooth/nail type	OMIM:618180	Autosomal recessive	paternal	HETEROZYGOUS		Full		Likely pathogenic	BCM_Subject_BH17198_4	SR-ES
21	44525662		G	A	SNV			GRCh38		rs369371631	CA10056642		ga4gh:VA.VeY30ppqTXQYd6et3flZ3yUANUjgQpi4		c.1327C>T	p.His443Tyr	NM_144991.3	TSPEAR	Known	Definitive	Ectodermal dysplasia 14, hypohidrotic/hair/tooth/nail type	OMIM:618180	Autosomal recessive	maternal	HETEROZYGOUS		Full		Uncertain significance	BCM_Subject_BH17198_2|BCM_Subject_BH17198_4	SR-ES
21	44499878		C	T	SNV			GRCh38		rs138480801,CM1613692,COSV107388839	CA10056257		ga4gh:VA.KlzDyoaR-R_mBn1tYauHwmpbU2_nBQ6x		c.1915G>A	p.Asp639Asn	NM_144991.3	TSPEAR	Known	Definitive	Ectodermal dysplasia 14, hypohidrotic/hair/tooth/nail type	OMIM:618180	Autosomal recessive	paternal	HETEROZYGOUS		Full		Likely pathogenic	BCM_Subject_BH17198_1	SR-ES
21	44525662		G	A	SNV			GRCh38		rs369371631	CA10056642		ga4gh:VA.VeY30ppqTXQYd6et3flZ3yUANUjgQpi4		c.1327C>T	p.His443Tyr	NM_144991.3	TSPEAR	Known	Definitive	Ectodermal dysplasia 14, hypohidrotic/hair/tooth/nail type	OMIM:618180	Autosomal recessive	maternal	HETEROZYGOUS		Full		Uncertain significance	BCM_Subject_BH17198_1|BCM_Subject_BH17198_4	SR-ES
2	218882368		C	A	SNV			GRCh38		rs121908119,CM094234	CA116865		ga4gh:VA.EE_hgbSs-eD2x_LflkcDUF7U9aUCzZ5V		c.321C>A	p.Cys107Ter	NM_025216.3	WNT10A	Known	Definitive	Ectodermal dysplasia 16 (odontoonychodermal dysplasia)	OMIM:257980	Autosomal recessive	biparental	HOMOZYGOUS		Full		Pathogenic	BCM_Subject_BH17200_2|BCM_Subject_BH17200_3|BCM_Subject_BH17200_4	SR-GS
2	218882368		C	A	SNV			GRCh38		rs121908119,CM094234	CA116865		ga4gh:VA.EE_hgbSs-eD2x_LflkcDUF7U9aUCzZ5V		c.321C>A	p.Cys107Ter	NM_025216.3	WNT10A	Known	Definitive	Ectodermal dysplasia 16 (odontoonychodermal dysplasia)	OMIM:257980	Autosomal recessive	biparental	HOMOZYGOUS		Full		Pathogenic	BCM_Subject_BH17200_1|BCM_Subject_BH17200_2|BCM_Subject_BH17200_3	SR-GS
21	44525658		C	T	SNV			GRCh38		rs146014044	CA10056639		ga4gh:VA.5q77mwQDzwCRnPfdyzSGCwUfo_MGgH2f		c.1331G>A	p.Arg444Gln	NM_144991.3	TSPEAR	Known	Definitive	Ectodermal dysplasia 14, hypohidrotic/hair/tooth/nail type	OMIM:618180	Autosomal recessive	paternal	HETEROZYGOUS		Full		Uncertain significance	BCM_Subject_BH17201_3	SR-ES
21	44525739		C	G	SNV			GRCh38		COSV59968128	CA410439428		ga4gh:VA.5fBgVcN1TwSOb-GMn-idSUFq5ehs0hFx		c.1250A>C	p.Gln417His	NM_144991.3	TSPEAR	Known	Definitive	Ectodermal dysplasia 14, hypohidrotic/hair/tooth/nail type	OMIM:618180	Autosomal recessive	maternal	HETEROZYGOUS		Full		Uncertain significance - high	BCM_Subject_BH17201_2|BCM_Subject_BH17201_4|BCM_Subject_BH17201_5	SR-ES
8	95025089		G	-	INDEL			GRCh38					ga4gh:VA.H4oSL5vGUaguCnQs9w3s3jWKkE80vUFI		c.83del	p.Gly28ValfsTer63	NM_152416.4	NDUFAF6	Known	Definitive	Mitochondrial complex I deficiency, nuclear type 17	OMIM:618239	Autosomal recessive	maternal	HETEROZYGOUS		Full		Pathogenic	BCM_Subject_BH2630_2	SR-GS
8	95036360		C	T	SNV			GRCh38		rs749738738	CA4814783		ga4gh:VA.qEc4oeR3aUi3YDaQCci09Ls9XxLeG0e2		c.420+784C>T	p.?	NM_152416.4	NDUFAF6	Known	Definitive	Mitochondrial complex I deficiency, nuclear type 17	OMIM:618239	Autosomal recessive	paternal	HETEROZYGOUS		Full		Pathogenic	BCM_Subject_BH2630_3	SR-GS
16	46697529		T	C	SNV			GRCh38		rs770565877,COSV107264997	CA8037476		ga4gh:VA.5jin7RGEqdHrxz5hsvKzz9IPcT_biRwN		c.703T>C	p.W235R	NM_014321.4	ORC6	Known	Definitive	Meier Gorlin Syndrome	OMIM:613803	Autosomal recessive	biparental	HOMOZYGOUS		Full		Uncertain significance	BCM_Subject_BH9780_2|BCM_Subject_BH9780_3	LR-GS
16	46696091		T	G	SNV			GRCh38		rs369537126	CA8037450		ga4gh:VA.3N02Fx7fynHUi3GulPywsvb_--XcAP3c		c.631+6T>GÃƒÂ¢Ã¢â€šÂ¬Ã¢â‚¬Â¹		NM_014321.4	ORC6	Known	Definitive	Meier Gorlin Syndrome	OMIM:613803	Autosomal recessive	biparental	HOMOZYGOUS		Full		Uncertain significance	BCM_Subject_BH9780_2|BCM_Subject_BH9780_3	LR-GS
10	101771551		G	A	SNV			GRCh38		rs876661329,CM1614139,COSV60143748			ga4gh:VA.Vqh-tlMzPortHhYDiNXzvj8XGg45PaNX	g.101771551G>A	c.356C>T	p.(Thr119Met)	NM_033163.5	FGF8	Candidate	Curation in progress			unknown	paternal	HETEROZYGOUS		Uncertain		Curation in progress		LR-GS
10	113151879		C	T	SNV			GRCh38		rs1427214163,COSV53336330,COSV53343980			ga4gh:VA.eTFnkPxUh1AXLl8nkyzOiJnLXbI-mp4Q	g.113151879C>T	c.1156C>T	p.(Arg386Trp)	NM_001367943.1	TCF7L2	Candidate	Curation in progress			unknown	de novo	HETEROZYGOUS		Uncertain		Curation in progress		SR-GS
10	24595735		CAG	C	INDEL			GRCh38					ga4gh:VA.aWFqCWSY9JzQw4RYY79s82CONK3NSOkq	g.24595736_24595737del	c.3692_3693del	p.(Pro1231ArgfsTer7)	NM_020824.4	ARHGAP21	Candidate	Curation in progress			unknown	maternal	HETEROZYGOUS		Uncertain		Curation in progress		SR-GS
10	60069943		CT	C	INDEL			GRCh38		rs2082397876			ga4gh:VA.n0yp3Yjq4v9cD83PgLZEOx7kY5JArdp5	g.60069944del	c.10937del	p.(Gln3646ArgfsTer22)	NM_020987.5	ANK3	Known	Curation in progress	Intellectual developmental disorder, Autosomal recessive 37	OMIM:615493	Autosomal recessive	paternal	HETEROZYGOUS		Full		Curation in progress		SR-GS
10	69016058		T	TA	INDEL			GRCh38		rs781469363	CA5529913		ga4gh:VA.reQD25NFUr5tkL1eiesOspX_2mjftuxG	g.69016066dup	c.1516dup	p.(Ile506AsnfsTer3)	NM_015634.4	KIFBP	Known	Curation in progress	Goldberg-Shprintzen megacolon syndrome	OMIM:609460	Autosomal recessive	nonmaternal	HETEROZYGOUS		Full		Curation in progress		SR-GS
10	73792184		C	T	SNV			GRCh38					ga4gh:VA.EQQuX-twf6jxY4bmkPzhAcwVppBrsYNN	g.73792184C>T	c.1645C>T	p.(Arg549Ter)	NM_001367799.1	ZSWIM8	Candidate	Curation in progress			unknown	maternal	HETEROZYGOUS		Uncertain		Curation in progress		SR-GS
11	1254352		G	C	SNV			GRCh38					ga4gh:VA.Sd6lZUtzPQav-_in0rmhJRzzkZugxzDm	g.1254352G>C	c.15477+1G>C	p.?	NM_002458.3	MUC5B	Candidate	Curation in progress			unknown	unknown	HETEROZYGOUS		Uncertain		Curation in progress		SR-GS
11	101455197		T	C	SNV			GRCh38		rs1858855956			ga4gh:VA.wBnfr9KkIOQbSbqMoNnUMBR04Jy8VX89	g.101455197T>C	c.2485-96A>G	p.?	NM_004621.6	TRPC6	Known	Curation in progress	Glomerulosclerosis, focal segmental, 2	OMIM:603965	Autosomal dominant	maternal	HETEROZYGOUS		Full		Curation in progress		SR-GS
11	105924565		G	C	SNV			GRCh38					ga4gh:VA.Ct2ZRjF1aH_YwIe0EWrkGazO7_yQA_10	g.105924565G>C	c.1643G>C	p.(Trp548Ser)	NM_000829.4	GRIA4	Known	Curation in progress	Neurodevelopmental disorder with or without seizures and gait abnormalities	OMIM:617864	Autosomal dominant	de novo	HETEROZYGOUS		Full		Likely pathogenic		SR-GS
11	116821308	116821308	C	CTCGGCGTTCTTCTTCATCTGGAAGGTCAGGCCCTCAAGCTGGTGGTTGAGCTTCTCCTGCGTGTCCTGAGCATAGGGAGCCAGGCTGCGGCGCAGCTCCTCCACGGTCTGGTCAATCTTGACTTTGAATTCGTCAGCGTAGGGCGTAAGGCGTCCCTTGAGCTCCTCCACGTTCTGGTCGATCTTGGCCTTGAGCTCG	SV/CNV	DUP		GRCh38	11					g.116821316_116821513dup	c.552_749dup	p.(Asp184_Ala249dup)	NM_000482.4	APOA4	Known	Moderate	Torkelson Syndrome / ENTEROPATHY, FAMILIAL, WITH VILLOUS EDEMA AND IMMUNOGLOBULIN G2 DEFICIENCY	OMIM:600351	Autosomal dominant		HETEROZYGOUS		Full		Likely pathogenic		LR-GS
11	119278541		G	A	SNV			GRCh38		rs267606708,CM105119,COSV50629675,COSV50657904,COSV50660979	CA123490		ga4gh:VA.iflVIUB6j0eL3IkwVJUd6JUKY75RwZ51	g.119278541G>A	c.1259G>A	p.(Arg420Gln)	NM_005188.4	CBL	Known	Curation in progress	Noonan syndrome-like disorder with or without juvenile myelomonocytic leukemia	OMIM:613563	Autosomal dominant	nonmaternal	HETEROZYGOUS	0	Full		Pathogenic	PMGRC-100-101-3	SR-GS
11	2847858		G	GC	INDEL			GRCh38		rs397508104	CA252591		ga4gh:VA.Hg-z5ouIncXdevIQwIygQFiuTOI8WDWZ	g.2847865dup	c.1893dup	p.(Arg632GlnfsTer20)	NM_000218.3	KCNQ1	Known	Curation in progress	Long QT syndrome 1	OMIM:130650	Autosomal dominant	maternal	HETEROZYGOUS		Full		Curation in progress		SR-GS
11	32587034		T	C	SNV			GRCh38					ga4gh:VA.E9_2gdLH4XSQqeclONDAZJHXbp-oTgrd	g.32587034T>C	c.65T>C	p.(Leu22Pro)	NM_006360.6	EIF3M	Candidate	Curation in progress			unknown	biparental	HOMOZYGOUS		Uncertain		Curation in progress		LR-GS
11	44244257		GA	G	INDEL			GRCh38					ga4gh:VA.BXj5eubeWIuljokqYGRKigheBglLyxB9	g.44244259del	c.2129del	p.(Lys710ArgfsTer40)	NM_207122.2	EXT2	Known	Curation in progress	Exostoses, multiple, type 2	OMIM:133701	Autosomal dominant	de novo	HETEROZYGOUS		Uncertain		Curation in progress		SR-GS
11	62841775		T	C	SNV			GRCh38		COSV53932618			ga4gh:VA.fG3lfFq3vIV2rgRfSQN4VTW2FWSTmwva		n.35A>G			RNU2-2	Known	Strong	Developmental and epileptic encephalopathy 119	OMIM:621304	Autosomal dominant	de novo	HETEROZYGOUS		Full		Pathogenic		LR-GS
11	64651568		G	A	SNV			GRCh38		rs1256081380			ga4gh:VA.pVPtlv55_7a6gVXGEk1y9fYNldywArJS	g.64651568G>A	c.2605C>T	p.(Arg869Trp)	NM_015080.4	NRXN2	Candidate	Curation in progress			unknown	unknown	HETEROZYGOUS		Uncertain		Curation in progress		SR-GS
11	64660831		C	T	SNV			GRCh38		rs2048927444			ga4gh:VA.X7eChLfNndECnq5NtMmGs9FrDCHQ8PTX	g.64660831C>T	c.2107G>A	p.(Gly703Ser)	NM_015080.4	NRXN2	Candidate	Curation in progress			unknown	paternal	HETEROZYGOUS		Uncertain		Curation in progress		SR-GS
11	65539332		G	A	SNV			GRCh38					ga4gh:VA.2Yf20MVSOOmyDVni2VUUrm_E7j7MjDqm	g.65539332G>A	c.3756C>T	p.(Cys1252=)	NM_001130144.3	LTBP3	Candidate	Curation in progress			unknown	unknown	HETEROZYGOUS		Uncertain		Curation in progress		SR-GS
11	66526181		T	G	SNV			GRCh38		rs113624356,CM021489,COSV99041500	CA223760		ga4gh:VA.cduQEwY3kAbZlAQwlkCUBqiUnRZjSBPP	g.66526181T>G	c.1169T>G	p.(Met390Arg)	NM_024649.5	BBS1	Known	Curation in progress	Bardet-Biedl syndrome 1	OMIM:209900	Autosomal recessive	maternal	HETEROZYGOUS		Full		Pathogenic		SR-GS
11	77179867		C	T	SNV			GRCh38		rs781869469,CD050895,COSV108931191			ga4gh:VA.EJyTdKltW5FF2c7Z0PL-6D_jaZsZ25Sv	g.77179867C>T	c.2500C>T	p.(Arg834Cys)	NM_000260.4	MYO7A	Known	Curation in progress	Deafness, AR 2	OMIM:600060	Autosomal recessive	maternal	HETEROZYGOUS		Full		Curation in progress		SR-GS
11	77179867		C	T	SNV			GRCh38		rs781869469,CD050895,COSV108931191		Full	ga4gh:VA.EJyTdKltW5FF2c7Z0PL-6D_jaZsZ25Sv	g.77179867C>T	c.2500C>T	p.(Arg834Cys)	NM_000260.4	MYO7A	Known	Curation in progress	Deafness, AR 2	OMIM:600060	Autosomal recessive	maternal	HETEROZYGOUS		Full		Uncertain significance		SR-GS
11	77198524		G	A	SNV			GRCh38		rs369768947,COSV68684638		Full	ga4gh:VA.Zv6cnGu9AsW1VujV9qpf02HoaM9Jm6S8	g.77198524G>A	c.4471G>A	p.(Val1491Met)	NM_000260.4	MYO7A	Known	Curation in progress	Deafness, AR 2	OMIM:600060	Autosomal recessive	paternal	HETEROZYGOUS		Full		Uncertain significance		LR-GS
12	108658894		C	T	SNV			GRCh38					ga4gh:VA.ojPIo44yHdRtBpN_VJXkvRrCFlO5Fl2y	g.108658894C>T	c.474G>A	p.(Trp158Ter)	NM_014325.4	CORO1C	Candidate	Curation in progress			unknown	unknown	HETEROZYGOUS		Uncertain		Curation in progress		SR-GS
12	112472981		G	A	SNV			GRCh38		rs376607329,CM167792,COSV61005224	CA234739		ga4gh:VA.NcHyslno9m3GE6rosx1BKLUPjlDVMx4U	g.112472981G>A	c.794G>A	p.(Arg265Gln)	NM_002834.5	PTPN11	Known	Curation in progress	Noonan syndrome 1	OMIM:163950	Autosomal dominant	paternal	HETEROZYGOUS	0	Full		Pathogenic		SR-GS
12	112489086		A	G	SNV			GRCh38		rs397507547,CM013423,COSV106506277,COSV61012722	CA220140		ga4gh:VA.Rf0BF9FYZW-ZRbvPaNDMX9EPISEC47WI	g.112489086A>G	c.1510A>G	p.(Met504Val)	NM_002834.5	PTPN11	Known	Curation in progress	Noonan syndrome 1	OMIM:163950	Autosomal dominant	de novo	HETEROZYGOUS	0	Full		Pathogenic		SR-GS
12	120291817		G	T	SNV			GRCh38		rs145462080			ga4gh:VA.X13qJz6LHjPcQnm93Rcz1O9vzJ15MMV9	g.120291817G>T	n.87C>A		NR_003137.3	RNU4-2	Known	Curation in progress	ReNU syndrome	OMIM:620851	Autosomal dominant	nonmaternal	HETEROZYGOUS		Full		Uncertain significance - low		SR-GS
12	120291835		G	A	SNV			GRCh38					ga4gh:VA.5R8B1Ze-CFqU0CLhboI_mlh0jYJ-E6fG	g.120291835G>A	n.69C>T		NR_003137.3	RNU4-2	Known	Curation in progress	ReNU syndrome	OMIM:620851	Autosomal dominant	de novo	HETEROZYGOUS		Full		Curation in progress		SR-GS
12	120291839		T	TA	INDEL			GRCh38					ga4gh:VA.1fQdd-a0CzKbVHgX0MBTtNsMUOM4HA44	g.120291839_120291840insA	n.64_65insT		NR_003137.3	RNU4-2	Known	Curation in progress	ReNU syndrome	OMIM:620851	Autosomal dominant	de novo	HETEROZYGOUS		Full		Pathogenic		SR-GS
12	120291839		T	TA	INDEL			GRCh38					ga4gh:VA.1fQdd-a0CzKbVHgX0MBTtNsMUOM4HA44	g.120291839_120291840insA	n.64_65insT		NR_003137.3	RNU4-2	Known	Curation in progress	ReNU syndrome	OMIM:620851	Autosomal dominant	de novo	HETEROZYGOUS		Full		Pathogenic		SR-GS
12	120291839		T	TA	INDEL			GRCh38					ga4gh:VA.1fQdd-a0CzKbVHgX0MBTtNsMUOM4HA44	g.120291839_120291840insA	n.64_65insT		NR_003137.3	RNU4-2	Known	Curation in progress	ReNU syndrome	OMIM:620851	Autosomal dominant	de novo	HETEROZYGOUS		Full		Pathogenic		SR-GS
12	27969491		G	A	SNV			GRCh38					ga4gh:VA.kinO7SjhdCPeB7FDXgtRY7miXoi0PyJe	g.27969491G>A	c.4C>T	p.(Gln2Ter)	NM_198965.2	PTHLH	Known	Curation in progress	Brachydactyly, type E2	OMIM:613382	Autosomal dominant	unknown	HETEROZYGOUS	0	Full		Pathogenic		SR-GS
12	49027894		T	A	SNV			GRCh38					ga4gh:VA.Yw-VdOfI5ljJRspGUMYfQROLdFfwSLkt	g.49027894T>A	c.14552A>T	p.(Asp4851Val)	NM_003482.4	KMT2D	Known	Curation in progress	Kabuki syndrome 1	OMIM:147920	Autosomal dominant	unknown	HETEROZYGOUS		Full		Curation in progress		SR-GS
12	51765675		G	A	SNV			GRCh38		rs587780586,CM152852	CA163107		ga4gh:VA.meXopkp5BdqgLq66LEO08U5SA_9APU-g	g.51765675G>A	c.2549G>A	p.(Arg850Gln)	NM_001330260.2	SCN8A	Known	Curation in progress	Developmental and epileptic encephalopathy 13	OMIM:614558	Autosomal dominant	nonmaternal	HETEROZYGOUS	0	Full		Pathogenic		SR-GS|LR-GS
12	57525719		T	TCC	INDEL			GRCh38					ga4gh:VA.fT8tv0Ddz1_cIVX32_A4ivbGKR9BlcGU	g.57525720_57525721dup	c.752_753dup	p.(Ser252ProfsTer17)	NM_052897.4	MBD6	Candidate	Curation in progress			unknown	maternal	HETEROZYGOUS		Uncertain		Curation in progress		SR-GS
12	6587898		G	A	SNV			GRCh38		rs1948327010,COSV58910147			ga4gh:VA.ZrrdJpL_DobrgFtMzdg1527gvZPy_fnq	g.6587898G>A	c.3517C>T	p.(Arg1173Trp)	NM_001273.5	CHD4	Known	Curation in progress	Sifrim-Hitz-Weiss syndrome	OMIM:617159	Autosomal dominant	de novo	HETEROZYGOUS		Uncertain		Curation in progress		SR-GS
12	88083133		A	G	SNV			GRCh38		rs368886655			ga4gh:VA.zn-aBpqWQIzD--XdTA_Hktdfx9tjmL4F	g.88083133A>G	c.4910T>C	p.(Leu1637Pro)	NM_025114.4	CEP290	Known	Curation in progress	Meckel syndrome 4	OMIM:611134	Autosomal recessive	maternal	HETEROZYGOUS		Uncertain		Curation in progress		SR-GS
12	88083854		G	A	SNV			GRCh38		rs369451049,COSV104395627			ga4gh:VA.DgUfy47hbr6zB_Y3kRYKdgYS79tpaT2f	g.88083854G>A	c.4805C>T	p.(Thr1602Met)	NM_025114.4	CEP290	Known	Curation in progress	Meckel syndrome 4	OMIM:611134	Autosomal recessive	paternal	HETEROZYGOUS		Uncertain		Curation in progress		SR-GS
12	94149386		CT	C	INDEL			GRCh38					ga4gh:VA.r9dbTQO1-rS9Gqx_WaSQn_zCANzEFaA-	g.94149387del	c.416del	p.(Leu139ArgfsTer4)	NM_005761.3	PLXNC1	Candidate	Curation in progress			unknown	paternal	HETEROZYGOUS		Uncertain		Curation in progress		SR-GS
19	13365394		GC	G	INDEL			GRCh38					ga4gh:VA.cglKdNKU2dxjQoJhq55zffNwDkjBvw3_	g.13365395del	c.706del	p.(Ala236GlnfsTer8)	NM_001127222.2	CACNA1A	Known	Curation in progress	Spinocerebellar ataxia 6	OMIM:183086	Autosomal dominant	unknown	HETEROZYGOUS		Full		Likely pathogenic		LR-GS
13	23332502		C	T	SNV			GRCh38		CM087784,COSV107488382	CA16041601		ga4gh:VA.w4kL_BRmM6B8Ct5BV55K8sbnMqqJXKFb		c.11374C>A	p.Arg3792%3D	NM_014363.6	SACS	Known	Definitive	Charlevoix-Saguenay spastic ataxia	OMIM:270550	Autosomal recessive	unknown	HETEROZYGOUS	63	Full		Pathogenic		LR-GS
13	23375278	23375307			SV/CNV			GRCh38	13								NM_014363.6	SACS	Known	Definitive	Charlevoix-Saguenay spastic ataxia	OMIM:270550	Autosomal recessive	unknown	HETEROZYGOUS	50	Full		Uncertain significance - high		LR-GS
13	25540380		A	T	SNV			GRCh38		rs1384866263,COSV54975281			ga4gh:VA.jVUTCBVODvCVyg8488xx2SE8ImCEvN4q	g.25540380A>T	c.643A>T	p.(Ile215Leu)	NM_016529.6	ATP8A2	Known	Curation in progress	Cerebellar ataxia, impaired intellectual development, and dysequilibrium syndrome 4	OMIM:615268	Autosomal recessive	unknown	HETEROZYGOUS		Full		Curation in progress		SR-GS
13	25571666		A	T	SNV			GRCh38		rs2039470790			ga4gh:VA.CJRUDXsZW5tM_fA_dr_5GUArmggJvhv-	g.25571666A>T	c.1636A>T	p.(Thr546Ser)	NM_016529.6	ATP8A2	Known	Curation in progress	Cerebellar ataxia, impaired intellectual development, and dysequilibrium syndrome 4	OMIM:615268	Autosomal recessive	unknown	HETEROZYGOUS		Full		Curation in progress		SR-GS
13	51946291		G	A	SNV			GRCh38		rs371840514,CM980181	CA273886		ga4gh:VA.oiirgSiGJgsHpfdGZVuPV3Okw6b9bmPT	g.51946291G>A	c.3053C>T	p.(Ala1018Val)	NM_000053.4	ATP7B	Known	Curation in progress	Wilson disease	OMIM:277900	Autosomal recessive	nonmaternal	MOSAIC		Partial	HP:0007018	Curation in progress		SR-GS
13	66631258		AG	A	INDEL			GRCh38					ga4gh:VA.H79elGdkS2l0ebbtDTx9Yh1LITrsQ9Qr	g.66631260del	c.3291del	p.(Ser1098LeufsTer25)	NM_203487.3	PCDH9	Candidate	Curation in progress			unknown	unknown	HETEROZYGOUS		Uncertain		Curation in progress		SR-GS
13	99983074		TC	T	INDEL			GRCh38					ga4gh:VA.syyIWcNhBVBasi5UY3ruA59hf9FOsSJB	g.99983077del	c.1013del	p.(Pro338ArgfsTer75)	NM_007129.5	ZIC2	Known	Curation in progress	Holoprosencephaly 5	OMIM:609637	Autosomal dominant	de novo	HETEROZYGOUS	0	Full		Pathogenic		SR-GS
13	99985448		A	AGCGGCGGCGGCAGCGGCGGCGGCGGCTGCG	INDEL			GRCh38		rs756225250	CA658658236		ga4gh:VA.deLPngp70iVKB3j5XDF7OQcZmz34jKjE	g.99985460_99985489dup	c.1377_1406dup	p.(Ala461_Ala470dup)	NM_007129.5	ZIC2	Known	Curation in progress	Holoprosencephaly 5	OMIM:609637	Autosomal dominant	de novo	HETEROZYGOUS	0	Full		Pathogenic		SR-GS
14	23416924		G	A	SNV			GRCh38		rs397516225,COSV62516192			ga4gh:VA.jQaepvilTZqo1cadWE8j3eAnY8tg1kM8	g.23416924G>A	c.4588C>T	p.(Arg1530Ter)	NM_000257.4	MYH7	Known	Curation in progress	Cardiomyopathy, hypertrophic, 1	OMIM:192600	Autosomal dominant	paternal	HETEROZYGOUS		Partial	HP:0001723	Curation in progress		SR-GS
14	23417669		C	A	SNV			GRCh38		rs370069461,COSV100806356			ga4gh:VA.AEJWVJfpI_2xfRlOC9QFkom1aR4qv-0t	g.23417669C>A	c.4187G>T	p.(Arg1396Leu)	NM_000257.4	MYH7	Candidate	Curation in progress			unknown	maternal	HETEROZYGOUS		Uncertain		Curation in progress		SR-GS
14	30906890		G	T	SNV			GRCh38					ga4gh:VA.IlHQ54_lU4WhnE6mDfHA6HQUW9_4Uqhm	g.30906890G>T	c.1875C>A	p.(Tyr625Ter)	NM_001083893.2	STRN3	Candidate	Curation in progress			unknown	unknown	HETEROZYGOUS		Uncertain		Curation in progress		SR-GS
14	31150072		G	C	SNV			GRCh38					ga4gh:VA.YlCoAaw83b33k-3bjHuM2hUredfek1cL	g.31150072G>C	c.2082C>G	p.(Phe694Leu)	NM_015382.4	HECTD1	Candidate	Curation in progress			unknown	de novo	HETEROZYGOUS		Uncertain		Likely pathogenic		SR-GS
14	91305908		C	G	SNV			GRCh38			CA390623647		ga4gh:VA.0nd5UQk9Eil_5Oqdr3KcCLXxdkD0Dx99	g.91305908C>G	c.3214G>C	p.Glu1072Gln	NM_001080414.4	CCDC88C	Known	Definitive	Spinocerebellar ataxia 40	OMIM:616053	Autosomal dominant	unknown	HETEROZYGOUS	52	Full	HP:0001251	Uncertain significance		LR-GS
15	27983383		T	C	SNV			GRCh38		rs121918170,CM971083	CA251640		ga4gh:VA.vyS-jNH3x08-BHgtTjvh6nTRRrfU4wyU	g.27983383T>C	c.1465A>G	p.(Asn489Asp)	NM_000275.3	OCA2	Known	Curation in progress	Albinism, Oculocutaneous, type II	OMIM:203200	Autosomal recessive	paternal	HETEROZYGOUS	0	Full		Pathogenic		SR-GS
15	27874777	28094257			SV/CNV	CPX		GRCh38						g.[27874777_28058639del];[28091875_28094257delinsCCTGGTTGTAGGTCTAACCTGGTTAGAATCA;27898079_28040821inv;C]		p.?	NM_000275.3	OCA2	Known	Curation in progress	Albinism, Oculocutaneous, type II	OMIM:203200	Autosomal recessive	maternal	HETEROZYGOUS		Full		Pathogenic		SR-GS
15	29711000		CCT	C	INDEL			GRCh38		rs781391449			ga4gh:VA.hso418aw_IwVIaCBMRCMRxYwApEZ_KzU	g.29711001_29711002del	c.4203-2_4203-1del	p.?	NM_001330239.4	TJP1	Candidate	Curation in progress			unknown	nonpaternal	HETEROZYGOUS		Uncertain		Curation in progress		SR-GS
15	48474369		C	T	SNV			GRCh38		rs763449629,CM040037,CM043996,COSV57328127	CA014760		ga4gh:VA.5iiDpM-9LStH3nkIuhqDf3CetuViYpR2	g.48474369C>T	c.4096G>A	p.(Glu1366Lys)	NM_000138.5	FBN1	Known	Curation in progress	Marfan syndrome	OMIM:154700	Autosomal dominant	unknown	HETEROZYGOUS	0	Full		Pathogenic		SR-GS
15	62840551		C	T	SNV			GRCh38		rs1371485474			ga4gh:VA.6YzJ2EedGpzeHZfeDbovQrnFI-X99njH	g.62840551C>T	c.7570C>T	p.(Gln2524Ter)	NM_015059.3	TLN2	Candidate	Curation in progress			unknown	de novo	HETEROZYGOUS		Uncertain		Curation in progress		SR-GS
15	64673950		C	A	SNV			GRCh38		COSV105224416			ga4gh:VA.KxEU6n0CaLZcioBAPGnJmo_BUdOCCv0S	g.64673950C>A	c.1096C>A	p.(Arg366Ser)	NM_015042.2	ZNF609	Candidate	Curation in progress				de novo	HETEROZYGOUS		Uncertain		Curation in progress		LR-GS
15	67184754		G	A	SNV			GRCh38		rs2140319876			ga4gh:VA.JAOBKldg863IWxW5sBVvyIrNKQX_pERI	g.67184754G>A	c.899G>A	p.(Gly300Glu)	NM_005902.4	SMAD3	Known	Curation in progress	Loeys-Dietz syndrome 3	OMIM:613795	Autosomal dominant	unknown	HETEROZYGOUS		Full		Curation in progress		SR-GS
15	88856261		G	T	SNV			GRCh38					ga4gh:VA.HVOFtmcKWkrsREjKOHqHlxCjx7R0ovGN	g.88856261G>T	c.3676G>T	p.(Gly1226*)	NM_001369268.1	ACAN	Known	Definitive	Short stature and advanced bone age, with or without early-onset osteoarthritis and/or osteochondritis dissecans	OMIM:165800	Autosomal dominant	paternal	HETEROZYGOUS		Full		Pathogenic		LR-GS
15	88841871		A	G	SNV			GRCh38		rs1896671511			ga4gh:VA.lHI_2ukS-l1Iztk8BME_kgFKzRrMGboQ	g.88841871A>G	c.757+4A>G	p.?	NM_001369268.1	ACAN	Known	Curation in progress	Spondyloepimetaphyseal dysplasia, aggrecan type	OMIM:612813	Autosomal recessive	maternal	HETEROZYGOUS	0	Full		Uncertain significance		SR-GS
15	88857336		AG	A	INDEL			GRCh38		COSV61365463			ga4gh:VA.E9bOcqCXd031o8rkdaOqnjd23PY9YNZ1	g.88857338del	c.4753del	p.(Asp1585ThrfsTer30)	NM_001369268.1	ACAN	Known	Curation in progress	Spondyloepimetaphyseal dysplasia, aggrecan type	OMIM:612813	Autosomal recessive	paternal	HETEROZYGOUS	0	Full		Pathogenic		SR-GS
15	99690334		C	G	SNV			GRCh38		COSV57530402			ga4gh:VA.ngOkTNg8IfIcfDK_rqK3k9L17sAuZUhp	g.99690334C>G	c.764C>G	p.(Pro255Arg)	NM_001319206.4	MEF2A	Candidate	Curation in progress				nonmaternal	HETEROZYGOUS		Uncertain		Curation in progress		LR-GS
16	10111996		G	GAAA	INDEL			GRCh38		COSV58059179			ga4gh:VA.SOe0nLf_XNPCn4CuSxe--zdIqv4r_Sum	g.10111996_10111997insAAA	c.414+68001_414+68002insTTT	p.?	NM_001134407.3	GRIN2A	Known	Curation in progress	Epilepsy, focal, with speech disorder and with or without impaired intellectual development	OMIM:245570	Autosomal dominant	maternal	HETEROZYGOUS		Full		Curation in progress		LR-GS
16	15837986		G	T	SNV			GRCh38		rs775840903			ga4gh:VA.ab8HRyikPUu_Glhqd8fbNN0mBIZEsq-l	g.15837986G>T	c.267C>A	p.(Asp89Glu)	NM_002474.3	MYH11	Known	Curation in progress	Aortic aneurysm, familial thoracic 4	OMIM:132900	Autosomal dominant	unknown	HETEROZYGOUS		Full		Curation in progress		SR-GS
16	2076076		A	G	SNV			GRCh38		COSV105872661			ga4gh:VA.g1i5qdoxhDhf6T8-q2FmEbF4sh6s23iF	g.2076076A>G	c.2648A>G	p.(Gln883Arg)	NM_000548.5	TSC2	Known	Curation in progress	Focal cortical dysplasia, type II	OMIM:607341	Other	unknown	HETEROZYGOUS		Partial	HP:0007359	Curation in progress		LR-GS
16	2597684		G	A	SNV			GRCh38		COSV51912351			ga4gh:VA.7MufZtwip62o7BnelzaMAMeqqFXFpbCu	g.2597684G>A	c.1588G>A	p.(Gly530Arg)	NM_002613.5	PDPK1	Candidate	Curation in progress			unknown	de novo	HETEROZYGOUS		Uncertain		Curation in progress		SR-GS
16	3252026		G	A	SNV			GRCh38		rs1232821519			ga4gh:VA.icwcv4PhaE7Y0LCCqGyY7uD5gw9jXdUl	g.3252026G>A	c.910+2132C>T	p.?	NM_000243.3	MEFV	Known	Curation in progress	Familial Mediterranean fever	OMIM:134610	Autosomal dominant	unknown	HETEROZYGOUS		Uncertain		Curation in progress		SR-GS
16	681186		A	G	SNV			GRCh38		rs690016544,CM149564,COSV50204071	CA174973		ga4gh:VA.lriRQFHt2FQqlOdJCzU_Bn7YHXOWnCT_	g.681186A>G	c.194A>G	p.Asn65Ser	NM_005861.4	STUB1	Known	Strong	Spinocerebellar ataxia 48	OMIM:618093	Autosomal dominant	unknown	HETEROZYGOUS	40	Full		Likely pathogenic		LR-GS
16	72014482		GTTCTGGGCCATAAA	G	INDEL			GRCh38		rs776973679			ga4gh:VA.YJfoatXuePbBghwX3rRk_RZdSoPZ5YEN	g.72014486_72014499del	c.248_261del	p.(Leu83ProfsTer11)	NM_001361.5	DHODH	Known	Curation in progress	Miller syndrome	OMIM:263750	Autosomal recessive	nonmaternal	HETEROZYGOUS		Uncertain		Pathogenic		SR-GS
16	87334283		C	T	SNV			GRCh38		rs2150668444			ga4gh:VA.d4tXmgQ_La4pTqNVmlO4hFYojq4I_IKt	g.87334283C>T	c.1000G>A	p.(Asp334Asn)	NM_024735.5	FBXO31	Candidate	Curation in progress			Autosomal dominant	nonmaternal	HETEROZYGOUS	0	Uncertain		Likely pathogenic		SR-GS
16	3835596	3852182			SV/CNV	DEL		GRCh38						g.3835596_3852182del	c.86-1154_798+14720del	p.?	NM_004380.3	CREBBP	Known	Curation in progress	Rubinstein-Taybi syndrome 1	OMIM:180849	Autosomal dominant	de novo	HETEROZYGOUS		Full		Pathogenic		SR-GS
17	11990464		C	T	SNV			GRCh38			CA8398671		ga4gh:VA.O6PZ9Lr8bEzhu4GqO6epfTZ2w4cpFdtz		c.664C>A	p.Gln222Lys	NM_001303281.2	ZNF18	Candidate					biparental	HOMOZYGOUS	100	Uncertain		Uncertain significance	PMGRC-2026-2009-1	LR-GS
17	17216406		T	A	SNV			GRCh38					ga4gh:VA.cJX4Eg2pk_S83qbeI43ItAtZo0YadD3V	g.17216406T>A	c.1274A>T	p.(Gln425Leu)	NM_144997.7	FLCN	Known	Curation in progress	Birt-Hogg-Dube syndrome	OMIM:135150	Autosomal dominant	de novo	HETEROZYGOUS		Uncertain		Curation in progress		SR-GS
17	31159086		T	G	SNV			GRCh38		rs1597629884			ga4gh:VA.ZBdrqsEh6F0el5CZxvnx5tgtjU8QxoJJ	g.31159086T>G	c.281T>G	p.(Leu94Arg)	NM_001042492.3	NF1	Known	Curation in progress	Neurofibromatosis, type 1	OMIM:162200	Autosomal dominant	unknown	HETEROZYGOUS		Partial	HP:0001744|HP:0004812	Likely pathogenic		SR-GS
17	43057062		T	TG	INDEL			GRCh38		rs80357906			ga4gh:VA.E9LT241McaW59NMv4xkWXVDP7M7hJhhL	g.43057065dup	c.5266dup	p.(Gln1756ProfsTer74)	NM_007294.4	BRCA1	Known	Curation in progress	Breast-ovarian cancer, familial, susceptibility to, 1	OMIM:604370	Autosomal dominant	paternal	HETEROZYGOUS		Uncertain		Pathogenic		SR-GS
17	43078311	43084392	C		SV/CNV	DUP		GRCh38	17									BRCA1	Known	Definitive	Breast-ovarian cancer, familial, 1	OMIM:113705	Autosomal dominant	unknown	HETEROZYGOUS	24	Uncertain		Pathogenic		LR-GS
17	43093097		TG	T	INDEL			GRCh38		CD056791;rs80357524	CA001624		ga4gh:VA.mhxnRAffvzYBIpVorbTtN9l6UxtTjsDu	g.43093101del	c.2433del	p.(Lys812ArgfsTer3)	NM_007294.4	BRCA1	Known	Curation in progress	Breast-ovarian cancer, familial, susceptibility to, 1	OMIM:604370	Autosomal dominant	maternal	HETEROZYGOUS		Uncertain		Pathogenic		SR-GS
17	45241423		TC	T	INDEL			GRCh38		rs1442741924			ga4gh:VA.alA3wz83fEupCZYntIIf0534XBAaYvfP	g.45241428del	c.1379del	p.(Pro460GlnfsTer19)	NM_005892.4	FMNL1	Candidate	Curation in progress			unknown	unknown	HETEROZYGOUS		Uncertain		Curation in progress		SR-GS
17	50189444		T	A	SNV			GRCh38		rs774442705			ga4gh:VA.14PY9j_74ZUP4rRp-HCNwJBeufs3_D6U	g.50189444T>A	c.2762A>T	p.(Glu921Val)	NM_000088.4	COL1A1	Known	Curation in progress	Combined osteogenesis imperfecta and Ehlers-Danlos syndrome 1	OMIM:619115	Autosomal dominant	unknown	HETEROZYGOUS		Full		Curation in progress		SR-GS
17	5433033		ACT	A	INDEL			GRCh38					ga4gh:VA.BXjxU6GTaAg40zMTEkPuxAKqn_9y4N-d	g.5433036_5433037del	c.829_830del	p.(Ser277PhefsTer23)	NM_001212.4	C1QBP	Known	Curation in progress	Combined oxidative phosphorylation deficiency 33	OMIM:617713	Autosomal recessive	unknown	HETEROZYGOUS		Uncertain		Curation in progress		SR-GS
17	7038203		A	G	SNV			GRCh38					ga4gh:VA.024FxKOsFRKYWwwLxu4bGyW4exH_nRUj	g.7038203A>G	c.395A>G	p.(Tyr132Cys)	NM_201566.3	SLC16A13	Candidate	Curation in progress			unknown	maternal	HETEROZYGOUS		Uncertain		Curation in progress		SR-GS
17	7038218		G	A	SNV			GRCh38		rs138576072			ga4gh:VA.8LkDtroMzEdPydFsPsnVe7CTCG7gLzQg	g.7038218G>A	c.410G>A	p.(Arg137Gln)	NM_201566.3	SLC16A13	Candidate	Curation in progress			unknown	paternal	HETEROZYGOUS		Uncertain		Curation in progress		SR-GS
17	7324146		T	C	SNV			GRCh38					ga4gh:VA.XU6E9Jf00vr5MXjHIJOyn8WGZ32nMDTj	g.7324146T>C	c.2024A>G	p.(Tyr675Cys)	NM_032442.3	NEURL4	Candidate	Curation in progress				de novo	HETEROZYGOUS		Uncertain		Curation in progress		SR-GS
17	7325234		C	A	SNV			GRCh38		COSV59763510			ga4gh:VA.2loUhbCGDBeMVZ05nWbV7L9GreEKfv9z	g.7325234C>A	c.1606G>T	p.(Glu536Ter)	NM_032442.3	NEURL4	Candidate	Curation in progress			unknown	unknown	HETEROZYGOUS		Uncertain		Curation in progress		SR-GS
18	12337520		A	G	SNV			GRCh38		CM107011			ga4gh:VA.S3u49V6dCNOE_Ij8g_N07E6j4dUtBPAs		c.1996A>G	p.Met666Val	NM_006796.3	AFG3L2	Known	Definitive	Spinocerebellar ataxia 28	OMIM:610246	Autosomal dominant	unknown	HETEROZYGOUS		Full	HP:0001251	Pathogenic		LR-GS
18	57571588		A	G	SNV			GRCh38		rs2272783,CS020196,COSV107253510	CA339823		ga4gh:VA.w9pCbcJerky7o495TxgsPEYHC8Dlzzmc	g.57571588A>G	c.315-48T>C	p.?	NM_000140.5	FECH	Known	Curation in progress	Protoporphyria, erythropoietic, 1	OMIM:177000	Autosomal recessive	maternal	HETEROZYGOUS		Uncertain		Pathogenic		SR-GS
19	11113307		C	T	SNV			GRCh38		rs121908043,CD127091,CM960936,CS075176			ga4gh:VA.wbUxpHz3KwtbqyhOhF-vI_Vp1-orp9tj	g.11113307C>T	c.1216C>T	p.(Arg406Trp)	NM_000527.5	LDLR	Known	Curation in progress	Hypercholesterolemia, familial, 1	OMIM:143890	Autosomal dominant	maternal	HETEROZYGOUS		Uncertain		Pathogenic		SR-GS
19	17578045		G	C	SNV			GRCh38		rs2076355504			ga4gh:VA.TM9vm-PtLw26nYV8ECyIpFvMPMU8cOk5	g.17578045G>C	c.1222G>C	p.(Gly408Arg)	NM_024656.4	COLGALT1	Known	Curation in progress	Brain small vessel disease 3	OMIM:618360	Autosomal recessive	paternal	HETEROZYGOUS		Uncertain		Curation in progress		SR-GS
19	17581332		G	C	SNV			GRCh38		rs1336985665			ga4gh:VA.BD2T2-pY3JLNAAtutDCD0POiQgQNPemR	g.17581332G>C	c.1757G>C	p.(Trp586Ser)	NM_024656.4	COLGALT1	Known	Curation in progress	Brain small vessel disease 3	OMIM:618360	Autosomal recessive	nonpaternal	HETEROZYGOUS		Uncertain		Curation in progress		SR-GS
19	33411721		C	A	SNV			GRCh38		rs755947485,COSV54891280,COSV54896287			ga4gh:VA.HVAHaNsF_56xA76YPoxqQAgumqbShXH4	g.33411721C>A	c.769G>T	p.(Gly257Ter)	NM_000285.4	PEPD	Known	Curation in progress	Prolidase Deficiency	OMIM:170100	Autosomal recessive	maternal	HETEROZYGOUS	0	Full		Pathogenic		SR-GS
19	33471512	33484890			SV/CNV	DEL		GRCh38	19					g.33471512_33484890del	c.503+5106_548+6534del	p.?	NM_000285.4	PEPD	Known	Curation in progress	Prolidase deficiency	OMIM:170100	Autosomal recessive	paternal	HETEROZYGOUS	0	Full		Pathogenic		LR-GS|SR RNA-seq
19	38446534		A	ATTT	INDEL			GRCh38					ga4gh:VA.4f4RV0AHSrQi9MmiVtdVaqMfUdmLLnqx	g.38446535_38446537dup	c.695_697dup	p.(Ile232_Ser233insPhe)	NM_000540.3	RYR1	Known	Curation in progress	Congenital myopathy 1A, Autosomal dominant, with susceptibility to malignant hyperthermia	OMIM:117000	Autosomal dominant	maternal	HETEROZYGOUS		Uncertain		Curation in progress		SR-GS
19	41969543		A	C	SNV			GRCh38					ga4gh:VA.aeC0xZI6Q5WCkGsw7C-srwFt9J62MAYD	g.41969543A>C	c.2580T>G	p.(Phe860Leu)	NM_152296.5	ATP1A3	Known	Curation in progress	Alternating hemiplegia of childhood 2	OMIM:614820	Autosomal dominant	maternal	HETEROZYGOUS		Uncertain		Curation in progress		SR-GS
19	43353899		G	A	SNV			GRCh38		rs552335761			ga4gh:VA.MU4knSArYFF_G6l-_6mPtDF8p19tFUTn	g.43353899G>A	c.99G>A	p.(Trp33Ter)	NM_020406.4	CD177	Candidate	Curation in progress			unknown	biparental	HOMOZYGOUS		Uncertain		Curation in progress		SR-GS
19	50325935		C	T	SNV			GRCh38		rs541039520			ga4gh:VA.hBEQoX0zT3bXOhLs_4HCqBFuKVgeb3g6	g.50325935C>T	c.871-1853G>A	p.?	NM_004977.3	KCNC3	Known	Definitive	Spinocerebellar ataxia type 13 (SCA13)	OMIM:605259	Autosomal dominant		HETEROZYGOUS		Full		Uncertain significance - low		LR-GS
19	55154056		G	A	SNV			GRCh38		rs876661394			ga4gh:VA.8GyRPQ1ECxZC6Xom0s9bgrxSpXGRVLaL	g.55154056G>A	c.523C>T	p.(Gln175Ter)	NM_000363.5	TNNI3	Known	Curation in progress	Cardiomyopathy, familial restrictive, 1	OMIM:115210	Autosomal dominant	de novo	HETEROZYGOUS		Partial	HP:0001723	Pathogenic		SR-GS
19	55157297		G	A	SNV			GRCh38		rs770640091			ga4gh:VA.piZUBOYLaEXOFMbWQoRSb8StwvPrI7n4	g.55157297G>A	c.23C>T	p.(Ala8Val)	NM_000363.5	TNNI3	Known	Curation in progress	Cardiomyopathy, dilated , 1FF	OMIM:613286	Autosomal dominant	maternal	HETEROZYGOUS		Partial	HP:0001644	Curation in progress		SR-GS
19	623988		G	C	SNV			GRCh38		rs749165638	CA303945704		ga4gh:VA.ofAfzmMtFtAYCG-Wth7CkTOEHeD2IYMR		c.1141-385C>G		NM_005035.4	POLRMT	Known	Limited	COMBINED OXIDATIVE PHOSPHORYLATION DEFICIENCY 55; COXPD55	OMIM:619743	Autosomal recessive|Autosomal dominant	unknown	HETEROZYGOUS	54	Partial	HP:0001251	Uncertain significance - moderate		LR-GS
1	100200640		C	T	SNV			GRCh38					ga4gh:VA.7LwLzzRa_fwCSWHsHblF6MNwsa5FDopi	g.100200640C>T	c.1282-4218G>A	p.?	NM_001918.5	DBT	Known	Curation in progress	Maple syrup urine disease, type II	OMIM:248600	Autosomal recessive	biparental	HOMOZYGOUS		Partial	HP:0008344	Likely pathogenic		SR-GS|SR RNA-seq
1	11999028		G	A	SNV			GRCh38		rs140234726,CM062868,COSV52421375	CA325008		ga4gh:VA.gev1pJ1F_nBVNBk_tdS7gS41SC3UUck_	g.11999028G>A	c.749G>A	p.(Arg250Gln)	NM_014874.4	MFN2	Known	Curation in progress	Charcot-Marie-Tooth disease, axonal, type 2A2B	OMIM:617087	Autosomal recessive	unknown	HETEROZYGOUS		Uncertain		Curation in progress		SR-GS
1	152312600		CACTG	C	INDEL			GRCh38		rs558269137	CA126361		ga4gh:VA.27uL-wFsA1ZKmc5XoXbvvmF5-G03-20f	g.152312605_152312608del	c.2282_2285del	p.(Ser761CysfsTer36)	NM_002016.2	FLG	Known	Curation in progress	Ichthyosis vulgaris	OMIM:146700	Autosomal recessive	maternal	HETEROZYGOUS	0	Full		Pathogenic		SR-GS
1	152313587		GTC	G	INDEL			GRCh38		rs761877421	CA1107702		ga4gh:VA.bsugyOJBgXY7sKPKxSpM12snRqzdKrol	g.152313589_152313590del	c.1297_1298del	p.(Asp433HisfsTer43)	NM_002016.2	FLG	Known	Curation in progress	Ichthyosis vulgaris	OMIM:146700	Autosomal recessive	paternal	HETEROZYGOUS	0	Full		Pathogenic		SR-GS
1	153934829		G	GCTGC	INDEL			GRCh38		COSV104668657;COSV105269839;COSV63410503			ga4gh:VA.OKnofPNX95FzJm-G8_KcvEskSQ0cdFtu	g.153934829_153934830insCTGC	c.2703_2704insGCAG	p.(Gln902AlafsTer63)	NM_014856.3	DENND4B	Candidate	Curation in progress			unknown	nonmaternal	HETEROZYGOUS		Uncertain		Curation in progress		LR-GS
1	154169324		G	C	SNV			GRCh38		rs186253666			ga4gh:VA.vKoEMSqB9KLRlu2JT1rsxXzCbRjp-Ply	g.154169324G>C	c.835C>G	p.(Leu279Val)	NM_152263.4	TPM3	Known	Curation in progress	Myopathy, congenital, with fiber-type disproportion, autosomal dominant	OMIM:255310	Autosomal dominant	de novo	HETEROZYGOUS	0	Full		Likely pathogenic		SR-GS
1	180020030		TG	T	INDEL			GRCh38		COSV62604626			ga4gh:VA.KS9Jk5vfSmWpLx3Ud6GIsa5HKV0xCOd1	g.180020032del	c.2258del	p.(Gly753GlufsTer11)	NM_014810.5	CEP350	Candidate	Curation in progress			unknown	maternal	HETEROZYGOUS		Uncertain		Curation in progress		SR-GS
1	212784491		AATCT	A	INDEL			GRCh38					ga4gh:VA.XRBo4hoZCLj_LTRnqqbMBiOaTkMp12ue	g.212784494_212784497del	c.314-2_315del	p.?	NM_015471.4	NSL1	Candidate	Curation in progress			unknown	de novo	HETEROZYGOUS		Uncertain		Curation in progress		SR-GS
1	218405315		C	T	SNV			GRCh38		rs773820426,CM151290,COSV65108540			ga4gh:VA.MfpMlzthVQ877xt5GiDvearSDTKW6G58	g.218405315C>T	c.493C>T	p.(Arg165Trp)	NM_003238.6	TGFB2	Known	Curation in progress	Loeys-Dietz syndrome 4	OMIM:614816	Autosomal dominant	unknown	HETEROZYGOUS		Full		Curation in progress		SR-GS
1	223784237		CA	C	INDEL			GRCh38		rs1409327038			ga4gh:VA.E6sRKj32AkWr_4FDKnUgtUheOcFMzF2l	g.223784238del	c.3240del	p.(Asp1080GlufsTer5)	NM_001031685.3	TP53BP2	Candidate	Curation in progress			unknown	maternal	HETEROZYGOUS		Uncertain		Curation in progress		SR-GS
1	223821355		C	T	SNV			GRCh38		rs564908926,COSV59071250			ga4gh:VA.VIG47iEotFZi-f2ucZ615-L-fQlF3Fdd	g.223821355C>T	c.40G>A	p.(Val14Met)	NM_001031685.3	TP53BP2	Candidate	Curation in progress			unknown	paternal	HETEROZYGOUS		Uncertain		Curation in progress		SR-GS
1	226071450		G	A	SNV			GRCh38					ga4gh:VA.LpvKs2mDf9ACXrwH1j3xoSvidq6AfYxf	g.226071450G>A	c.382G>A	p.(Ala128Thr)	NM_002107.5	H3-3A	Known	Curation in progress	Bryant-Li-Bhoj neurodevelopmental syndrome 1	OMIM:619720	Autosomal dominant	nonmaternal	HETEROZYGOUS		Uncertain		Curation in progress		SR-GS
1	2303312		C	T	SNV			GRCh38		rs1038237858			ga4gh:VA.kFttkbPakTkDQN1SeLMRjmuqaECoYTdu	g.2303312C>T	c.1123C>T	p.(Arg375Cys)	NM_003036.4	SKI	Known	Curation in progress	Shprintzen-Goldberg syndrome	OMIM:182212	Autosomal dominant	unknown	HETEROZYGOUS		Uncertain		Curation in progress		SR-GS
1	236572505		G	A	SNV			GRCh38		COSV63982198			ga4gh:VA.tx6ybzGgcHgUED2j-_0WF7NAS6On-prP	g.236572505G>A	c.3613C>T	p.(Gln1205Ter)	NM_018072.6	HEATR1	Candidate	Curation in progress			unknown	paternal	HETEROZYGOUS		Uncertain		Curation in progress		SR-GS
1	35381656		T	G	SNV			GRCh38		rs1644460885			ga4gh:VA.HmRiOamPeoFuKrnnF_C2Jso8Xv4FUiMj	g.35381656T>G	c.1467T>G	p.(Cys489Trp)	NM_005095.3	ZMYM4	Candidate	Curation in progress			unknown	de novo	HETEROZYGOUS		Uncertain		Curation in progress		SR-GS
1	92297407		ATTCTT	A	INDEL			GRCh38		rs762515373	CA070786		ga4gh:VA.heiiQZ2oCDoE6cZvFPOLsko3-qhesu2y	g.92297411_92297415del	c.157_161del	p.(Lys53Ter)	NM_053274.3	GLMN	Known	Curation in progress	Glomuvenous malformations	OMIM:138000	Autosomal dominant	unknown	HETEROZYGOUS	0	Full		Pathogenic		SR-GS
20	13788652		G	C	SNV			GRCh38		rs150613320,COSV106084626	CA9767701		ga4gh:VA.7UPcKNoKMwrFulfos8u5C71gBDEZxHVT	g.13788652G>C	c.327G>C	p.(Lys109Asn)	NM_024120.5	NDUFAF5	Known	Curation in progress	Mitochondrial complex I deficiency, nuclear type 16	OMIM:618238	Autosomal recessive	unknown	HETEROZYGOUS		Uncertain		Curation in progress		SR-GS
20	13792704		G	T	SNV			GRCh38		rs975275639			ga4gh:VA.vPfbi8e6-aK8sYv0blr67EN9w1ZW75eS	g.13792704G>T	c.328-476G>T	p.?	NM_024120.5	NDUFAF5	Known	Curation in progress	Mitochondrial complex I deficiency, nuclear type 16	OMIM:618238	Autosomal recessive	unknown	HETEROZYGOUS		Uncertain		Curation in progress		SR-GS
20	3044757		A	ACTGT	INDEL			GRCh38		rs762536480			ga4gh:VA.Kt_QoqEo7kW-48TkWVEuPVGTHWvB8mo5	g.3044758_3044759insTGTC	c.213_214insTGTC	p.(Asp72CysfsTer42)	NM_178331.2	GNRH2	Candidate	Curation in progress			unknown	unknown	HOMOZYGOUS		Uncertain		Curation in progress		SR-GS
22	31713672		CT	C	INDEL			GRCh38					ga4gh:VA.TLsaS2We_IxQRyc6oI0f4xzLQxyKHbME	g.31713673del	c.4166del	p.(Gln1389ArgfsTer37)	NM_173566.3	PRR14L	Candidate	Curation in progress			unknown	unknown	HETEROZYGOUS		Uncertain		Curation in progress		SR-GS
22	38494767		C	T	SNV			GRCh38					ga4gh:VA.qBqmkSG97iGlY-M__h-bOu2vyjiKm1yH	g.38494767C>T	c.1077G>A	p.(Trp359Ter)	NM_006386.5	DDX17	Candidate	Curation in progress			unknown	de novo	HETEROZYGOUS		Uncertain		Pathogenic		SR-GS
2	101002313		AGAGT	A	INDEL			GRCh38					ga4gh:VA.hT2YdY7n5lSlmRenzZ0qIKyBLNI0iBKm	g.101002318_101002321del	c.-1+3_-1+6del	p.?	NM_000993.5	RPL31	Candidate	Curation in progress			unknown	unknown	HETEROZYGOUS		Uncertain		Curation in progress		LR-GS|SR RNA-seq
2	108781292		A	C	SNV			GRCh38		rs1678240398	CA348084059		ga4gh:VA.-0XQCPA52ST3Fgv_ju_bQ7AlSFxHP2ki		c.8623A>C	p.Thr2875Pro	NM_006267.5	RANBP2	Known	Strong	Encephalopathy, acute, infection-induced, susceptibility to, 3: IIAE3	OMIM:608033	Autosomal dominant	paternal	HETEROZYGOUS	47	Uncertain		Uncertain significance - moderate	PMGRC-2259-2254-1	LR-GS
2	120971990		CCATTCACAAG	C	INDEL			GRCh38					ga4gh:VA.U_MUaK7HHEa5CUFUSdEG-1UWM64dwZb5	g.120971992_120972001del	c.1111_1120del	p.(Ile371AlafsTer19)	NM_001374353.1	GLI2	Known	Curation in progress	Holoprosencephaly 9	OMIM:610829	Autosomal dominant	paternal	HETEROZYGOUS	0	Full		Likely pathogenic		SR-GS
2	144400202		T	A	SNV			GRCh38					ga4gh:VA.FK8yZWcuyDXWekS1YLzM2IKq5KW5rdw7	g.144400202T>A	c.985A>T	p.(Ile329Phe)	NM_014795.4	ZEB2	Known	Curation in progress	Mowat-Wilson syndrome	OMIM:235730	Autosomal dominant	unknown	HETEROZYGOUS		Uncertain		Uncertain significance - moderate		SR-GS
2	159337692	159337712	CTTGCACAATTTAGTAAATGA	GAT	INDEL			GRCh38	2				ga4gh:VA.RKHjp6fdVsXJEHzmDdRmnzKoUmmpcWZV		c.5515_5535delinsATC	p.Ser1839_Lys1845delinsIle	NM_013450.4	BAZ2B	Candidate	Strong	Neurodevelopmental disorder	MONDO:0700092	Autosomal dominant	unknown	HETEROZYGOUS		Uncertain		Uncertain significance		LR-GS
2	162276878		T	C	SNV			GRCh38			CA348997670		ga4gh:VA.VAA93_YizGKbbeYq34K5Uysxw3UwgyHW	g.162276878T>C	c.2113A>G	p.Arg705Gly	NM_022168.4	IFIH1	Known	Definitive	IFIH1-related type 1 interferonopathy	MONDO:0700262	Autosomal dominant	unknown	HETEROZYGOUS	48	Full		Uncertain significance		LR-GS
2	166012278		A	G	SNV			GRCh38		rs1553531410	CA349054688		ga4gh:VA.qWIQWHyVU8NNY8THmRi7Q0qGq-axuMDI		c.3710T>C	p.Phe1237Ser	NM_001165963.4	SCN1A	Known	Definitive	DEVELOPMENTAL AND EPILEPTIC ENCEPHALOPATHY 6B; DEE6B	OMIM:619317	Autosomal dominant	maternal	HETEROZYGOUS	50	Full		Likely pathogenic	PMGRC-1268-1236-2	LR-GS
2	178569478		G	A	SNV			GRCh38		rs545954490,COSV59876512	CA1989877		ga4gh:VA.do6spLCySiYYik-9MVUM1Oru2SPIpou-	g.178569478G>A	c.76654C>T	p.(Arg25552Ter)	NM_001267550.2	TTN	Known	Curation in progress	Cardiomyopathy, Dilated, 1G	OMIM:604145	Autosomal dominant	unknown	HETEROZYGOUS		Uncertain		Pathogenic		SR-GS
2	188995708		G	A	SNV			GRCh38		rs568986390,COSV58583996	CA074449		ga4gh:VA.po-lgJMTeRw_Fxu0_cYJW3YGk9yDWdA4	g.188995708G>A	c.1526G>A	p.(Arg509His)	NM_000090.4	COL3A1	Known	Curation in progress	Ehlers-Danlos syndrome, vascular type	OMIM:130050	Autosomal dominant	unknown	HETEROZYGOUS		Uncertain		Curation in progress		SR-GS
2	188999467		C	G	SNV			GRCh38					ga4gh:VA.IzPm19CNq4PzIk1OlITbY6pKQsF7tTCy	g.188999467C>G	c.2122-3C>G	p.?	NM_000090.4	COL3A1	Known	Curation in progress	Ehlers-Danlos syndrome, vascular type	OMIM:130050	Autosomal dominant	unknown	HETEROZYGOUS		Partial	HP:0001382	Curation in progress		SR-GS
2	188999504		C	T	SNV			GRCh38					ga4gh:VA.Hp1o02b0-K5CfsovLgWxwRHKzMdVSHJ9	g.188999504C>T	c.2156C>T	p.(Ala719Val)	NM_000090.4	COL3A1	Known	Curation in progress	Ehlers-Danlos syndrome, vascular type	OMIM:130050	Autosomal dominant	unknown	HETEROZYGOUS		Uncertain		Curation in progress		SR-GS
2	189043249		C	T	SNV			GRCh38		rs151187317,COSV100880685	CA2022009		ga4gh:VA.XD6S5xY5nmqzt6uzbzeFBuhfcUq3eeSY	g.189043249C>T	c.3373G>A	p.(Gly1125Arg)	NM_000393.5	COL5A2	Known	Curation in progress	Ehlers-Danlos syndrome, classic type, 2	OMIM:130010	Autosomal dominant	unknown	HETEROZYGOUS		Uncertain		Curation in progress		SR-GS
2	211431048		C	T	SNV			GRCh38		rs1299031105,COSV61476508	CA350779280		ga4gh:VA.PD_iq9kBeLKoq3A2-zENMhsGE7QFry0G	g.211431048C>T	c.2540G>A	p.Arg847His	NM_005235.3	ERBB4	Known	Limited	Amyotrophic lateral sclerosis 19	OMIM:615515	Autosomal dominant	unknown	HETEROZYGOUS	55	Uncertain		Uncertain significance		LR-GS
2	233760233		C	CAT	INDEL	INS		GRCh38		rs3064744	CA122070		ga4gh:VA.d9IU2kavqyX_LUA5VDHPT5mAHY7J7WUg		c.-55_-54insAT		NM_000463.3	UGT1A1	Known	Definitive	Hyperbilirubinemia	OMIM:237900	Autosomal recessive|Autosomal dominant		HOMOZYGOUS		Uncertain		Pathogenic		LR-GS
2	25244248		G	C	SNV			GRCh38		COSV53071030	CA346071840		ga4gh:VA.DlVxjQVZ9emaMFSvQWlaX_1QuuS9006Q		c.1758C>G	p.Cys586Trp	NM_022552.5	DNMT3A	Known	Definitive	TATTON-BROWN-RAHMAN SYNDROME; TBRS	OMIM:615879	Autosomal dominant	unknown	HETEROZYGOUS	56	Partial	HP:0001263	Likely pathogenic		LR-GS
2	27138054		TG	T	INDEL			GRCh38		rs1328042134			ga4gh:VA.2lNQFw5xFVk6a0u_dSsGZCjkWOMENcoY	g.27138057del	c.275del	p.(Pro92GlnfsTer33)	NM_178553.4	PRR30	Candidate	Curation in progress			unknown	maternal	HETEROZYGOUS		Uncertain		Curation in progress		SR-GS
2	27138700		G	A	SNV			GRCh38					ga4gh:VA.YpzN5KGYFkp6bM6tb8eG_8CC3dc8YU03	g.27138700G>A	c.-365-6C>T	p.?	NM_178553.4	PRR30	Candidate	Curation in progress			unknown	paternal	HETEROZYGOUS		Uncertain		Curation in progress		SR-GS
2	54629899		A	C	SNV			GRCh38					ga4gh:VA.3ucGceDgE6vkDuxiZt0BzCRy9qGzabJi	g.54629899A>C	c.2677A>C	p.(Ser893Arg)	NM_003128.3	SPTBN1	Known	Curation in progress	Developmental delay, impaired speech, and behavioral abnormalities	OMIM:619475	Autosomal dominant	nonmaternal	HETEROZYGOUS		Uncertain		Curation in progress		SR-GS
2	6849938		C	T	SNV			GRCh38		rs185606099,COSV56774965			ga4gh:VA.hcFretUwXY9uuNEFu-n688oAaenxMOvD	g.6849938C>T	c.1262G>A	p.(Gly421Asp)	NM_207315.4	CMPK2	Candidate	Curation in progress			unknown	maternal	HETEROZYGOUS		Uncertain		Curation in progress		SR-GS
2	6865407		C	T	SNV			GRCh38					ga4gh:VA.MVJnU8xbwCZiLDySpf6SUvdEd5R-a8BQ	g.6865407C>T	c.290G>A	p.(Arg97His)	NM_207315.4	CMPK2	Candidate	Curation in progress			unknown	paternal	HETEROZYGOUS		Uncertain		Curation in progress		SR-GS
2	97538357		G	A	SNV			GRCh38					ga4gh:VA.ouOCkIf3DQ4gMrl5HmunVd0o4PvJS4v_	g.97538357G>A	c.1994C>T	p.(Pro665Leu)	NM_001393939.1	ANKRD36B	Candidate	Curation in progress			unknown	unknown	HOMOZYGOUS		Uncertain		Curation in progress		SR-GS
2	98093151		G	T	SNV			GRCh38		rs767894805,COSV101346138,COSV106570069			ga4gh:VA.poAJuA6Muib6-z0G2WpAlHpGNhewKNA0	g.98093151G>T	c.59G>T	p.(Gly20Val)	NM_144992.5	VWA3B	Candidate	Curation in progress			unknown	maternal	HETEROZYGOUS		Uncertain		Curation in progress		SR-GS
2	98194493		G	A	SNV			GRCh38		rs777081173,COSV101346040			ga4gh:VA.SajkSrqXmWRn22CrImYRLvpDOBY_Yru0	g.98194493G>A	c.1737+1G>A	p.?	NM_144992.5	VWA3B	Candidate	Curation in progress			unknown	paternal	HETEROZYGOUS		Uncertain		Curation in progress		SR-GS
3	12749832		T	C	SNV			GRCh38		rs1378759603			ga4gh:VA.FPf4WUZpnhDgA7RSM4ZiMhLcssVP2i1n	g.12749832T>C	c.1A>G	p.(Met1?)	NM_018306.4	TMEM40	Candidate	Curation in progress			unknown	maternal	HETEROZYGOUS		Uncertain		Curation in progress		SR-GS
3	136152346		C	A	SNV			GRCh38					ga4gh:VA.5-3SDD-VrERARlHO6UuZS02FWDWLyXJh	g.136152346C>A	c.535G>T	p.(Glu179Ter)	NM_018133.4	MSL2	Known	Curation in progress	KARAYOL-BORROTO-HAGHSHENAS NEURODEVELOPMENTAL SYNDROME	OMIM:620985	Autosomal dominant	de novo	HETEROZYGOUS		Full		Curation in progress		SR-GS
3	14910895		CAG	C	INDEL			GRCh38					ga4gh:VA.OwM11Q0Bnqn0amljE0DnCA-zsnsTieFo	g.14910896_14910897del	c.3372_3373del	p.(Gly1125GlufsTer54)	NM_152536.4	FGD5	Candidate	Curation in progress			unknown	unknown	HETEROZYGOUS		Uncertain		Curation in progress		SR-GS
3	158203174		CA	C	INDEL			GRCh38					ga4gh:VA.Tgn2GCuJHTjXYHRoxXTIEKRdY3yi0Hsn	g.158203175del	c.424del	p.(Arg142GlufsTer33)	NM_001271838.2	RSRC1	Known	Curation in progress	Intellectual developmental disorder, Autosomal recessive 70	OMIM:618402	Autosomal recessive	maternal	HETEROZYGOUS		Full		Curation in progress		SR-GS
3	18352119		A	G	SNV			GRCh38		rs773487833			ga4gh:VA.s1COY2rrPEpGBy1ryjnRrDztkO5-REvl	g.18352119A>G	c.1652T>C	p.(Met551Thr)	NM_002971.6	SATB1	Known	Curation in progress	den Hoed-de Boer-Voisin syndrome	OMIM:619229	Autosomal dominant	maternal	HETEROZYGOUS		Full		Curation in progress		SR-GS
3	3127538		G	C	SNV			GRCh38					ga4gh:VA.zjtjPJ3_8P4NJ4E20Jyta7xXyjwHAKZX	g.3127538G>C	c.-28+548G>C	p.?	NM_182916.3	TRNT1	Known	Curation in progress	Sideroblastic anemia with B-cell immunodeficiency, periodic fevers, and developmental delay	OMIM:616084	Autosomal recessive	unknown	HETEROZYGOUS		Partial	HP:0032323	Curation in progress		SR-GS
3	3148051		G	GAA	INDEL			GRCh38		rs1449106096			ga4gh:VA.JkgSf0y1bVofoC_EFYuFlhIlqGYkSzXg	g.3148054_3148055dup	c.1205_1206dup	p.(Glu403LysfsTer27)	NM_182916.3	TRNT1	Known	Curation in progress	Sideroblastic anemia with B-cell immunodeficiency, periodic fevers, and developmental delay	OMIM:616084	Autosomal recessive	unknown	HETEROZYGOUS		Partial	HP:0032323	Pathogenic		SR-GS
3	38562422		C	A	SNV			GRCh38		rs199473220,CM023677,COSV61119612	CA017654		ga4gh:VA.YanBMSvTKVlzpxb_4lF_5jY8itZcSs1O	g.38562422C>A	c.3953G>T	p.(Gly1318Val)	NM_000335.5	SCN5A	Known	Curation in progress	Cardiomyopathy, dilated, 1E	OMIM:601154	Autosomal dominant	unknown	HETEROZYGOUS		Uncertain		Pathogenic		SR-GS
3	71112570		G	A	SNV			GRCh38		COSV59557229			ga4gh:VA.hu6Z24tzYahXeskrx_rEczD29GDUwERO	g.71112570G>A	c.248C>T	p.(Ser83Phe)	NM_001349338.3	FOXP1	Known	Curation in progress	Intellectual developmental disorder with language impairment with or without autistic features	OMIM:613670	Autosomal dominant	de novo	HETEROZYGOUS		Full		Curation in progress		SR-GS
19	40376767		T	C	SNV			GRCh38					ga4gh:VA.z8rDvSj2C3vx8JxH72kqQq72TUQ6ebLK	g.40376767T>C	c.1178T>C	p.(Ile393Thr)	NM_012268.4	PLD3	Candidate						HETEROZYGOUS		Uncertain		Curation in progress		LR-GS
15	43883774		A	G	SNV			GRCh38					ga4gh:VA.YTI5cFqSewCuE9WShEKddBQx2VB8t-JI	g.43883774A>G	c.1064T>C	p.(Ile355Thr)	NM_032892.5	FRMD5	Known	Curation in progress	Neurodevelopmental disorder with eye movement abnormalities and ataxia	OMIM:620094	Autosomal dominant	unknown	HETEROZYGOUS		Full		Curation in progress		LR-GS
4	3074876		C	CCAGCAGCAGCAGCAGCAGCAGCAGCAGCAGCAGCAGCAGCAGCAGCAGCAGCAGCAGCAGCAG	STR/RE/MEI			GRCh38						g.3074935_3074936insGCAGCAGCAGCAGCAGCAGCAGCAGCAGCAGCAGCAGCAGCAGCAGCAGCAGCAGCAGCAGCA	c.110_111insGCAGCAGCAGCAGCAGCAGCAGCAGCAGCAGCAGCAGCAGCAGCAGCAGCAGCAGCAGCAGCA	p.(Gln18_Gln38dup)	NM_001388492.1	HTT	Known	Definitive	Huntington's Disease	OMIM:143100	Autosomal dominant		HETEROZYGOUS		Full	HP:0001268	Pathogenic		SR-GS|LR-GS
4	83273617		C	G	SNV			GRCh38		rs1183612584			ga4gh:VA.5KssxO_pAvuNjQgRmbsaTkoMrLTce6NH	g.83273617C>G	c.421G>C	p.(Val141Leu)	NM_001358921.2	COQ2	Known	Curation in progress	Coenzyme Q10 deficiency	OMIM:607426	Autosomal recessive	maternal	HETEROZYGOUS	0	Full		Likely pathogenic		SR-GS
4	83284626		C	CG	INDEL			GRCh38		rs759310292			ga4gh:VA.ZKEmYosGLkMsGz3Zj4nl7ynIx5e6xs2J	g.83284632dup	c.138dup	p.(Ala47ArgfsTer56)	NM_001358921.2	COQ2	Known	Curation in progress	Coenzyme Q10 deficiency	OMIM:607426	Autosomal recessive	paternal	HETEROZYGOUS	0	Full		Likely pathogenic		SR-GS
4	99619099		G	A	SNV			GRCh38		rs1458456081,CS1210277			ga4gh:VA.uhuDSWy8tEh-w4WIOJaHdLRnSLqlUJ9K	g.99619099G>A	c.2342+1G>A	p.?	NM_001386140.1	MTTP	Known	Curation in progress	Abetalipoproteinemia	OMIM:200100	Autosomal recessive	nonmaternal	HETEROZYGOUS		Uncertain		Curation in progress		SR-GS
5	122076993		C	T	SNV			GRCh38					ga4gh:VA.IKNApv1uuRdAz1CLByagSgXGh1L6ExcD	g.122076993C>T	c.640G>A	p.(Asp214Asn)	NM_002317.7	LOX	Known	Curation in progress	Aortic aneurysm, familial thoracic 10	OMIM:617168	Autosomal dominant	unknown	HETEROZYGOUS		Uncertain		Curation in progress		SR-GS
5	128357385		T	G	SNV			GRCh38		rs1751527556			ga4gh:VA.Esyp0ykNRHSbQSeF3OKbUzHGnzWSRGDD	g.128357385T>G	c.2565A>C	p.(Glu855Asp)	NM_001999.4	FBN2	Known	Curation in progress	Contractural arachnodactyly, congenital	OMIM:121050	Autosomal dominant	unknown	HETEROZYGOUS		Full		Curation in progress		SR-GS
5	135894133		A	G	SNV			GRCh38		rs373287060			ga4gh:VA.FTz-TKsw_d7C761HuLnp3HmBbIrdxh7w	g.135894133A>G	c.202T>C	p.(Cys68Arg)	NM_000590.2	IL9	Candidate	Curation in progress			unknown	maternal	HETEROZYGOUS		Uncertain		Curation in progress		SR-GS
5	135895434		A	G	SNV			GRCh38		rs773103703			ga4gh:VA.290ACg-XvSGkOAh70fH7vHmP-d3IWHUN	g.135895434A>G	c.183+6T>C	p.?	NM_000590.2	IL9	Candidate	Curation in progress			unknown	paternal	HETEROZYGOUS		Uncertain		Curation in progress		SR-GS
5	140042550		G	GC	INDEL			GRCh38		rs765864415			ga4gh:VA.MbiGcJOfNHeWqbW9CsKA5RgU4xI4_Anp	g.140042556dup	c.519dup	p.(Leu174AlafsTer35)	NM_004883.3	NRG2	Candidate	Curation in progress			unknown	maternal	HETEROZYGOUS		Uncertain		Curation in progress		SR-GS
5	149026872		G	A	SNV			GRCh38		rs80338933,CM033084,COSV60460740	CA115573		ga4gh:VA.e8v2qcDckCO34i0fhSvWuUxIs_-GMYh3	g.149026872G>A	c.2860C>T	p.(Arg954Ter)	NM_024577.4	SH3TC2	Known	Curation in progress	Charcot-Marie-Tooth disease, demylinating, type 4C	OMIM:601596	Autosomal recessive	maternal	HETEROZYGOUS		Uncertain		Pathogenic		SR-GS
5	150252009		G	A	SNV			GRCh38		COSV100804387	CA361750599		ga4gh:VA.bwum2ftlI6InRWQza1r4EjCD65OliEqj		c.571G>T	p.Gly191Trp	NM_015981.4	CAMK2A	Known	Strong	Intellectual Developmental Disorder, Autosomal dominant 53; MRD53	OMIM:617798	Autosomal dominant	unknown	HETEROZYGOUS		Partial	HP:0001263	Likely pathogenic		LR-GS
5	37063920		C	T	SNV			GRCh38					ga4gh:VA.BJsFfaiLQhNM2hvwkDpukyHHY1Bwu9QE	g.37063920C>T	c.7991C>T	p.(Ala2664Val)	NM_133433.4	NIPBL	Known	Curation in progress	Cornelia de Lange syndrome 1	OMIM:122470	Autosomal dominant	nonmaternal	HETEROZYGOUS		Uncertain		Curation in progress		SR-GS
5	37816047		A	T	SNV			GRCh38		rs1170837520			ga4gh:VA.EJ39-ogt-soBwI9cyxw7Y8zV0FGzxwR2	g.37816047A>T	c.240T>A	p.(Asp80Glu)	NM_000514.4	GDNF	Candidate	Curation in progress				maternal	HETEROZYGOUS		Uncertain		Curation in progress		LR-GS
5	98899555		G	A	SNV			GRCh38					ga4gh:VA.Skmn9xt1omrEN2CE-8kWxvkTzEVKN9Mo	g.98899555G>A	c.1010C>T	p.(Thr337Ile)	NM_001270.4	CHD1	Known	Curation in progress	Pilarowski-Bjornsson syndrome	OMIM:617682	Autosomal dominant	de novo	HETEROZYGOUS		Full		Likely pathogenic		SR-GS
6	12130768		T	TA	INDEL			GRCh38					ga4gh:VA.Tz5KuekEDrpGCBOp9swdPLwN29gOIwhb	g.12130769dup	c.6212dup	p.(Tyr2071Ter)	NM_002114.4	HIVEP1	Candidate	Curation in progress			unknown	de novo	HETEROZYGOUS		Uncertain		Curation in progress		SR-GS
6	130880180		AT	A	INDEL			GRCh38		rs780214922			ga4gh:VA.1OsGc0Oqjd6hPDhAxCIdzyNsOQkIEFyp	g.130880181del	c.1859del	p.(Asp620ValfsTer10)	NM_001431.4	EPB41L2	Candidate	Curation in progress			unknown	paternal	HETEROZYGOUS		Uncertain		Curation in progress		SR-GS
6	152155887		T	C	SNV			GRCh38					ga4gh:VA.kFOyPK2-eOyDJcRAncK9BfEkO94xlumQ	g.152155887T>C	c.23978+23A>G	p.?	NM_182961.4	SYNE1	Known	Definitive	Spinocerebellar ataxia, autosomal recessive 8	OMIM:610743	Autosomal recessive	unknown	HETEROZYGOUS		Full		Pathogenic		LR-GS
6	152539998		G	A	SNV			GRCh38		rs199708211,COSV104542651,COSV99555533			ga4gh:VA.p0l-Onjrtn0OD5mt7QWleM5uot1TDoxL	g.152539998 G>A	c.91C>T	p.(Arg31Ter)	NM_182961.4	SYNE1	Known	Definitive	Spinocerebellar ataxia, autosomal recessive 8	OMIM:610743	Autosomal recessive	unknown	HETEROZYGOUS		Full		Pathogenic		LR-GS
6	157167885		C	G	SNV			GRCh38					ga4gh:VA.O1E0s6BlrpFRqEdowaYMQ7fxeU1OKfXn	g.157167885C>G	c.3235+700C>G	p.?	NM_001374828.1	ARID1B	Known	Curation in progress	Coffin-Siris syndrome 1	OMIM:614556	Autosomal dominant	de novo	HETEROZYGOUS		Full		Pathogenic		SR-GS|SR RNA-seq
6	1611822		CGGCCA	C	INDEL			GRCh38					ga4gh:VA.JAGJpGohgHjXqab1WvMQqd8R3SZ15Wsc	g.1611823_1611827del	c.1378_1382del	p.(Gly460ProfsTer66)	NM_001453.3	FOXC1	Known	Curation in progress	Axenfeld-Rieger syndrome, type 3	OMIM:602482	Autosomal dominant	de novo	HETEROZYGOUS		Uncertain		Curation in progress		SR-GS
6	26090951		C	G	SNV			GRCh38		rs1799945,CM960827,COSV58513169	CA113797		ga4gh:VA.ELQCnIBGqaTl0AEE0Az18XZ2cgIHAQIY	g.26090951C>G	c.187C>G	p.(His63Asp)	NM_000410.4	HFE	Known	Curation in progress	Hemochromatosis, type 1	OMIM:235200	Autosomal recessive	unknown	HETEROZYGOUS	0	Full		Pathogenic		SR-GS
6	26092960		G	A	SNV			GRCh38		COSV58514008			ga4gh:VA.4PAooab_roeLnyvoa2YvxIZLSVGi3Teo	g.26092960G>A	c.892G>A	p.(Glu298Lys)	NM_000410.4	HFE	Known	Curation in progress	Hemochromatosis, type 1	OMIM:235200	Autosomal recessive	unknown	HETEROZYGOUS	0	Full		Likely pathogenic		SR-GS
6	31652079		C	T	SNV			GRCh38		rs1797510297			ga4gh:VA.27SQy7MOTBwcJnqr8eroYG4TSOTzeNki	g.31652079C>T	c.-13-303G>A	p.?	NM_001387994.1	BAG6	Candidate	Curation in progress			unknown	paternal	HETEROZYGOUS		Uncertain		Curation in progress		SR-GS
6	42673888		G	C	SNV			GRCh38					ga4gh:VA.7TE9GlGSfBACbH50jIklWgSAc982LjO7	g.42673888G>C	c.4183+1G>C	p.?	NM_001363705.2	UBR2	Candidate	Curation in progress			unknown	unknown	HETEROZYGOUS		Uncertain		Curation in progress		SR-GS
6	43007262		G	C	SNV			GRCh38		rs863225081,CM1513244,COSV55150565			ga4gh:VA.6DJNDP-EF4Ix4dF8jRzMPOtMbZgiMqNN	g.43007262G>C	c.589G>C	p.(Glu197Gln)	NM_006245.4	PPP2R5D	Known	Curation in progress	Houge-Janssens syndrome 1	OMIM:616355	Autosomal dominant	paternal	HETEROZYGOUS		Full		Curation in progress		LR-GS
6	78947620		T	C	SNV			GRCh38					ga4gh:VA.T482pW1yQaN9X5sZb7NZj4OQQ9Hc8rnl		c.4206+3A>G	p.(?)	NM_017934.7	PHIP	Known	Strong	Chung-Jansen syndrome	OMIM:617991	Autosomal dominant	de novo	HETEROZYGOUS		Full	HP:0001263	Uncertain significance - high		LR-GS
6	69790256		T	C	SNV			GRCh38		rs867383092			ga4gh:VA.qozg_Og4SuSAfIpKU8NVrT9-Nx0jUj1I	g.69790256T>C	c.246+40A>G	p.?	NM_018368.4	LMBRD1	Known	Curation in progress	Methylmalonic aciduria and homocystinuria, cblF type	OMIM:277380	Autosomal recessive	maternal	HETEROZYGOUS		Uncertain		Curation in progress		SR-GS
6	78945498		C	T	SNV			GRCh38					ga4gh:VA.5cW43aGIluqo30Y3uoqsnX-PFLvaKMhV	g.78945498C>T	c.4631-1G>A	p.?	NM_017934.7	PHIP	Known	Curation in progress	Chung-Jansen syndrome	OMIM:617991	Autosomal dominant	maternal	HETEROZYGOUS		Uncertain		Curation in progress		SR-GS
6	83137600		T	TA	INDEL			GRCh38					ga4gh:VA.eVk9OZrJM4JyHMOa-GLbCR7b1qYuSrUG	g.83137601dup	c.3559dup	p.(Ile1187AsnfsTer5)	NM_015018.4	DOP1A	Candidate	Curation in progress			unknown	unknown	HETEROZYGOUS		Uncertain		Curation in progress		SR-GS
7	100687545		CA	C	INDEL			GRCh38		COSV51945670;rs770150936			ga4gh:VA.ZoWTYWWJ2vs-6LHIZRpjvmG9dTVqQ4Pl	g.100687546del	c.332del	p.(Leu111ArgfsTer234)	NM_001375765.1	GIGYF1	Candidate					de novo	HETEROZYGOUS		Uncertain		Curation in progress		LR-GS
7	111808866		G	A	SNV			GRCh38		rs1035650705,COSV70237443			ga4gh:VA.fX3FBNgwZEQPBN63anf854EN4vl2xhoX	g.111808866G>A	c.3121C>T	p.(Arg1041Trp)	NM_001363540.2	DOCK4	Candidate	Curation in progress			unknown	maternal	HETEROZYGOUS		Uncertain		Curation in progress		LR-GS
7	148759576		AAAAGG	A	INDEL			GRCh38					ga4gh:VA.0r9TH-i33YuXB3AfZ-dkugkzs4jrLVrp	g.148759584_148759588del	c.571_575del	p.(Arg191TrpfsTer2)	NM_003592.3	CUL1	Candidate	Curation in progress			unknown	unknown	HETEROZYGOUS		Uncertain		Curation in progress		SR-GS
7	16216198		C	A	SNV			GRCh38		rs397515396,CS123229,COSV101235317			ga4gh:VA.KzKNTV3JAqVKYUsn19yNJWKGVq7xoZU3	g.16216198C>A	c.1120-1G>T	p.?	NM_001101426.4	CRPPA	Known	Curation in progress	Muscular dystrophy-dystroglycanopathy (congenital with brain and eye anomalies), type A, 7	OMIM:614643	Autosomal recessive	paternal	HETEROZYGOUS		Full		Pathogenic		SR-GS|SR RNA-seq
7	16307550		G	C	SNV			GRCh38					ga4gh:VA.R9pP506wywUdHE1aQFVLXqEJkBQjtpfM	g.16307550G>C	c.789+973C>G	p.?	NM_001101426.4	CRPPA	Known	Curation in progress	Muscular dystrophy-dystroglycanopathy (congenital with brain and eye anomalies), type A, 7	OMIM:614643	Autosomal recessive	maternal	HETEROZYGOUS		Full		Likely pathogenic		SR-GS|SR RNA-seq
7	39951062		A	AC	INDEL			GRCh38		rs1554317085			ga4gh:VA.JH8waaRCyFlgUV20NHYCFXbNDLkeaAx4	g.39951066dup	c.425dup	p.(Leu143AlafsTer127)	NM_003718.5	CDK13	Known	Curation in progress	Congenital heart defects, dysmorphic facial features, and intellectual developmental disorder	OMIM:617360	Autosomal dominant	nonmaternal	HETEROZYGOUS	0	Full		Likely pathogenic		SR-GS
7	42076762		G	A	SNV			GRCh38		rs868656005			ga4gh:VA.gLjeEBPNKTCGFgqYHJLEdzRdBLLHq9Kl	g.42076762G>A	c.463C>T	p.(Pro155Ser)	NM_000168.6	GLI3	Known	Curation in progress	Greig cephalopolysyndactyly syndrome	OMIM:175700	Autosomal dominant	maternal	HETEROZYGOUS		Uncertain		Curation in progress		SR-GS
7	47932027		GC	G	INDEL			GRCh38		COSV56964293;rs1160103374			ga4gh:VA.1Yp9A4Oyi_1fgKsxvt7-w2t-TZUEJqRt	g.47932028del	c.427del	p.(Ala143GlnfsTer44)	NM_138295.5	PKD1L1	Known	Curation in progress	Heterotaxy, visceral, 8, autosomal	OMIM:617205	Autosomal recessive	paternal	HETEROZYGOUS		Uncertain		Likely pathogenic		SR-GS
7	5997364		G	T	SNV			GRCh38		rs573125799,CM154510	CA012753		ga4gh:VA.TvxFQnzMFRocRxSYmYcgrX0iDNL-07gn	g.5997364G>T	c.765C>A	p.(Tyr255Ter)	NM_000535.7	PMS2	Known	Curation in progress	Lynch syndrome 4	OMIM:614337	Autosomal dominant	maternal	HETEROZYGOUS		Uncertain		Pathogenic		SR-GS
7	66089114		A	G	SNV			GRCh38		rs28941472,CM900030	CA252263		ga4gh:VA.kZvu4v9mGJnvZ710rXOQyGAYtmPgK7dB	g.66089114A>G	c.857A>G	p.(Gln286Arg)	NM_000048.4	ASL	Known	Curation in progress	Argininosuccinic aciduria	OMIM:207900	Autosomal recessive	biparental	HOMOZYGOUS	0	Partial	HP:0025630	Pathogenic		SR-GS
7	92494496		CT	C	INDEL			GRCh38		CD021203;rs61750426			ga4gh:VA.3Fv6eHOUn18ONfCsk6srK8tMZ2vTG5yi	g.92494498del	c.2916del	p.(Gly973AlafsTer16)	NM_000466.3	PEX1	Known	Curation in progress	Peroxisome biogenesis disorder 1A	OMIM:214100	Autosomal recessive	paternal	HETEROZYGOUS	0	Full		Pathogenic		SR-GS
7	92513247		T	C	SNV			GRCh38					ga4gh:VA.HdJinopvOVhMiKFpcBFg3442M2mvpQNE	g.92513247T>C	c.1359+601A>G	p.?	NM_000466.3	PEX1	Known	Curation in progress	Peroxisome biogenesis disorder 1A	OMIM:214100	Autosomal recessive	maternal	HETEROZYGOUS	0	Full		Likely pathogenic		SR-GS
7	93134698		T	A	SNV			GRCh38		rs1234916923	CA368197797		ga4gh:VA.fpYNGXS4xZITD-tUFr-6LSDP7Bd7P4rG	g.93134698T>A	c.1274A>T	p.His425Leu	NM_152703.5	SAMD9L	Known	Definitive	Ataxia-pancytopenia syndrome	OMIM:159550	Autosomal dominant	unknown	HETEROZYGOUS	37	Partial	HP:0001251	Uncertain significance		LR-GS
7	94427017		G	A	SNV			GRCh38		CX110804			ga4gh:VA.RhD3qOfUBWeqwkq4b3ppUod1eTS4zlyH	g.94427017G>A	c.3115G>A	p.(Gly1039Ser)	NM_000089.4	COL1A2	Known	Curation in progress	Ehlers-Danlos syndrome, cardiac valvular type	OMIM:225320	Autosomal recessive	unknown	HETEROZYGOUS		Full		Curation in progress		SR-GS
7	98203943		G	A	SNV			GRCh38		rs1175279923			ga4gh:VA.UlnefbQ4N2LE9pv3JrdFhGvcHlmStemA	g.98203943G>A	c.4241-1G>A	p.?	NM_014916.4	LMTK2	Candidate	Curation in progress			unknown	paternal	HETEROZYGOUS		Uncertain		Curation in progress		SR-GS
8	112650195		G	GT	INDEL			GRCh38					ga4gh:VA.XnBocleaCHA6Nll3h6lyXFy-AZih5rUo	g.112650202dup	c.3158dup	p.(Asn1053LysfsTer12)	NM_198123.2	CSMD3	Candidate	Curation in progress			unknown	unknown	HETEROZYGOUS		Uncertain		Curation in progress		SR-GS
8	130054783		G	A	SNV			GRCh38					ga4gh:VA.j8MqcuWGwsTExYv01Jovs-ELb3idBMlY	g.130054783G>A	c.3338C>T	p.(Pro1113Leu)	NM_018482.4	ASAP1	Candidate	Curation in progress			unknown	de novo	HETEROZYGOUS		Uncertain		Curation in progress		SR-GS
8	140560427		C	A	SNV			GRCh38		rs2132941125	CA372323744		ga4gh:VA.55IDRKWjpeuJL_YDSAjCbr0QIKFWxGMR	g.140560427C>A	c.602G>T	p.(Gly201Val)	NM_012154.5	AGO2	Known	Curation in progress	Lessel-Kreienkamp syndrome	OMIM:619149	Autosomal dominant	nonmaternal	HETEROZYGOUS	0	Full		Likely pathogenic		SR-GS
9	128333565		C	T	SNV			GRCh38		rs143441644,CM150822			ga4gh:VA.rK03Xz3_vRfioqPRGDCy5LanxA-BxFfk	g.128333565C>T	c.718C>T	p.(Arg240Cys)	NM_016035.5	COQ4	Known	Curation in progress	Spastic ataxia 10	OMIM:620666	Autosomal recessive	maternal	HETEROZYGOUS		Full		Pathogenic		SR-GS
9	124554541		G	A	SNV			GRCh38		rs1166209711,COSV100748534			ga4gh:VA.yUd81khkc4uv-jYfAY3VB4F4s7oDvYIx	g.124554541G>A	c.172C>T	p.(Arg58Ter)	NM_033334.4	NR6A1	Candidate	Curation in progress			unknown	unknown	HETEROZYGOUS		Uncertain		Curation in progress		SR-GS
9	128323151		A	C	SNV			GRCh38		rs777821562			ga4gh:VA.TMYhvPRG3f-Curt4kMkVN3egpNrdFtCP	g.128323151A>C	c.202+4A>C	p.?	NM_016035.5	COQ4	Known	Curation in progress	Spastic ataxia 10	OMIM:620666	Autosomal recessive	paternal	HETEROZYGOUS		Full		Likely pathogenic		SR-GS
9	134818659		G	A	SNV			GRCh38		rs376893441,CM050209	CA246407		ga4gh:VA.up30DFgoGe3hJ3lJQf5Kc2IwjxgLtwUU	g.134818659G>A	c.4234G>A	p.(Glu1412Lys)	NM_000093.5	COL5A1	Known	Curation in progress	Ehlers-Danlos syndrome, classic type, 1	OMIM:130000	Autosomal dominant	unknown	HETEROZYGOUS		Full		Curation in progress		SR-GS
9	134824604		C	T	SNV			GRCh38		rs780846555	CA5320455		ga4gh:VA.w3DK-sjE4E77HtqxhMxua0OADXhe1Zps	g.134824604C>T	c.4703C>T	p.(Pro1568Leu)	NM_000093.5	COL5A1	Known	Curation in progress	Ehlers-Danlos syndrome, classic type, 1	OMIM:130000	Autosomal dominant	unknown	HETEROZYGOUS		Uncertain		Curation in progress		SR-GS
9	34245079	34274113			SV/CNV	INV		GRCh38	9					g.34245079_34274113inv			NM_016525.5	UBAP1	Candidate	Curation in progress				paternal	HETEROZYGOUS		Uncertain		Curation in progress		LR-GS
9	98368771		T	C	SNV			GRCh38					ga4gh:VA.hufsq1W1cft0Aj1EY08oFkG4y_0PGZA4	g.98368771T>C	c.1770+2693A>G	p.?	NM_005458.8	GABBR2	Known	Curation in progress	Neurodevelopmental disorder with poor language and loss of hand skills	OMIM:617903	Autosomal dominant	de novo	HETEROZYGOUS		Uncertain		Curation in progress		SR-GS
9	99146570		T	A	SNV			GRCh38		rs200062984,COSV66625448	CA044656		ga4gh:VA.raMVFeisfGCgey2Hvq6eJneE6bjj-Dzy	g.99146570T>A	c.1216T>A	p.(Leu406Ile)	NM_004612.4	TGFBR1	Known	Curation in progress	Loeys-Dietz syndrome 1	OMIM:609192	Autosomal dominant	unknown	HETEROZYGOUS		Full		Curation in progress		SR-GS
9	99147751		GC	G	INDEL			GRCh38		rs111820381			ga4gh:VA.Ehsl-Fbh4il6Hu7r4_1eCpQyebKCUrJB	g.99147753del	c.1355del	p.(Pro452GlnfsTer13)	NM_004612.4	TGFBR1	Known	Curation in progress	Loeys-Dietz syndrome 1	OMIM:609192	Autosomal dominant	unknown	HETEROZYGOUS	0	Full		Likely pathogenic		SR-GS
2	178559309		A	T	SNV			GRCh38		rs397517735,CS121876,CS133421			ga4gh:VA.gieg5psFn3h78DkGPHVuit_cz6QnkeL4	g.178559309A>T	c.86821+2T>A	p.?	NM_001267550.2	TTN	Known	Curation in progress	Dilated Cardiomyopathy, 1G	OMIM:604145	Autosomal dominant	unknown	HETEROZYGOUS		Full		Curation in progress		SR-GS
14	31150072		G	C	SNV			GRCh38					ga4gh:VA.YlCoAaw83b33k-3bjHuM2hUredfek1cL	g.31150072G>C	c.2082C>G	p.(Phe694Leu)	NM_015382.4	HECTD1	Candidate	Curation in progress			unknown	de novo	HETEROZYGOUS		Uncertain		Likely pathogenic		SR-GS
X	15790923		T	A	SNV			GRCh38					ga4gh:VA.-3VV_RDFAkUWilYwaNjU9mb6EWEs-G6r	g.15790923T>A	c.42-11T>A	p.?	NM_005089.4	ZRSR2	Candidate	Curation in progress				maternal	HEMIZYGOUS		Uncertain		Curation in progress		LR-GS
X	49270419		TCA	T	INDEL			GRCh38					ga4gh:VA.Fcagn7Alrk4cggeL_RUO2c8bcWSMxg8n	g.49270423_49270424del	c.554_555del	p.(His185ArgfsTer66)	NM_033215.5	PPP1R3F	Candidate	Curation in progress	X-linked PPP1R3F neurodevelopmental disorder			maternal	HEMIZYGOUS		Uncertain		Pathogenic		SR-GS
11	32587034		T	C	SNV			GRCh38					ga4gh:VA.E9_2gdLH4XSQqeclONDAZJHXbp-oTgrd	g.32587034T>C	c.65T>C	p.(Leu22Pro)	NM_006360.6	EIF3M	Candidate	Curation in progress				biparental	HOMOZYGOUS		Uncertain		Curation in progress		LR-GS
2	38750095		G	C	SNV			GRCh38					ga4gh:VA.CPUWJkLSrNeB2cYCzDKdL2aCso5bBJL4	g.38750095G>C	c.128C>G	p.(Ala43Gly)	NM_001031684.3	SRSF7	Candidate	Curation in progress				de novo	HETEROZYGOUS		Uncertain		Curation in progress		LR-GS
17	7324146		T	C	SNV			GRCh38					ga4gh:VA.XU6E9Jf00vr5MXjHIJOyn8WGZ32nMDTj	g.7324146T>C	c.2024A>G	p.(Tyr675Cys)	NM_032442.3	NEURL4	Candidate	Curation in progress				de novo	HETEROZYGOUS		Uncertain		Curation in progress		LR-GS
7	152182192		G	A	SNV			GRCh38		rs956673837,COSV51426953,COSV99030856			ga4gh:VA.1BmiIG9g1U41patYwP1AIYMY0_QKsTX1	g.152182192G>A	c.5668C>T	p.(Arg1890Ter)	NM_170606.3	KMT2C	Known	Curation in progress	Kleefstra syndrome 2	OMIM:617768	Autosomal dominant	maternal	HETEROZYGOUS		Full		Likely pathogenic		SR-GS
X	123946414	124033580			SV/CNV			GRCh38	X					g.123946414_124033580del			NM_000275.3	STAG2	Known	Curation in progress	Holoprosencephaly-13, X-linked	OMIM:301043	X-linked	unknown	HETEROZYGOUS		Full		Likely pathogenic		SR-GS
1	154169324		G	C	SNV			GRCh38		rs186253666			ga4gh:VA.vKoEMSqB9KLRlu2JT1rsxXzCbRjp-Ply	g.154169324G>C	c.835C>G	p.(Leu279Val)	NM_152263.4	TPM3	Known	Curation in progress	Myopathy, congenital, with fiber-type disproportion, Autosomal dominant	OMIM:255310	Autosomal dominant	de novo	HETEROZYGOUS		Full		Likely pathogenic		SR-GS
5	150542851		C	T	SNV			GRCh38		rs1295693644			ga4gh:VA.5gbU4rOMe7tQGYCMsL40WAJwGT1B6PBM	g.150542851C>T	c.1850C>T	p.(Thr617Ile)	NM_001543.5	NDST1	Known	Curation in progress	Intellectual Developmental Disorder, Autosomal recessive 46	OMIM:616116	Autosomal recessive	biparental	HOMOZYGOUS		Full		Uncertain significance		SR-GS
2	178559329		CCTTT	C	INDEL			GRCh38		rs727504856			ga4gh:VA._5CaNuK1MaPpKMbQvFDtN_N7m_VReJ2m	g.178559330_178559333del	c.86799_86802del	p.(Gly28936Ter)	NM_001267550.2	TTN	Known	Curation in progress	Cardiomyopathy, Dilated, 1G	OMIM:604145	Autosomal dominant	unknown	HETEROZYGOUS		Full		Pathogenic		SR-GS
3	38562467		G	A	SNV			GRCh38		rs199473603,CM992663,COSV61127198			ga4gh:VA.RuB1J-gvVysdjJ2WbQE68iW5H5rknCna	g.38562467G>A	c.3908C>T	p.(Thr1303Met)	NM_000335.5	SCN5A	Known	Curation in progress	Cardiomyopathy, Dilated, 1E	OMIM:601154	Autosomal dominant	unknown	HETEROZYGOUS		Full		Likely pathogenic		SR-GS
X	31182861		C	T	SNV			GRCh38		rs398124104,CM087296			ga4gh:VA.dEj_dxUlImPKZqL7jIfNm5eIqPApDR9P	g.31182861C>T	c.9851G>A	p.(Trp3284Ter)	NM_004006.3	DMD	Known	Curation in progress	Cardiomyopathy, Dilated, 3B	OMIM:302045	X-linked	unknown	HETEROZYGOUS		Full		Pathogenic		SR-GS
14	23394264		G	A	SNV			GRCh38		rs267606906,CM052256			ga4gh:VA.XUOdr2N6wmnWUbC_CVskubkSoH8iDqyZ	g.23394264G>A	c.2489C>T	p.(Pro830Leu)	NM_002471.4	MYH6	Known	Curation in progress	Cardiomyopathy, Dilated, 1EE	OMIM:613252	Autosomal dominant	unknown	HETEROZYGOUS		Full		Pathogenic		SR-GS
1	201363349		G	A	SNV			GRCh38		rs727503512,CM127304			ga4gh:VA.YXnjVInWG8Dkka9MyadkNhDpWznRcXX1	g.201363349G>A	c.547C>T	p.(Arg183Trp)	NM_001276345.2	TNNT2	Known	Curation in progress	Cardiomyopathy, Dilated, 1D	OMIM:601494	Autosomal dominant	unknown	HETEROZYGOUS		Full		Pathogenic		SR-GS
1	156130741		G	A	SNV			GRCh38		rs28933093,CM032007			ga4gh:VA.kbrtOutH1DHBkBchk2qSaWVElwl3pTXx	g.156130741G>A	c.481G>A	p.(Glu161Lys)	NM_170707.4	LMNA	Known	Curation in progress	Cardiomyopathy, Dilated, 1A	OMIM:115200	Autosomal dominant	unknown	HETEROZYGOUS		Full		Curation in progress		SR-GS
10	110812893		T	TA	INDEL			GRCh38					ga4gh:VA.U1zXy0lPAE3ZdAXgJMt3FRcgrwYezYRq	g.110812894dup	c.2497dup	p.(Arg833LysfsTer7)	NM_001134363.3	RBM20	Known	Curation in progress	Cardiomyopathy, Dilated, 1DD	OMIM:613172	Autosomal dominant	unknown	HETEROZYGOUS		Full		Pathogenic		SR-GS
1	74492217		G	A	SNV			GRCh38		rs202238194,COSV53950380			ga4gh:VA.0m6vUvQ8KyWTfdOEwebWgMNP2g1Dg5oz	g.74492217G>A	c.2302G>A	p.(Glu768Lys)	NM_015978.3	TNNI3K	Known	Curation in progress	Cardiac conduction disease with or without dilated cardiomyopathy	OMIM:616117	Autosomal dominant	unknown	HETEROZYGOUS		Full		Likely pathogenic		SR-GS
X	103079463		C	A	SNV			GRCh38		rs777265449,COSV67703382			ga4gh:VA.eubKX5Z3_lVN7IKggXIueotmrvBsCrJC	g.103079463C>A	c.1231G>T	p.(Glu411Ter)	NM_022052.2	NXF3	Candidate	Curation in progress			unknown	unknown	HEMIZYGOUS		Uncertain		Curation in progress		SR-GS
X	115629808		A	C	SNV			GRCh38			CA2823106839		ga4gh:VA.wioCFmPegKQkeR3QBPq_wDV4VatU7VW7	c.368-27A>C	c.368-27A>C		NM_005032.7	PLS3	Known	Definitive	Bone mineral density QTL18, osteoporosis	OMIM:300910	X-linked	maternal	HEMIZYGOUS		Partial	HP:0004349|HP:0001537|HP:0002757	Likely pathogenic	PMGRC-591-590-2	LR-GS
X	124645226		TCAATG	T	INDEL			GRCh38		rs2051127747			ga4gh:VA.5Sed472xlEIrmVAd-caDj3anQL9OiwwF	g.124645229_124645233del	c.1788_1792del	p.(Cys596Ter)	NM_001163278.2	TENM1	Candidate	Curation in progress			unknown	maternal	HEMIZYGOUS		Uncertain		Curation in progress		SR-GS
X	129557385		A	T	SNV			GRCh38		rs1290439831			ga4gh:VA.slUyYl5SkyuzDxAz2SGu0JXYBeYMv6Jw	g.129557385A>T	c.299A>T	p.(Asp100Val)	NM_000276.4	OCRL	Known	Curation in progress	Lowe oculocerebrorenal syndrome	OMIM:309000	X-linked	maternal	HEMIZYGOUS		Full		Curation in progress		SR-GS
X	13762368		T	TC	INDEL			GRCh38					ga4gh:VA.6OF_PejQZyO56z2p2pVlzqzA4D7co8uB	g.13762369dup	c.2413dup	p.(Gln805ProfsTer5)	NM_003611.3	OFD1	Known	Curation in progress	Joubert syndrome 10	OMIM:300804	X-linked	maternal	HEMIZYGOUS	0	Full		Likely pathogenic		SR-GS
X	153506604		G	A	SNV			GRCh38		rs1556993227,COSV59037565			ga4gh:VA.y-L2tyf1y9eybFmBgWgmTuNrbaBfNDsI	g.153506604G>A	c.641G>A	p.(Arg214His)	NM_001711.6	BGN	Known	Curation in progress	Meester-Loeys syndrome	OMIM:300989	X-linked	unknown	HEMIZYGOUS		Full		Curation in progress		SR-GS
X	153694124		CCA	C	INDEL			GRCh38					ga4gh:VA.vSaP8-AP9_IbeyaHmbUvrLRd6KrcvFVZ	g.153694127_153694128del	c.1255-3_1255-2del	p.?	NM_005629.4	SLC6A8	Known	Curation in progress	Cerebral creatine deficiency syndrome 1	OMIM:300352	X-linked	unknown	HEMIZYGOUS	0	Full		Likely pathogenic		SR-GS
X	15790923		T	A	SNV			GRCh38					ga4gh:VA.-3VV_RDFAkUWilYwaNjU9mb6EWEs-G6r	g.15790923T>A	c.42-11T>A	p.?	NM_005089.4	ZRSR2	Candidate	Curation in progress				maternal	HEMIZYGOUS		Uncertain		Curation in progress		LR-GS
X	48902418		G	A	SNV			GRCh38		COSV54432010			ga4gh:VA.Wc6LzwJrr8mSaDmTw0jBNcrDW5BMe37p	g.48902418G>A	c.478G>A	p.(Asp160Asn)	NM_001032382.2	PQBP1	Known	Curation in progress	Renpenning syndrome 1	OMIM:309500	X-linked	maternal	HEMIZYGOUS		Uncertain		Curation in progress		SR-GS
X	49270419		TCA	T	INDEL			GRCh38					ga4gh:VA.Fcagn7Alrk4cggeL_RUO2c8bcWSMxg8n	g.49270423_49270424del	c.554_555del	p.(His185ArgfsTer66)	NM_033215.5	PPP1R3F	Candidate	Curation in progress	X-linked PPP1R3F neurodevelopmental disorder		unknown	maternal	HEMIZYGOUS	0	Uncertain		Pathogenic		SR-GS
10	102615384		T	A	SNV			GRCh38		rs2063675268			ga4gh:VA.6sXPSNqkt8hvXZ-TeidjeDBp30Wt-jWF		c.1139T>A	p.Leu380His	NM_016169.4	SUFU	Known	Curation in progress	{Medulloblastoma}	OMIM:155255	Autosomal recessive	paternal	HETEROZYGOUS		Uncertain		Uncertain significance - moderate	GSS162237	SR-GS
10	3109394		G	A	SNV			GRCh38					ga4gh:VA.F8FkguHkzGymV1U_6P9xf7oP0mCP88iB		c.1003G>A	p.Glu335Lys	ENST00000381125.9	PFKP	Candidate	Curation in progress				de novo	HETEROZYGOUS	0.423728824	Uncertain		Uncertain significance		SR-GS
10	49478812		T	C	SNV			GRCh38		rs117070216			ga4gh:VA.qThxLjcf8qf6KDjjAmq6zYpKO-K50ivf		c.2170-342A>G		NM_000124.4	ERCC6	Known	Curation in progress	CEREBROOCULOFACIOSKELETAL SYNDROME 1	OMIM:214150	Autosomal recessive	maternal	HETEROZYGOUS		Uncertain		Uncertain significance	GSS180904	SR-GS
10	49493127		G	C	SNV			GRCh38		rs963168603			ga4gh:VA.Oj4N3QxGPGZZT32SQr4I60a9QeWlBfX1		c.1811C>G	p.T604S	NM_000124.4	ERCC6	Known	Curation in progress	CEREBROOCULOFACIOSKELETAL SYNDROME 1	OMIM:214150	Autosomal recessive	paternal	HETEROZYGOUS		Uncertain		Uncertain significance	GSS180907	SR-GS
10	62091027		C	T	SNV			GRCh38		COSV54418670			ga4gh:VA.3ROrQAwWdxWRPpRIbXHs_gl4gWoL2NRu		c.1564C>T	p.Gln522Ter	NM_032199.3	ARID5B	Candidate	Curation in progress				de novo	HETEROZYGOUS		Uncertain				SR-GS
10	71362267		C	T	SNV			GRCh38		rs387907067,CM100367,COSV64385198			ga4gh:VA.l3-FcVUyqhBWt3e0WwF690Cieqa5LjBn		c.1087C>T	p.Arg363Trp	NM_018344.6	SLC29A3	Known	Curation in progress	Histiocytosis-lymphadenopathy plus syndrome	OMIM:602782	Autosomal recessive	paternal	HETEROZYGOUS		Full		Pathogenic	GSS114034	SR-GS
10	71362535		T	A	SNV			GRCh38		rs999940			ga4gh:VA.TzlwW5CMyp_ScTeGS3Ew00RO6d4pbD8x		c.1355T>A	p.Val452Glu	NM_018344.6	SLC29A3	Known	Curation in progress	Histiocytosis-lymphadenopathy plus syndrome	OMIM:602782	Autosomal recessive	nonpaternal	HETEROZYGOUS		Full		Likely pathogenic		SR-GS
11	119089220		G	A	SNV			GRCh38		rs759414493			ga4gh:VA.LfTkJ_u5o2uzCZsYO5KrrLWDZfB0dAgl		c.214G>A	p.Gly72Arg	ENST00000652429.1	HMBS	Known	Curation in progress	Porphyria, acute intermittent	OMIM:176000	Autosomal dominant	nonmaternal	HETEROZYGOUS		Uncertain		Uncertain significance		SR-GS
11	2412133		A	G	SNV			GRCh38		rs552241052			ga4gh:VA.Yd0Zt9ETG4SB1VbyuNi9rXzUFozCWzBQ		c.2474+2T>C		NM_014555.3	TRPM5	Candidate	Curation in progress				nonmaternal	HETEROZYGOUS		Uncertain				SR-ES
11	62841775		T	C	SNV			GRCh38		COSV53932618			ga4gh:VA.fG3lfFq3vIV2rgRfSQN4VTW2FWSTmwva		n.35A>G		ENST00000410396.1	RNU2-2P	Known	Curation in progress	Developmental and epileptic encephalopathy 119	OMIM:621304	Autosomal dominant	de novo	HETEROZYGOUS		Full		Pathogenic		SR-GS
11	63758302		C	G	SNV			GRCh38					ga4gh:VA.WOqY49yQWS8vV_MTzXwWgkhGFbp_8RI7		c.556C>G	p.Pro186Ala	NM_001265589.2	RTN3	Candidate	Curation in progress				de novo	HETEROZYGOUS						SR-GS
11	77702473		CTTTTCACT	C	INDEL			GRCh38					ga4gh:VA.RQTeuMfXCUUJb6lQU29dm1hVmW2iKzR0		c.748_755del	p.Ser250Aspfs*4	NM_016578.4	RSF1	Candidate	Curation in progress				de novo	HETEROZYGOUS		Uncertain				SR-ES
11	89178195		C	T	SNV			GRCh38		rs28940876,CM900221			ga4gh:VA.tI0XB8k-nshqGCAeD3CIg4SlFPxIeNqQ		c.242C>T	p.Pro81Leu	NM_000372.5	TYR	Known	Curation in progress	Albinism, oculocutaneous, type IB	OMIM:606952	Autosomal recessive	paternal	HETEROZYGOUS		Uncertain		Pathogenic	GSS199357	Gene panel
11	94799611		A	G	SNV			GRCh38		rs200856535			ga4gh:VA.MwmlyEWpM1RDr-eIf0FA1vhKuk79id2U		c.421A>G	p.T141A	NM_130847.3	AMOTL1	Known	Curation in progress	Craniofaciocardiohepatic syndrome	OMIM:621192	Autosomal dominant	biparental	HOMOZYGOUS		Uncertain		Uncertain significance - moderate	GSS144754 |GSS144757	SR-GS
12	112486624		C	G	SNV			GRCh38					ga4gh:VA.hUF3XD7OEkWPGOFoRJdLd8nyo4Dtddx6		c.1374C>G	p.His458Gln	NM_002834.5	PTPN11	Known	Curation in progress	Noonan syndrome 1	OMIM:163950	Autosomal dominant	de novo	HETEROZYGOUS		Full		Pathogenic		SR-GS|LR-GS
12	112488466		C	T	SNV			GRCh38		rs121918457,CM021672,COSV61005439			ga4gh:VA.YDTbKTkZQoX-br5XuLZOMPgu96ApIKmh		c.1403C>T	p.Thr468Met	NM_002834.5	PTPN11	Known	Curation in progress	Noonan syndrome 1	OMIM:163950	Autosomal dominant	de novo	HETEROZYGOUS		Full		Pathogenic		SR-GS|LR-GS
12	114683050		C	T	SNV			GRCh38		rs1565862637,COSV99983825			ga4gh:VA.ECA42DFev8ys0iYdTqCBXRldHik7RXzd		c.151G>A	p.Ala51Thr	NM_005996.4	TBX3	Known	Curation in progress	ULNAR-MAMMARY SYNDROME	OMIM:181450	Autosomal dominant	paternal	HETEROZYGOUS		Uncertain		Uncertain significance - moderate		SR-ES
12	120291839		T	TA	SNV			GRCh38					ga4gh:VA.1fQdd-a0CzKbVHgX0MBTtNsMUOM4HA44		n.64_65insT		NR_003137.2	RNU4-2	Known	Curation in progress	ReNU syndrome	OMIM:620851	Autosomal dominant	de novo	HETEROZYGOUS		Full		Pathogenic		SR-GS
12	120291839		T	TA	INDEL			GRCh38					ga4gh:VA.1fQdd-a0CzKbVHgX0MBTtNsMUOM4HA44		n.64_65insT		ENST00000365668.1	RNU4-2	Known	Curation in progress	ReNU syndrome	OMIM:620851	Autosomal dominant	de novo	HETEROZYGOUS		Full		Pathogenic		SR-GS
12	57581883		T	G	SNV			GRCh38					ga4gh:VA.5pU_tdr4vaAywiciLi7KDL79dPCxGe22		c.2923T>G	p.Cys975Gly	NM_004984.4	KIF5A	Known	Curation in progress	Spastic paraplegia 10, autosomal dominant	OMIM:604187	Autosomal dominant		HETEROZYGOUS		Uncertain		Uncertain significance		Gene panel
12	6968557		G	C	SNV			GRCh38					ga4gh:VA.ti2ETk7LTQtw5GpBGO7-fHRSN_-o6mNJ		c.331C>G	p.Arg111Gly	ENST00000535923.6	PHB2	Candidate	Curation in progress				maternal	HETEROZYGOUS	0.5	Uncertain		Uncertain significance - moderate	GSS116494	SR-GS
12	6970518		G	T	SNV			GRCh38		COSV54641303			ga4gh:VA.k0CGw_pAGTooiVZJ457NQA1MYJbiRps2		c.26C>A	p.Ala9Glu	ENST00000535923.6	PHB2	Candidate	Curation in progress				paternal	HETEROZYGOUS		Uncertain		Uncertain significance - moderate	GSS116497	SR-GS
12	88101183		T	C	SNV			GRCh38		rs281865192,CS064383			ga4gh:VA.FWG8V2RYaCHXvF_QYrf63UyqvewfG9uO		c.2991+1655A>G		NM_025114.4	CEP290	Candidate	Curation in progress				unknown	HETEROZYGOUS		Uncertain				Gene panel
13	102161566		(GAA)51	(GAA)271-288	STR/RE/MEI			GRCh38									NM_004115.4	FGF14	Known	Curation in progress	Spinocerebellar ataxia 27B, late-onset	OMIM:620174	Autosomal dominant	unknown	HETEROZYGOUS		Full		Likely pathogenic	GSS145484	LR-GS
13	114286331		G	T	SNV			GRCh38		rs2084686351			ga4gh:VA.Z9KGR-e4A3ZjMAWfmKRzhaAzz0bJQcJW		c.451G>T	p.Ala151Ser	NM_023011.4	UPF3A	Candidate	Curation in progress				maternal	HETEROZYGOUS		Uncertain			GSS795357| GSS195357	SR-GS
13	114291798		T	C	SNV			GRCh38		rs1484895624			ga4gh:VA.IGbWpWHknaZ6GL0kD2SYNwRX5C5nHNGQ		c.846+6T>C		NM_023011.4	UPF3A	Candidate	Curation in progress				paternal	HETEROZYGOUS		Uncertain			GSS795357| GSS195357	SR-GS
13	20189473		C	T	SNV			GRCh38		rs72474224,CM000016,CM077559			ga4gh:VA.QFf42wjY7H2EOIcZnWjUO3G4C4I0pyRG		c.109G>A	p.Val37Ile	NM_004004.6	GJB2	Known	Curation in progress	Deafness, autosomal recessive 1A	OMIM:220290	Autosomal recessive	biparental	HOMOZYGOUS		Partial	HP:0008527	Pathogenic	GSS113234| GSS113237	SR-GS
13	25253764		T	C	SNV			GRCh38		rs866722196			ga4gh:VA.r9Ei680NUMz0S40M2Q5YKQ-zcL8YzO2s		c.1346A>G	p.Lys449Arg	ENST00000381801.6	MTMR6	Candidate	Curation in progress				maternal	HETEROZYGOUS		Uncertain			GSS116724	SR-GS
13	25257780		G	A	SNV			GRCh38		rs1328876968,COSV67809010			ga4gh:VA.5i4XXQCLWE7PdL1fDePabLDiutB3oZLz		c.925C>T	p.Arg309Cys	ENST00000381801.6	MTMR6	Candidate	Curation in progress				paternal	HETEROZYGOUS		Uncertain			GSS116727	SR-GS
13	41721557		T	C	SNV			GRCh38		rs528090503			ga4gh:VA.m7h4pFid_onPg9T4ZMt9ymOU3nsZBYD2		c.2777A>G	p.His926Arg	ENST00000379310.8	VWA8	Candidate	Curation in progress				maternal	HETEROZYGOUS	0.5	Uncertain		Uncertain significance	GSS142904	SR-GS
13	41830618		G	C	SNV			GRCh38		rs145835358			ga4gh:VA.w9dqrMkvDNJQdyaH6f4gk93NW0g_Y5EW		c.1611C>G	p.Ser537Arg	ENST00000379310.8	VWA8	Candidate	Curation in progress				paternal	HETEROZYGOUS	0.583333313	Uncertain		Uncertain significance	GSS142907	SR-GS
14	23424989		G	A	SNV			GRCh38		rs730880741,CM149344			ga4gh:VA.1v3gvwRVcg4CYvQbC5O2pMEsLWmlATll		c.2459C>T	p.Ala820Val	NM_000257.4	MYH7	Known	Curation in progress	dilated cardiomyopathy	OMIM:613426	Autosomal dominant	de novo	HETEROZYGOUS		Uncertain		Uncertain significance - high		Gene panel
14	24269571		C	A	SNV			GRCh38					ga4gh:VA.XJfblWHlNRHp4F8aciMdybbC2GNexUNZ		c.551G>T	p.Arg184Leu	ENST00000216840.11	RABGGTA	Candidate	Curation in progress				paternal	HETEROZYGOUS	0.48214	Uncertain		Uncertain significance	GSS144757	SR-GS
14	24270452		C	G	SNV			GRCh38					ga4gh:VA.sOrQsvXgthxt2UMbneQZcegBryU5OLKt		c.121G>C	p.Ala41Pro	ENST00000216840.11	RABGGTA	Candidate	Curation in progress				maternal	HETEROZYGOUS	0.45901	Uncertain		Uncertain significance	GSS144754	SR-GS
14	81196151		G	A	SNV			GRCh38					ga4gh:VA.7v9BqdkZBGhYGUbibWgjVRv-qWx9kGRY		c.569C>T	p.Pro190Leu	ENST00000553612.6	GTF2A1	Candidate	Curation in progress				de novo	HETEROZYGOUS	0.456521749	Uncertain		Uncertain significance		SR-GS
14	99250674				SV/CNV			GRCh38										BCL11B	Known	Curation in progress	Intellectual developmental disorder with dysmorphic facies, speech delay, and T-cell abnormalities	OMIM:618092	Autosomal dominant	de novo	HETEROZYGOUS		Full		Pathogenic		SR-GS
14	99405350		G	A	SNV			GRCh38		rs766554071,COSV100074822			ga4gh:VA.K4Zr2ml_J8V6D86_QlrJTtcPW80DQoJN		c.946C>T	p.R316*	NM_032233.2	SETD3	Candidate	Curation in progress				de novo	HETEROZYGOUS		Uncertain				SR-GS
14	99439476		G	A	SNV			GRCh38		rs1307091064			ga4gh:VA.4APt1UNCXEZCRBR73id6f8JzsbDKCZSc		c.675+18803C>T		NM_032233.3	SETD3	Candidate	Curation in progress					HETEROZYGOUS		Uncertain			GSS151797	SR-GS
15	22790625				SV/CNV			GRCh38										BGCP5, CYFIP1, NIPA2, NIPA1	Candidate	Curation in progress				unknown	HETEROZYGOUS		Uncertain				SNP array
15	23646322		T	C	SNV			GRCh38		rs1162891024			ga4gh:VA.j141DmoUr7K0ogQw4yEHJlV4y2y4VoDX		c.1421A>G	p.Q474R	NM_019066.4	MAGEL2	Known	Curation in progress	SCHAAF-YANG SYNDROME	OMIM:615547	Autosomal dominant	paternal	HETEROZYGOUS		Uncertain		Uncertain significance	GSS188687	SR-GS
15	28123560		T	C	SNV			GRCh38		rs1000342673			ga4gh:VA.8erQE3qB10rXmFSDA9-MbbP7gI9pUQQ2		c.13188+477A>G		ENST00000261609.13	HERC2	Known	Curation in progress	Intellectual developmental disorder, autosomal dominant 65	OMIM:615516	Autosomal recessive	paternal	HETEROZYGOUS		Uncertain		Uncertain significance	GSS180324	SR-GS
15	28178941		G	A	SNV			GRCh38		rs756736818			ga4gh:VA.eWm5cJUD0oaLN1je2nYaytHHbeMwXpZQ		c.9109C>T	p.Arg3037Trp	ENST00000261609.13	HERC2	Known	Curation in progress	Intellectual developmental disorder, autosomal dominant 65	OMIM:615516	Autosomal recessive	maternal	HETEROZYGOUS		Uncertain		Uncertain significance	GSS180327	SR-GS
15	31261728		G	A	SNV			GRCh38					ga4gh:VA.hCNeTMZ7Pcya7L4FFlwoOklaolR6flu7		c.4532G>A	p.G1511E		NF1	Known	Curation in progress	Neurofibromatosis, type 1	OMIM:162200	Autosomal dominant	de novo	HETEROZYGOUS				Uncertain significance - moderate		SR-GS
15	42387759		C	G	SNV			GRCh38		CM052831,CM119415,COSV58818997			ga4gh:VA.vIVbjeC3ziGcT-5z7XUIFWAQbjvk1zLd		c.505C>G	p.Arg169Gly	NM_000070.3	CAPN3	Known	Curation in progress	Muscular dystrophy, limb-girdle, autosomal dominant 4	OMIM:618129	Autosomal dominant	unknown	HETEROZYGOUS		Uncertain		Likely pathogenic		SR-ES
15	48475731		T	C	SNV			GRCh38					ga4gh:VA.RHAXV2kty1c-cDOnT3vdO9KBftge9fgH		c.3965-1081A>g		NM_00138.5	FBN1	Known	Curation in progress	Marfan syndrome	OMIM:154700	Autosomal dominant	unknown	HETEROZYGOUS		Uncertain		Uncertain significance - high		SR-GS
15	63044155		A	C	SNV			GRCh38		rs1555403436,CS120772			ga4gh:VA.-iHcSxCtONHXuPcwQsVIVYtmAheOPVRE		c.240+3A>C		NM_001018005.2	TPM1	Known	Curation in progress	Cardiomyopathy, dilated, 1Y	OMIM:611878	Autosomal dominant	unknown	HETEROZYGOUS		Uncertain		Uncertain significance		Gene panel
15	66703941		G	C	SNV			GRCh38					ga4gh:VA.7fFdZQ9EmUc4tNoCW8G5yCqQh0n0FqIA		c.683G>C	p. Arg228Pro	NM_005585.5	SMAD6	Candidate	Curation in progress				de novo	HETEROZYGOUS		Uncertain				SR-ES
15	71811591		G	A	SNV			GRCh38		rs104894493,CM000531			ga4gh:VA.3E6kLwuYPSRbLtYNvOMDAxL0HNA1C5Et		c.227G>A	p.Arg76Gln	NM_014249.4	NR2E3	Known	Curation in progress	Enhanced S-cone syndrome	OMIM:268100	Autosomal recessive	maternal	HETEROZYGOUS		Uncertain		Pathogenic	GSS160024	SR-GS
15	77037132		G	A	SNV			GRCh38		rs369113632,CM154606,COSV51198112,COSV99143699			ga4gh:VA.bXicrm8IzMewWfZfoXltbbLsXM5YhOR7		c.1207G>A	p.G403R	NM_003978.5	PSTPIP1	Known	Curation in progress	Autoinflammatory syndrome with cytopenia, hyperzincemia, and hypercalprotectinemia	OMIM:601979	Autosomal dominant	de novo	HETEROZYGOUS		Uncertain		Uncertain significance - moderate		SR-GS
15	88872029		G	C	SNV			GRCh38		COSV100717848,COSV61364918			ga4gh:VA.d3zQ6sddISVX2O5uEC68hIeGUiyTI08M		c.7246G>C	p.Gly2416Arg	NM_001369268.1	ACAN	Known	Curation in progress	Spondyloepiphyseal dysplasia	OMIM:608361	Autosomal dominant	de novo	HETEROZYGOUS		Uncertain		Uncertain significance		SR-GS|SR-ES
16	1261556		G	A	SNV			GRCh38					ga4gh:VA.2xwv0-5SCg38DkbbQXwfYQBCjVsCue9z		c.4426G>A	p.A1476T	NM_012217.3	CACNA1H	Candidate	Curation in progress				unknown	HETEROZYGOUS						SR-ES
16	16154974		G	A	SNV			GRCh38		rs63750759,CM001045,COSV52742951			ga4gh:VA.xdx9orsibv0QheY5PkX6NZOBgZDgubUF		c.3940C>T	p.Arg1314Trp	NM_001171.6	ABCC6	Known	Curation in progress	Pseudoxanthoma elasticum	OMIM:264800	Autosomal recessive	maternal	HETEROZYGOUS		Uncertain		Pathogenic	GSS193434	SR-ES
16	16169774		CAGAGGA	C	INDEL			GRCh38		rs767359198			ga4gh:VA.rNn7bWxHmKHm6nBwNuub7pDRPI8K2qEa		c.2861_2866del	p.Phe954_Leu955del	NM_001171.6	ABCC6	Known	Curation in progress	Pseudoxanthoma elasticum	OMIM:264800	Autosomal recessive	nonmaternal	HETEROZYGOUS		Uncertain		Uncertain significance		SR-ES
16	57770526		C	T	SNV			GRCh38					ga4gh:VA.DBEYBW6qJ5jR2_rKnNyxw8zCjBrqlkaT		c.939+1G>A		ENST00000445690.7	KIFC3	Candidate	Curation in progress				de novo	HETEROZYGOUS	0.488095224	Uncertain		Uncertain significance		SR-GS
16	74834681				SV/CNV			GRCh38										WDR59	Candidate	Curation in progress				paternal	HETEROZYGOUS		Uncertain			GSS179157	SR-GS
16	89738954		T	C	SNV			GRCh38		rs1441175300			ga4gh:VA.gn6oJZ4DV89maVWPZfqB5KgRjiXS8bL6		c.4188A>G	p.Ile1396Met	NM_000135.4	FANCA	Known	Curation in progress	Fanconi anemia, complementation group A	OMIM:227650	Autosomal recessive	maternal	HETEROZYGOUS		Uncertain		Uncertain significance	GSS144034	SR-ES
16	89816590		G	A	SNV			GRCh38		rs752776388			ga4gh:VA.Z52wsmhy7raKZj_zf9-rlOcHP-e1lMiU		c.26C>T	p.Ser9Phe	NM_000135.4	FANCA	Known	Curation in progress	Fanconi anemia, complementation group A	OMIM:227650	Autosomal recessive	paternal	HETEROZYGOUS		Uncertain		Uncertain significance	GSS144037	SR-ES
17	10523391		C	T	SNV			GRCh38		rs1462537897			ga4gh:VA.fwQsxoFW-LeIeJmMkVwJyyXE6cocdGDt		c.5494G>A	p.V1832I	NM_017534.6	MYH2	Known	Curation in progress	Congenital myopathy 6 with ophthalmoplegia	OMIM:605637	Autosomal dominant	maternal	HETEROZYGOUS		Uncertain		Uncertain significance - moderate	GSS126407	SR-GS
17	10529700		G	A	SNV			GRCh38		rs150018546			ga4gh:VA.Qnc8MbTEijv-VlNfrgEDnZ9zyrnSGVCd		c.C2981T	p.T994I	NM_017534.6	MYH2	Known	Curation in progress	Congenital myopathy 6 with ophthalmoplegia	OMIM:605637	Autosomal dominant	unknown	HETEROZYGOUS				Uncertain significance - low		SR-ES
17	11651078		G	A	SNV			GRCh38		rs142163586			ga4gh:VA.EaJsC9BJpQ8kbKfUvGyjJMbmQxV4gGbD		c.2107G>A	p.Val703Met	NM_001372.3	DNAH9	Known	Curation in progress	Ciliary dyskinesia, primary, 40	OMIM:618300	Autosomal recessive	unknown	HETEROZYGOUS		Uncertain		Uncertain significance	GSS184494	SR-ES
17	1844670		ACT	A	INDEL			GRCh38					ga4gh:VA.yZx4xwS9FJLyUTmdGdB341_xIne8TLSb		c.259_260del	p.Leu87Glufs*19	NM_002945.5	RPA1	Known	Curation in progress	Pulmonary fibrosis and/or bone marrow failure syndrome, telomere-related, 6	OMIM:619767	Autosomal dominant	paternal	HETEROZYGOUS		Uncertain		Uncertain significance - moderate		SR-GS|SR RNA-seq
17	19003591		T	G	SNV			GRCh38					ga4gh:VA.S05Q9apDVPOdMlL99k9MUjWCt7xEnBnP		c.451A>C	p.Met151Leu	NM_001039999.3	FAM83G	Candidate	Curation in progress				de novo	HETEROZYGOUS						SR-GS
17	37111627		G	C	SNV			GRCh38		rs1352851528			ga4gh:VA.tLZ32TlZXGdvB2avSdSi1pIi6ji5b8ad		c.6469C>G	p.P2157A	NM_198834.3	ACACA	Known	Curation in progress	Acetyl-CoA carboxylase deficiency	OMIM:613933	Autosomal recessive	maternal	HETEROZYGOUS		Uncertain		Uncertain significance - moderate		SR-GS
17	76733063		ACTGT	A	INDEL			GRCh38		rs746453662			ga4gh:VA.CxuV_dSGDUAbMV7v57ijW-_hUnYv2ohU		c.174_177del	p.Cys58TrpfsTer10	ENST00000341249.11	METTL23	Known	Curation in progress	Intellectual developmental disorder, autosomal recessive 44	OMIM:615942	Autosomal recessive	maternal	HETEROZYGOUS		Full		Pathogenic	GSS163614|GSS663613|GSS763617	SR-GS
17	76733383		T	C	SNV			GRCh38		rs1373087430			ga4gh:VA.8aPZloL2JNdvjz_CPQXhifTuIu11wWha		c.411+2T>C		ENST00000586738.5	METTL23	Known	Curation in progress	Intellectual developmental disorder, autosomal recessive 44	OMIM:615942	Autosomal recessive	paternal	HETEROZYGOUS		Full		Likely pathogenic	GSS163617 | GSS663613 | GSS763617	SR-GS
17	80212110		G	A	SNV			GRCh38		rs937752107,COSV58339129			ga4gh:VA.4cmKt87HVA4tP2e3rRMMRbtcch53C-5O		c.910C>T	p.Arg304Cys	NM_000199.5	SGSH	Known	Curation in progress	Mucopolysaccharidosis type IIIA (Sanfilippo A)	OMIM:252900	Autosomal recessive	maternal	HETEROZYGOUS		Uncertain		Uncertain significance - moderate	GSS183327	Gene panel
17	80220247		G	A	SNV			GRCh38		rs529571746			ga4gh:VA.n4ZCDIcwCFaiN4ASLELuseVan8alL2xA		c.67C>T	p.Arg23Trp	NM_000199.5	SGSH	Known	Curation in progress	Mucopolysaccharidosis type IIIA (Sanfilippo A)	OMIM:252900	Autosomal recessive	paternal	HETEROZYGOUS		Uncertain		Uncertain significance - moderate	GSS183324	Gene panel
18	31519872		T	C	SNV			GRCh38		rs1064794367			ga4gh:VA._WLBnsfRwziFwh76LcNK-AfYQtxeiSSl		c.151T>C	p.Trp51Arg	NM_001943.5	DSG2	Known	Curation in progress	Arrhythmogenic right ventricular dysplasia 10	OMIM:610193	Autosomal dominant	unknown	HETEROZYGOUS		Uncertain		Uncertain significance - moderate		SR-GS
19	11201960		T	A	SNV			GRCh38		rs753162763			ga4gh:VA.qFXt_8ngGcyz1V_FBZWjuJOre5djyNJ4		c.5617A>T	p.Lys1873Ter	ENST00000294618.12	DOCK6	Candidate	Curation in progress				paternal	HETEROZYGOUS	0.5	Uncertain			GSS183017	SR-GS
19	11202160		C	T	SNV			GRCh38		rs143847158			ga4gh:VA.ibrADdMI5qAPDVXgbp_u-FwE6eHrxAoC		c.5452-35G>A		ENST00000294618.12	DOCK6	Candidate	Curation in progress				maternal	HETEROZYGOUS	0.447761208	Uncertain			GSS183014	SR-GS
19	13025135		A	G	SNV			GRCh38					ga4gh:VA.Xqe440Zb8_mcjMNkeIQ1yeCrgWUgXcA6		c.142A>G	p.Met48Val	NM_001365902.3	NFIX	Known	Curation in progress	Malan syndrome	OMIM:614753	Autosomal dominant	maternal	HETEROZYGOUS		Uncertain		Uncertain significance	GSS133784	SR-ES
19	13303868		T	C	SNV			GRCh38					ga4gh:VA.K4am9jogVdvVJdYFSiRIX0nqP3H0UqWA		c.2003A>G	p.Asp668Gly	ENST00000360228.11	CACNA1A	Known	Curation in progress	Developmental and epileptic encephalopathy 42	OMIM:617106	Autosomal dominant	de novo	HETEROZYGOUS		Uncertain		Uncertain significance		SR-GS
19	13346435		G	A	SNV			GRCh38				VCV000582131.11	ga4gh:VA.4UIb_74mOEKYyanvXmwMjgnm-QrDvime		c.5060C>T	p.Ser1687Phe	NM_001127222.2	CACNA1A	Known	Curation in progress	Developmental and epileptic encephalopathy 42	OMIM:617106	Autosomal dominant	maternal	HETEROZYGOUS		Full		Likely pathogenic	GSS116214	SR-ES
19	31279621		T	C	SNV			GRCh38		rs201390565,COSV108055321,COSV53672947			ga4gh:VA.VTmohS_nQ7utDzL68F2GzQnr42_lmHiR		c.172A>G	p.Ser58Gly	ENST00000240587.5	TSHZ3	Known	Curation in progress	congenital anomaly of kidney and urinary tract	OMIM:19719	Autosomal dominant	nonpaternal	HETEROZYGOUS		Uncertain		Uncertain significance - moderate		SR-GS
19	35721137		C	T	SNV			GRCh38		rs749549494			ga4gh:VA.nF5FdaEnqiJT1gLfAv2rrFv_fhk_8CY8		c.1790C>T	p.Pro597Leu	NM_014727.3	KMT2B	Known	Curation in progress	Intellectual developmental disorder, autosomal dominant 68	OMIM:619934	Autosomal dominant	unknown	HETEROZYGOUS		Uncertain		Uncertain significance		SR-GS
19	36065952		C	A	SNV			GRCh38		rs779553548			ga4gh:VA.obYoSVmZhGOP6853eT3kC-oc6hSagUHt		c.333-6C>A		NM_001083961.2	WDR62	Known	Curation in progress	Microcephaly 2, primary, autosomal recessive, with or without cortical malformations	OMIM:604317	Autosomal recessive	paternal	HETEROZYGOUS		Uncertain		Uncertain significance	GSS177357	SR-GS
19	36101776		T	C	SNV			GRCh38		rs1213271945			ga4gh:VA.PMJUFEJq9C_ZFWoDepwnKHj9OOhw33pT		c.3082+2T>C		NM_001083961.2	WDR62	Known	Curation in progress	Microcephaly 2, primary, autosomal recessive, with or without cortical malformations	OMIM:604317	Autosomal recessive	maternal	HETEROZYGOUS		Uncertain		Uncertain significance	GSS177354	SR-GS
19	49882857		CA	C	INDEL			GRCh38					ga4gh:VA.vAeDlrfuglNampkcv3uQ_NN6unImflhD		c.893delA	p.Q298Rfs*5	NM_024682.2	TBC1D17	Candidate	Curation in progress				de novo	HETEROZYGOUS		Uncertain				SR-GS
19	5151909		A	G	SNV			GRCh38		rs2039954935			ga4gh:VA.el6deHfFELEu9n2sLRzruQbUZ2cIU167		c.*398A>G		ENST00000159111.9	KDM4B	Known	Curation in progress	Intellectual developmental disorder, autosomal recessive 38	OMIM:619320	Autosomal dominant	de novo	HETEROZYGOUS		Uncertain		Curation in progress		SR-GS
1	11908250		C	T	SNV			GRCh38		rs570156111			ga4gh:VA.iPVKbvYjbOXzrCVjxjvA7PgyBd9sFnsa		n.99C>T		ENST00000362477.1	RNU5E-1	Candidate	Curation in progress				maternal	HETEROZYGOUS	0.39215	Uncertain		Curation in progress	GSS195354| GSS795357	SR-GS
1	11908267		G	A	SNV			GRCh38		rs184469195			ga4gh:VA.GB9b4jLKMUuOkT5l_NWTqy0sJe-fSoms		n.116G>A		ENST00000362477.1	RNU5E-1	Candidate	Curation in progress				paternal	HETEROZYGOUS	0.64444	Uncertain		Curation in progress	GSS195357| GSS795357	SR-GS
1	145281206		T	A	SNV			GRCh38		rs587602828			ga4gh:VA.0lvZuV5Qohjo0kkzhhaQfXw98Egz6e9t		n.91T>A		ENST00000384770.1	RNVU1-14	Candidate	Curation in progress				maternal	HETEROZYGOUS	0.611111104	Uncertain			GSS191987	SR-GS
1	145281250		T	C	SNV			GRCh38		rs1271351029			ga4gh:VA.oBaQIFD1JfNfkzvdwsqzrrAMNL9a8_c_		n.135T>C		ENST00000384770.1	RNVU1-14	Candidate	Curation in progress				paternal	HETEROZYGOUS	0.433333337	Uncertain			GSS191984	SR-GS
1	152308939		CTG	C	INDEL			GRCh38		rs771027814			ga4gh:VA.CkkSovnlRFsCzM7kW0goUKSs4Ufh76el		c.5945_5946del	p.Thr1982Argfs*13	NM_002016.2	FLG	Known	Curation in progress	Ichthyosis vulgaris	OMIM:146700	Autosomal recessive	unknown	HETEROZYGOUS		Partial	HP:0031964	Pathogenic		SR-ES
1	152312410		G	A	SNV			GRCh38		rs115746363,CM108251			ga4gh:VA.QBjyGC4n951VXowRU4eQH_BrK8oh4eB5		c.2476C>T	p.R826*	NM_002016.2	FLG	Known	Curation in progress	Ichthyosis vulgaris	OMIM:146700	Autosomal recessive	unknown	HETEROZYGOUS		Partial	HP:0031964	Pathogenic		SR-ES
1	155904767		CTCA	C	INDEL			GRCh38					ga4gh:VA.5xxa9wJVELZnMCNCV5xUKFTKVpYoso3s		c.198_200del	p.(D66del)	NM_006912.6	RIT1	Known	Curation in progress	Noonan Syndrome 8	OMIM:615355	Autosomal dominant	nonmaternal	HETEROZYGOUS		Uncertain		Uncertain significance		SR-GS
1	156591877		C	T	SNV			GRCh38		rs1258884250			ga4gh:VA.x4_UbZvfqbYCeof8BXqnEpb-ICWh9ISe		c.73C>T	p.Gln25*	NM_144772.3	NAXE	Known	Curation in progress	Encephalopathy, progressive, early-onset, with brain edema and/or leukoencephalopathy	OMIM:617186	Autosomal recessive	unknown	HETEROZYGOUS		Uncertain		Likely pathogenic		SR-GS
1	15929871		G	A	SNV			GRCh38		rs2148738922			ga4gh:VA.XAqheAWrPiwCj2KwLnvNZw4Ai7W369LW		c.3631G>A	p.Val1211Ile	NM_015001.3	SPEN	Known	Curation in progress	Radio-Tartaglia syndrome	OMIM:619312	Autosomal dominant	de novo	MOSAIC		Uncertain		Uncertain significance - high		SR-GS|SR-ES
1	165213721		G	T	SNV			GRCh38		COSV54219546			ga4gh:VA.GGXMrET3geKSjUXdcPRJ68H27gWRhEQF		c.589C>A	p.Arg197Ser	ENST00000342310.7	LMX1A	Known	Curation in progress	Deafness, autosomal dominant 7	OMIM:601412	Autosomal dominant	maternal	HETEROZYGOUS		Partial	HP:0000407	Uncertain significance	GSS198494	SR-GS
1	167396335		A	G	SNV			GRCh38					ga4gh:VA.t12nLzfEipDdL99AoO1l-PFIKeGbvV15		c.1037A>G	p.Gln346Arg	ENST00000367866.7	POU2F1	Candidate	Curation in progress				de novo	HETEROZYGOUS		Uncertain				SR-GS
1	17022649		G	A	SNV			GRCh38		rs786203251,CM041829,CM092170,COSV100973407,COSV108226534			ga4gh:VA.p8EyAJFVT6ufg599rSls6JpUm6BXPJJV		c.724C>T	p.Arg242Cys	NM_003000.3	SDHB	Known	Curation in progress	Pheochromocytoma/paraganglioma syndrome 4	OMIM:115310	Autosomal dominant	maternal	HETEROZYGOUS		Uncertain		Pathogenic	GSS131304	SR-GS
1	178442921		A	C	SNV			GRCh38		rs201336827			ga4gh:VA.1-0JybrVjxEooafRN0Gk7dpmIUDOzlOd		c.1174A>C	p.Asn392His	ENST00000367649.8	RASAL2	Candidate	Curation in progress				maternal	HETEROZYGOUS		Uncertain			GSS169054	SR-GS
1	178458465		G	A	SNV			GRCh38		rs552212761,COSV100862437			ga4gh:VA.QcTsSZMpioiXM5DlhCWJhYU2S6mt7dvT		c.3173G>A	p.Arg1058Gln	ENST00000367649.8	RASAL2	Candidate	Curation in progress				paternal	HETEROZYGOUS		Uncertain			GSS169057	SR-GS
1	179557079		C	T	SNV			GRCh38		rs61747728,CM023107,CM077322,COSV62635238			ga4gh:VA.MgkLzZlNinyaskBEMSuQAIcVa33DSJv4		c.686G>A	p.Arg229Gln	NM_014625.4	NPHS2	Known	Curation in progress	Nephrotic syndrome, type 2	OMIM:600995	Autosomal recessive	maternal	HETEROZYGOUS		Uncertain		Pathogenic	GSS160024	SR-GS
1	201365261		G	A	SNV			GRCh38		rs727504245,CM971502,COSV52664186			ga4gh:VA.V4f3yv7UJNwNhPu5-EJofZFv3L_vu50V		c.341C>T	p.Ala114Val	NM_001276345.2	TNNT2	Known	Curation in progress	Cardiomyopathy, hypertrophic, 2	OMIM:115195	Autosomal dominant	maternal	HETEROZYGOUS		Uncertain		Curation in progress	GSS154824	SR-ES
1	202733537		C	G	SNV			GRCh38		COSV52510517			ga4gh:VA.3vWTGqQuEcZLVa_nWW77-56mzDy7mqq6		c.3773G>C	p.Arg1258Thr	NM_006618.5	KDM5B	Known	Curation in progress	Intellectual developmental disorder, autosomal recessive 65	OMIM:618109	Autosomal recessive	maternal	HETEROZYGOUS		Uncertain		Uncertain significance	GSS164714	SR-GS
1	202740799		A	C	SNV			GRCh38					ga4gh:VA.qZz__XxC1mvmrAIEaGOt_P7Tqv8afScR		c.2959T>G	p.Leu987Val	NM_006618.5	KDM5B	Known	Curation in progress	Intellectual developmental disorder, autosomal recessive 65	OMIM:618109	Autosomal recessive	paternal	HETEROZYGOUS		Uncertain		Uncertain significance	GSS164717	SR-GS
1	216246592		A	C	SNV			GRCh38		rs201527662,CM114180,COSV56376697			ga4gh:VA.-k2uY4xbkAbwXkg77wj_eRJ8Oqf1LZPX		c.2802T>G	p.Cys934Trp	NM_206933.4	USH2A	Known	Curation in progress	Usher syndrome, type 2A	OMIM:276901	Autosomal recessive	paternal	HETEROZYGOUS		Uncertain		Pathogenic		SR-ES
1	216651012		G	A	SNV			GRCh38		COSV63148206,COSV63150211		VCV004530566.1	ga4gh:VA._MmSzFqb80UjDXPO7sSzZsf7INmn2XYQ		c.550C>T	p.Arg184Cys	ENST00000408911.8	ESRRG	Candidate	Curation in progress	ESRRG-related non-progressive congenital movement disorder with ataxia			maternal	HETEROZYGOUS	0.50943	Full		Likely pathogenic	GSS199164|GSS799167	SR-GS
1	27906930		CTG	C	INDEL			GRCh38					ga4gh:VA.As-IPs5dMmiUVi08RAvsOGfz5FZCMIZ_		c.329_330del	p.Thr110ArgfsTer2	ENST00000373912.8	RPA2	Candidate	Curation in progress				unknown	HETEROZYGOUS	0.44186	Uncertain		Curation in progress		SR-GS
1	31269207		T	C	SNV			GRCh38					ga4gh:VA.VhHEiRQo6rtWPE8dquE8tVbEmSBibaPo		c.809A>G	p.Lys270Arg	ENST00000263694.9	SNRNP40	Candidate	Curation in progress				de novo	HETEROZYGOUS		Uncertain				SR-GS
1	34985305		T	C	SNV			GRCh38		rs1043299997			ga4gh:VA.tbzUDKViLR2vp_6F6ofZ_1lJztX9rYNp		c.1A>G	p.Met1Val	NM_001195156.2	TMEM35B	Candidate	Curation in progress				paternal	HETEROZYGOUS		Uncertain			GSS179157	SR-GS
1	67386672		G	C	SNV			GRCh38		rs764555439			ga4gh:VA.lQ1oyaA_8qdSt5SPKAJCXBOkGWASiz1S		c.1946+3G>C		NM_001374259.2	IL12RB2	Candidate	Curation in progress				maternal	HETEROZYGOUS		Uncertain				SR-GS
1	77163879		G	A	SNV			GRCh38		rs780683566,COSV63063590			ga4gh:VA.gg0emJIsOFUodBBSdCChW_lZa4lXV-WD		c.551C>T	p.Ala184Val	ENST00000370812.8	PIGK	Known	Curation in progress	Neurodevelopmental disorder with hypotonia and cerebellar atrophy, with or without seizures	OMIM:618879	Autosomal recessive	maternal	HOMOZYGOUS		Uncertain		Uncertain significance	GSS198224	SR-GS
20	23397107		T	C	SNV			GRCh38		rs773601092,COSV65464259			ga4gh:VA.E78bBWYwSUM11sqBgCnVnf24d3WCnSjG		c.260A>G	p.Asp87Gly	ENST00000377026.4	NAPB	Known	Curation in progress	Developmental and epileptic encephalopathy 107	OMIM:620033	Autosomal recessive	biparental	HOMOZYGOUS		Uncertain		Uncertain significance	GSS152454|GSS152457	SR-GS
20	34292375		T	C	SNV			GRCh38		rs121918608,CM045449,COSV54154251			ga4gh:VA.fv2aZb_ipeB2j5JM7hwI3y4s4RTzAK_K		c.428A>G	p.Tyr143Cys	NM_000687.4	AHCY	Known	Curation in progress	Hypermethioninemia with deficiency of S-adenosylhomocysteine hydrolase	OMIM:613752	Autosomal recessive	maternal	HETEROZYGOUS		Uncertain		Likely pathogenic		SR-GS
20	34295571		C	T	SNV			GRCh38					ga4gh:VA.L31QM3Sb-oynFyR8GLHvlICKtvz3FDiZ		c.43 G>A	p.A15T	NM_000687.4	AHCY	Known	Curation in progress	Hypermethioninemia with deficiency of S-adenosylhomocysteine hydrolase	OMIM:613752	Autosomal recessive	paternal	HETEROZYGOUS		Uncertain		Uncertain significance - moderate		SR-GS
20	36499583		A	G	SNV			GRCh38		COSV59423394			ga4gh:VA.2BkBU3SyWUOkr_ZMNoTCpnvK4cL6zjFP		c.2011-5A>G		NM_001365621.2	DLGAP4	Candidate	Curation in progress				de novo	HETEROZYGOUS		Uncertain				SR-GS
20	44116107		G	A	SNV			GRCh38		rs1378737709			ga4gh:VA.sd95qdeIOErrd8jefIiKNg2YTxHNbDxU		c.1568C>T	p.S523L	NM_020433.5	JPH2	Known	Curation in progress	Cardiomyopathy, hypertrophic, 17	OMIM:613873	Autosomal dominant	maternal	HETEROZYGOUS		Uncertain		Uncertain significance - moderate	GSS174444	SR-ES
20	4856979		G	A	SNV			GRCh38		rs754878558,COSV57774742			ga4gh:VA.MLna_xD0G-Y3qi4lc9npSIu1Xby9xJHj		c.1946C>T	p.Thr649met	NM_005116.6	SLC23A2	Candidate	Curation in progress				maternal	HETEROZYGOUS		Uncertain				SR-ES
20	4885830		T	C	SNV			GRCh38		rs763351316			ga4gh:VA.kxmgKEFey7fTUInnYYNBvm0aEIa55ZAm		c.562A>G	p.Asn188Asp	NM_005116.6	SLC23A2	Candidate	Curation in progress				paternal	HETEROZYGOUS		Uncertain				SR-ES
20	58909737		C	T	SNV			GRCh38		rs137854535,CM983317,COSV105009920			ga4gh:VA.-kjVs2_WYBiIFp252GJ_ToozWnOLSgWD		c.772C>T	p.R258W	NM_000516.7	GNAS	Known	Curation in progress	Pseudopseudohypoparathyroidism	OMIM:612463	Autosomal dominant	nonmaternal	HETEROZYGOUS		Partial	HP:0001249 | HP:0001999 | HP:0001250 | HP:0000938 |HP:0005616	Pathogenic		SR-GS|SR-ES
20	62911145		G	A	SNV			GRCh38		rs765566169,COSV56627968			ga4gh:VA.qAmEKp2LbPKspPlHAN1N77qcDDBAewZr		c.468C>T	p.Ser156=	NM_001193369.2	DIDO1	Candidate	Curation in progress				paternal	HETEROZYGOUS		Uncertain			GSS176397	SR-GS
21	40142663		AT	A	INDEL			GRCh38					ga4gh:VA.NLAPih-qC0qGTcu2aBVWg2npBgwcVAxr		c.3300del	p.Ser1101Hisfs*17	NM_001389.5	DSCAM	Candidate	Curation in progress				de novo	HETEROZYGOUS		Uncertain				SR-ES
21	42388436		G	T	SNV			GRCh38		rs147231991,CM054159			ga4gh:VA.PR7LwuQn2Uc-wxIsX1hkzcBJF3p7NX8-		c.413C>A	p.Ala138Glu	NM_024022.2	TMPRSS3	Known	Curation in progress	Deafness, autosomal recessive 8/10	OMIM:601072	Autosomal recessive	maternal	HETEROZYGOUS		Uncertain		Pathogenic	GSS198494	SR-ES
22	20991678		C	G	SNV			GRCh38		CD151200,COSV53147042,COSV53148013			ga4gh:VA.wP6x06q8FwJCs-B4BbB16hN9B6ACaDwc		c.842C>G	p.Pro281Arg	NM_006767.4	LZTR1	Candidate	Curation in progress				unknown	HETEROZYGOUS		Uncertain				Gene panel
22	38226857		A	C	SNV			GRCh38					ga4gh:VA.4vqtfnKp_AaH0lovY7Sp0jXgGtOHUGWN		c.539T>G	p.F180C	NM_012264.5	TMEM184B	Candidate	Curation in progress				de novo	HETEROZYGOUS		Full				SR-GS
22	41152339		CAAAGAA	C	INDEL			GRCh38					ga4gh:VA.1DvZaD5CIiQnq-NTcHqM7siBaOBF-BCp		c.3137_3142del	p.Lys1046_Lys1047de	NM_001429.4	EP300	Known	Curation in progress	Rubinstein-Taybi syndrome 2	OMIM:613684	Autosomal dominant	unknown	HETEROZYGOUS		Uncertain		Uncertain significance		SR-GS
22	41178249		C	G	SNV			GRCh38		COSV54348560			ga4gh:VA.zoz_NBPsCHCVdN5ziYE0AJriR1Ud1IDr		c.6538C>G	p.Arg2180Gly	NM_001429.4	EP300	Known	Curation in progress	Rubinstein-Taybi syndrome 2	OMIM:613684	Autosomal dominant	de novo	HETEROZYGOUS				Uncertain significance		SR-ES
22	46439213		C	T	SNV			GRCh38		rs1269686459			ga4gh:VA.9cySV6MhvvqXVRBSHoqFuk8B-Ffh72_l		c.4382G>A	p.Arg1461His	NM_001378328.1	CELSR1	Candidate	Curation in progress				de novo	HETEROZYGOUS		Uncertain				SR-GS
22	50454590		C	G	SNV			GRCh38		rs147869659,COSV108168743			ga4gh:VA.vDToRmPF4yn6DtWZ18AblDnXVyRQIL86		c.4965G>C	p.Gln1655His	NM_002972.4	SBF1	Known	Curation in progress	Charcot-Marie-Tooth disease, type 4B3	OMIM:615284	Autosomal recessive	maternal	HETEROZYGOUS		Uncertain		Uncertain significance - moderate	GSS121384	SR-GS
2	117825098		T	G	SNV			GRCh38		rs774992319			ga4gh:VA.ecgz8dBcZoRoJY-ISUa6JMuhQpuZGG8Q		c.1365T>G	p.Ile455Met	ENST00000263239.7	DDX18	Candidate	Curation in progress				maternal	HETEROZYGOUS		Uncertain			GSS130484	SR-GS
2	117826338		C	T	SNV			GRCh38		rs775302775			ga4gh:VA.1CSFNgmH6yzEpq7YjuVMYUHfpomI5oJV		c.1591C>T	p.Arg531Cys	ENST00000263239.7	DDX18	Candidate	Curation in progress				paternal	HETEROZYGOUS		Uncertain			GSS130487	SR-GS
2	121530892		C	T	SNV			GRCh38		rs559979281,CR1512533			ga4gh:VA.DhU9si9DrRUmCWFgT6RfyoJdYVYUWU0Z		n.12C>T		ENST00000580972.1	RNU4ATAC	Known	Curation in progress	Roifman syndrome	OMIM:616651	Autosomal recessive	unknown	HETEROZYGOUS		Full		Pathogenic		SR-GS|LR-GS
2	121530932		C	G	SNV			GRCh38		rs180755563,CR112401			ga4gh:VA.-FNvGrYzRudqfNre6A4friHYEOpfvAx3		n.53C>G		NR_023343.3	RNU4ATAC	Known	Curation in progress	Microcephalic osteodysplastic primordial dwarfism, type I	OMIM:210710	Autosomal recessive	unknown	HETEROZYGOUS		Uncertain		Likely pathogenic		Gene panel
2	121530978		T	C	SNV			GRCh38		rs145446412			ga4gh:VA.ElGAUzILuY51cMuTA9kf5rwk9L5_TUL0		n.99T>C		NR_023343.3	RNU4ATAC	Known	Curation in progress	Microcephalic osteodysplastic primordial dwarfism, type I	OMIM:210710	Autosomal recessive	unknown	HETEROZYGOUS		Uncertain		Uncertain significance - moderate		Gene panel
2	121531000		T	G	SNV			GRCh38		rs905928272			ga4gh:VA.WUCFQc8g6GNDwLUm_JyVV6Ya3hEJ9bk6		n.120T>G		ENST00000580972.1	RNU4ATAC	Known	Curation in progress	Roifman syndrome	OMIM:616651	Autosomal recessive	unknown	HETEROZYGOUS		Full		Likely pathogenic		SR-GS|LR-GS
2	178450269		C	T	SNV			GRCh38					ga4gh:VA.B1WDUj7Sh8-JjOt2VoAbae7V-FpBBu7l		c.208G>A	p.Val70Ile	NM_003690.5	PRKRA	Known	Curation in progress	Dystonia 16	OMIM:612067	Autosomal recessive	unknown	HETEROZYGOUS		Uncertain		Uncertain significance		Gene panel
2	178677876		GT	G	SNV			GRCh38		COSV59954528			ga4gh:VA.CZNl363jnYeRYIGltGQkp94pqyss2w2R		c.34035del	p.Pro11346Leufs*122	NM_001267550.2	TTN	Known	Curation in progress	Congenital myopathy 5 with cardiomyopathy	OMIM:611705	Autosomal recessive		HETEROZYGOUS		Uncertain		Likely pathogenic		Gene panel
2	188997384		C	T	SNV			GRCh38		rs772638774,COSV58583327			ga4gh:VA.YzacH7Noeo6wkpceSkoIPArjteK64lTL		c.1864C>T	p.Pro622Ser	NM_000090.4	COL3A1	Known	Curation in progress	Ehlers-Danlos syndrome, vascular type	OMIM:130050	Autosomal dominant	unknown	HETEROZYGOUS		Uncertain		Uncertain significance		Gene panel
2	207613183		G	A	SNV			GRCh38		rs192886645			ga4gh:VA.rQ9-yR4Obo6lQre2-8pnTgUxocBtgcdJ		c.520C>T	p.Arg174*	NM_001127395.5	METTL21A	Candidate	Curation in progress				maternal	HETEROZYGOUS						SR-GS
2	207621911		C	A	SNV			GRCh38		COSV55881543			ga4gh:VA.qai7z8C5eJ49gVVKzWy4PaALZNGFhd2v		c.154G>T	p.Val52Phe	NM_001127395.5	METTL21A	Candidate	Curation in progress				paternal	HETEROZYGOUS						SR-GS
2	229807790		T	C	SNV			GRCh38					ga4gh:VA.3ellOR57vUVo7obpbntQiywRtGhPYyBx		c.2270A>G	p.N757S	NM_001348323.3	TRIP12	Known	Curation in progress	Intellectual developmental disorder, autosomal dominant 49	OMIM:617752	Autosomal dominant	nonmaternal	HETEROZYGOUS		Uncertain		Uncertain significance - moderate		SR-GS
2	24834792		A	G	SNV			GRCh38		rs761428196			ga4gh:VA.q-m1JhaJviYKS1F1JtgXIG_6aSCbtASz		c.1805+2T>C		NM_004036.5	ADCY3	Candidate	Curation in progress				maternal	HETEROZYGOUS		Uncertain			GSS133214	SR-ES
2	24838611		A	G	SNV			GRCh38		rs765851393			ga4gh:VA.CyBrogz30fnG6wgmQLsikA6FubjBx30d		c.1367T>C	p.Ile456Thr	NM_004036.5	ADCY3	Candidate	Curation in progress				paternal	HETEROZYGOUS		Uncertain			GSS133217	SR-ES
3	113657012		G	T	SNV			GRCh38		COSV57075526			ga4gh:VA.E1fcA8Q5VYGWKcVQYhq5aoct8kDRtH9v		c.4670C>A	p.Pro1557His	NM_001009899.4	USF3	Candidate	Curation in progress				de novo	HETEROZYGOUS		Uncertain				SR-GS
3	127028284		C	T	SNV			GRCh38					ga4gh:VA.1umapSBBWIdnhhDoIhG1_SPIezJ0kCWN		c.4163C>T	p.Ala1538Val	NM_032242.4	PLXNA1	Known	Curation in progress	Dworschak-Punetha neurodevelopmental syndrome	OMIM:619955	Autosomal recessive	unknown	HETEROZYGOUS		Uncertain		Uncertain significance		SR-GS
3	129172576		(CCTG)<27	(CCTG)<75	STR/RE/MEI			GRCh38										CNBP	Known	Curation in progress	Myotonic dystrophy 2	OMIM:602668	Autosomal dominant	unknown	HETEROZYGOUS		Uncertain		Likely pathogenic		SR-GS
3	131468123		A	G	SNV			GRCh38		rs143788120,CM172728			ga4gh:VA.UUe3rGUAgmwXiEkTndzpznpamYF0pBQi		c.862T>C	p.S288P	NM_007208.4	MRPL3	Known	Curation in progress	Combined oxidative phosphorylation deficiency 9	OMIM:614582	Autosomal recessive	nonmaternal	HETEROZYGOUS		Uncertain		Uncertain significance - moderate		SR-GS
3	160501264		A	T	SNV			GRCh38		rs536064202			ga4gh:VA.TMf1fT3vwJrvaICXR7F6QYShViVVmI0P		c.*840T>A		ENST00000334256.9	KPNA4	Candidate	Curation in progress				maternal	HETEROZYGOUS		Uncertain			GSS115014	SR-GS
3	160526107		C	T	SNV			GRCh38					ga4gh:VA.TKmo5r_RRgRVx3M4teoRmhWaj12lSdIb		c.557G>A	p.Gly186Asp	ENST00000334256.9	KPNA4	Candidate	Curation in progress				de novo	HETEROZYGOUS		Uncertain				SR-GS
3	47622304		A	G	SNV			GRCh38					ga4gh:VA.WHVd-rtGHA2teWx2kp5uAjn6HCPYN-E1		c.2684T>C	p.Leu895Pro	NM_003074.4	SMARCC1	Known	Curation in progress	SMARCC1-associated developmental dysgenesis syndrome	OMIM:700123	Autosomal dominant	de novo	HETEROZYGOUS		Uncertain		Uncertain significance		SR-ES
3	52476490		C	T	SNV			GRCh38					ga4gh:VA.qf5KI_kM_ROjn2fMC8cfTqS-j7R_VSNu		c.809C>T	p.P270L	NM_007184.4	NISCH	Candidate	Curation in progress				de novo	HETEROZYGOUS		Uncertain				SR-GS
3	9442249		A	G	SNV			GRCh38					ga4gh:VA.vGcujKmwNGPWlFZRPEhOfbij-naBIVbt		c.1077+4A>G		ENST00000402198.7	SETD5	Known	Curation in progress	Intellectual developmental disorder, autosomal dominant 23	OMIM:615761	Autosomal dominant	de novo	HETEROZYGOUS		Uncertain		Uncertain significance		SR-GS
4	15574207		C	T	SNV			GRCh38		rs375278294,COSV67503596			ga4gh:VA.GBb_ceQWxtemT2a2k0fLL261MrXXksxz		c.3562C>T	p.Arg1218*	NM_001378615.1	CC2D2A	Known	Curation in progress	Joubert syndrome 9	OMIM:612285	Autosomal recessive	unknown	HETEROZYGOUS		Uncertain		Pathogenic		Gene panel
4	165338652		G	T	SNV			GRCh38		rs1166976330			ga4gh:VA.4lekPqPb7cDTH4C05GlhG9nSIu-8ncoe		c.405G>T	p.Trp135Cys	ENST00000261507.11	MSMO1	Known	Curation in progress	Microcephaly, congenital cataract, and psoriasiform dermatitis	OMIM:616834	Autosomal recessive	paternal	HETEROZYGOUS		Full		Uncertain significance - high	GSS193187	SR-GS
4	165341865		GTGG	ATGA	INDEL			GRCh38					ga4gh:VA.oIWMk6uOuCJ3P1B2GZHAvHJN9tnNpWT2		c.801_804delinsATGA	p.Trp267Ter	ENST00000261507.11	MSMO1	Known	Curation in progress	Microcephaly, congenital cataract, and psoriasiform dermatitis	OMIM:616834	Autosomal recessive	maternal	HETEROZYGOUS		Full		Uncertain significance - high	GSS193184	SR-GS
4	52864481		A	G	SNV			GRCh38		rs143155831			ga4gh:VA.GYyo-mpg1zRGYNEYbmCfQjiP2ir5j3JW		c.203A>G	p.Asn68Ser	ENST00000248706.5	RASL11B	Candidate	Curation in progress				maternal	HETEROZYGOUS	0.561403513	Uncertain			GSS140604	SR-GS
4	52865486		C	T	SNV			GRCh38		rs751365095			ga4gh:VA.kxQrn72S5fPCHVWGT6IvelCmIv3fwQh3		c.428C>T	p.Thr143Ile	ENST00000248706.5	RASL11B	Candidate	Curation in progress				nonmaternal	HETEROZYGOUS	0.54285717	Uncertain				SR-GS
5	139477423		C	G	SNV			GRCh38		COSV105222898			ga4gh:VA.NP9s7okxiuL2iSwIv2mVobDIHWecY4eT		c.852G>C	p.Arg284Ser	NM_198282.4	STING1	Known	Curation in progress	STING-associated vasculopathy, infantile-onset	OMIM:615934	Autosomal dominant	maternal	HETEROZYGOUS		Partial	HP:0001903	Pathogenic	GSS134314	SR-GS
5	140438617		C	T	SNV			GRCh38		rs369572470,COSV51847144			ga4gh:VA.S_SJOJLd95rjgAvkxeLNsRaZV-og0go-		c.617C>T	p.Thr206Ile	ENST00000360839.7	ANKHD1	Candidate	Curation in progress				de novo	HETEROZYGOUS		Uncertain				SR-GS
5	141389844		G	A	SNV			GRCh38		rs558691778			ga4gh:VA.HwfWlt8FmPymHk8N-LQICnxRY840qvHL		c.1960G>A	p.Ala654Thr	ENST00000519479.2	PCDHGB4	Candidate	Curation in progress				nonmaternal	HETEROZYGOUS		Uncertain				SR-GS
5	141389845		C	A	SNV			GRCh38		rs572208776			ga4gh:VA.arOJQoRC6_ZeDqn1btfm5iNMVK5NIO7L		c.1961C>A	p.Ala654Asp	ENST00000519479.2	PCDHGB4	Candidate	Curation in progress				nonmaternal	HETEROZYGOUS		Uncertain				SR-GS
5	146153221		G	A	SNV			GRCh38		rs773819736			ga4gh:VA.JRR8eo8I0F2KiK1I6t11dM9rZWmMh1jH		c.1237C>T	p.Arg413*	NM_020117.11	LARS1	Known	Curation in progress	Infantile liver failure syndrome 1	OMIM:615438	Autosomal recessive	unknown	HETEROZYGOUS		Uncertain		Likely pathogenic		Gene panel
5	150070294		C	A	SNV			GRCh38					ga4gh:VA.rxgOnsDx6A49ALJy0uC2EwKUAsyp312K		c.1207G>T	p.Glu403*	NM_001288705.3	CSF1R	Known	Curation in progress	Brain abnormalities, neurodegeneration, and dysosteosclerosis	OMIM:618476	Autosomal recessive	maternal	HETEROZYGOUS		Uncertain		Curation in progress	GSS145034	SR-GS
5	177554530		(CGG)13	(CGG)250	STR/RE/MEI			GRCh38										FAM193B	Candidate	Curation in progress				maternal	HETEROZYGOUS		Uncertain				SR-GS|LR-GS
5	45267097		T	C	SNV			GRCh38		rs1166669677,COSV57530737			ga4gh:VA.vLu24o9H5R-NlZIPsKdIGi0FKWTY42rt		c.1775A>G	p.Asp592Gly	NM_021072.4	HCN1	Candidate	Curation in progress				maternal	HETEROZYGOUS		Uncertain				SR-ES
5	60903646		A	G	SNV			GRCh38					ga4gh:VA.LT-l2JSX4RXn6h78Q6D57ybZRlScehoh		c.550+2T>C		ENST00000676185.1	ERCC8	Known	Curation in progress	Cockayne syndrome, type A	OMIM:216400	Autosomal recessive	de novo	HETEROZYGOUS		Full		Likely pathogenic		SR-GS|LR-GS
5	60915708				SV/CNV			GRCh38										ERCC8	Known	Curation in progress	Cockayne syndrome, type A	OMIM:216400	Autosomal recessive	maternal	HETEROZYGOUS		Full		Pathogenic	GSS151814	SR-GS|LR-GS
5	60945369		C	G	SNV			GRCh38		rs199754807,CM093983			ga4gh:VA.FFxGev8Lm6AeF3fAUjLHEHDKy2X_bTMc		c.114C>G	p.Tyr38*	NM_174889.5	NDUFAF2	Known	Curation in progress	Mitochondrial complex I deficiency, nuclear type 10	OMIM:618233	Autosomal recessive	maternal	HETEROZYGOUS		Uncertain		Pathogenic	GSS160024	SR-GS
5	87349359		T	G	SNV			GRCh38		rs1561300506			ga4gh:VA.Proikj6lKivliSrCCaOQoAFWKgDukgIK		c.1248T>G	p.Tyr416Ter	ENST00000274376.11	RASA1	Known	Curation in progress	Capillary malformation-arteriovenous malformation 1	OMIM:608354	Autosomal dominant	maternal	HETEROZYGOUS		Partial	HP:0002597 | HP:0012514 | HP:4000141	Curation in progress	GSS140604	SR-GS
5	88196210				SV/CNV			GRCh38											Candidate	Curation in progress					HETEROZYGOUS		Uncertain				SR-ES
6	129146967		C	G	SNV			GRCh38		rs1028599119			ga4gh:VA.TMwqfutXzVWfs71_hsV66cK96-q2nVe9		c.828C>G	p.Y276X	NM_000426.4	LAMA2	Known	Curation in progress	Muscular dystrophy, congenital, merosin deficient or partially deficient	OMIM:607855	Autosomal recessive	paternal	HETEROZYGOUS		Uncertain		Uncertain significance - moderate		SR-ES
6	131603130		G	A	SNV			GRCh38		rs761672482			ga4gh:VA.E2ucTLPhCf4e2qIieCth2YMRpaY79WvZ		c.1831C>T	p.Arg611Trp	ENST00000368068.8	MED23	Known	Curation in progress	Intellectual developmental disorder, autosomal recessive 18, with or without epilepsy	OMIM:614249	Autosomal recessive	maternal	HETEROZYGOUS		Full		Likely pathogenic	GSS146144	SR-GS
6	131623454		C	T	SNV			GRCh38		rs748302973			ga4gh:VA.7HEPQiTKIZkNiggjec7i9FbB-8ja1kY2		c.293G>A	p.Cys98Tyr	ENST00000368068.8	MED23	Known	Curation in progress	Intellectual developmental disorder, autosomal recessive 18, with or without epilepsy	OMIM:614249	Autosomal recessive	paternal	HETEROZYGOUS		Full		Likely pathogenic	GSS146147	SR-GS
6	137879351		C	T	SNV			GRCh38		rs200138929			ga4gh:VA.gQzhlu3InzMD-TdkKiAFp7SteK9JWId8		c.1906C>T	p.His636Tyr	ENST00000612899.5	TNFAIP3	Candidate	Curation in progress				unknown	HETEROZYGOUS		Uncertain				SR-GS
6	149634275		(AAAAT)14	(AAAAT)635	STR/RE/MEI			GRCh38										KATNA1	Candidate	Curation in progress				unknown	HETEROZYGOUS		Uncertain				SR-GS|LR-GS
6	31897017		G	T	SNV			GRCh38					ga4gh:VA.HBRb-9hJNqHWWJbjFr3aHFrPQ4GaOBwn		c.186C>A	p.Ser62Arg	NM_001289413.2	EHMT2	Candidate	Curation in progress				de novo	HETEROZYGOUS		Uncertain				SR-ES
6	35228656		A	G	SNV			GRCh38					ga4gh:VA.sQtf0ao40BLm8SKuXdmySEaTcjKih2fS		c.251A>G	p.His84Arg	ENST00000274938.8	SCUBE3	Known	Curation in progress	Short stature, facial dysmorphism, and skeletal anomalies with or without cardiac anomalies	OMIM:619184	Autosomal recessive	paternal	HETEROZYGOUS		Uncertain		Curation in progress	GSS126747	SR-GS
6	35251317		A	G	SNV			GRCh38		rs1709480906			ga4gh:VA.cMen1bcPHRt5DvypLwNyXWQ1I-Yv0N06		c.*2612A>G		ENST00000274938.8	SCUBE3	Known	Curation in progress	Short stature, facial dysmorphism, and skeletal anomalies with or without cardiac anomalies	OMIM:619184	Autosomal recessive	maternal	HETEROZYGOUS		Uncertain		Curation in progress	GSS126744	SR-GS
6	49453583		A	T	SNV			GRCh38		rs746085723,CS060550			ga4gh:VA.4-MV47DSEH1kD4Ie1l1pd5gVrkyKtuqF		c.1083+2T>A		NM_000255.4	MUT	Known	Curation in progress	Methylmalonic aciduria, mut(0) type	OMIM:251000	Autosomal recessive	unknown	HETEROZYGOUS				Pathogenic		Gene panel
7	117664780		G	C	SNV			GRCh38		rs113857788,CM931158,COSV99134274			ga4gh:VA.qU56Q7aLoGS7WKkDHh-aMHoCcv6R4KjU		c.4056G>C	p.Gln1352His	NM_000492.4	CFTR	Known	Curation in progress	Congenital bilateral absence of vas deferens	OMIM:277180	Autosomal recessive	unknown	HETEROZYGOUS		Uncertain		Curation in progress		Gene panel
7	128841292		G	C	SNV			GRCh38		rs372668691,COSV107353953			ga4gh:VA.qHhue7oVEvpOmbrgC7FMERUgMcnVkt4y		c.1936G>C	p.Asp646His	NM_001458.5	FLNC	Known	Curation in progress	Cardiomyopathy	OMIM:617047	Autosomal dominant	unknown	HETEROZYGOUS		Uncertain		Uncertain significance		Gene panel
7	143319771		AAGAACAATTCTCAGAC	A	INDEL			GRCh38		rs2116834548			ga4gh:VA.o9XJlmXXFXbTQnu6KedvBY1xu9Q32RIt		c.200_215del	p.Glu67GlyfsTer5	ENST00000343257.7	CLCN1	Known	Curation in progress	Myotonia congenita, recessive	OMIM:255700	Autosomal recessive	nonmaternal	HETEROZYGOUS		Uncertain		Likely pathogenic		SR-GS
7	146116949		G	A	SNV			GRCh38		rs200866893,COSV62185852			ga4gh:VA.pWw3VvZuZGNZmpULmaA3v09VHmkRf3BW		c.73G>A	p.A25T	NM_014141.6	CNTNAP2	Known	Curation in progress	PITT-HOPKINS-LIKE SYNDROME 1	OMIM:610042	Autosomal recessive	maternal	HETEROZYGOUS		Uncertain		Uncertain significance	GSS180904	SR-GS
7	147496668		A	G	SNV			GRCh38		rs1050871477			ga4gh:VA.3TFoCSImM9MjBTOnI_gwrL4dCwwCLdzT		c.1777+10627A>G		NM_014141.6	CNTNAP2	Known	Curation in progress	Pitt-Hopkins Like syndrome 1	OMIM:610042	Autosomal recessive	paternal	HETEROZYGOUS		Uncertain		Uncertain significance	GSS180907	SR-GS
7	2543776		A	T	SNV			GRCh38		rs762469913			ga4gh:VA.HfVcYc0wkX3zbqoVe0-TA6cWW3ScCMpT		c.617T>A	p.Leu206Ter	NM_152743.4	BRAT1	Known	Curation in progress	Neurodevelopmental disorder with cerebellar atrophy and with or without seizures	OMIM:618056	Autosomal recessive	paternal	HETEROZYGOUS		Uncertain		Pathogenic	GSS161117	SR-ES
7	2554409		A	C	SNV			GRCh38		rs1364403964			ga4gh:VA.w_9ncQL6qMa84h6Sg3ycQ3-lKzusu0Tx		c.23T>G	p.Leu8Arg	NM_152743.4	BRAT1	Known	Curation in progress	Neurodevelopmental disorder with cerebellar atrophy and with or without seizures	OMIM:618056	Autosomal recessive	maternal	HETEROZYGOUS		Uncertain		Uncertain significance	GSS161114	SR-ES
7	74732515		C	T	SNV			GRCh38					ga4gh:VA.nMfTAEsn13Oj4kC84uQp3heHIj630p4l		c.1157C>T	p.Pro386Leu	ENST00000573035.6	GTF2I	Known	Curation in progress	GTF2I neurodevelopmental disorder	OMIM:601679	Autosomal dominant	de novo	HETEROZYGOUS		Full		Uncertain significance - high		SR-GS
8	123129130		CA	C	INDEL			GRCh38		rs1820379597			ga4gh:VA.5bSlDeT8dLGh8ziN0jzLilUHVHgGk0Z1		c.2183del	p.Gln728Argfs*24	NM_145647.4	TBC1D31	Candidate	Curation in progress				maternal	HETEROZYGOUS		Uncertain			GSS150704	SR-ES
8	18064458		T	G	SNV			GRCh38		rs200455852,CM1511594,CS1411695			ga4gh:VA.3b41KHB-X0nEtM7gCOq-qlv9DsuYq2Bm		c.456A>C	p.Lys152Asn	ENST00000637790.2	ASAH1	Known	Curation in progress	Spinal muscular atrophy with progressive myoclonic epilepsy	OMIM:159950	Autosomal recessive	paternal	HETEROZYGOUS		Uncertain		Curation in progress	GSS175917	SR-GS
8	18074854		C	T	SNV			GRCh38		rs185749705			ga4gh:VA.CQTyENFRgffcpqVszfIe6IaxHBc7nJOW		c.125+687G>A		ENST00000637790.2	ASAH1	Known	Curation in progress	Spinal muscular atrophy with progressive myoclonic epilepsy	OMIM:159950	Autosomal recessive	maternal	HETEROZYGOUS		Uncertain		Curation in progress	GSS175914	SR-GS
8	41147998				SV/CNV			GRCh38									NM_006766	KAT6A	Candidate	Curation in progress				unknown	HETEROZYGOUS		Uncertain				SNP array
9	127682500		A	C	SNV			GRCh38					ga4gh:VA.Y8sIdlb2_6JKiWg0NraKRWv3OABA3A6a		c.1642A>C	p.Asn548His	NM_001032221.6	STXBP1	Known	Curation in progress	Developmental and epileptic encephalopathy 4	OMIM:612164	Autosomal dominant	nonmaternal	HETEROZYGOUS		Uncertain		Uncertain significance		SR-ES
9	128242086				SV/CNV			GRCh38										DNM1	Known	Curation in progress	Developmental and epileptic encephalopathy 31A, autosomal dominant	OMIM:616346	Autosomal dominant	de novo	HETEROZYGOUS		Full		Curation in progress		SR-GS
9	128907894		T	C	SNV			GRCh38					ga4gh:VA.gwVaFhpYC-DZcVZ-bt9_aEzWh55wcDB6		c.730T>C	p. F244L	NM_019594.4	LRRC8A	Candidate	Curation in progress				de novo	HETEROZYGOUS		Uncertain				SR-GS
9	130294970		A	G	SNV			GRCh38		rs575116073			ga4gh:VA.Kv_RDmmW5qOBl9YomaNg2mJtCwLk1V6H		c.728A>G	p.E243G	NM_001291815.2	HMCN2	Candidate	Curation in progress				maternal	HETEROZYGOUS						SR-GS
9	130392033		C	G	SNV			GRCh38		rs979843217			ga4gh:VA.H-kuNVvc7hu0J9d2MeZvAeQ8hepK_VsM		c.10051C>G	p.P3351A	NM_001291815.2	HMCN2	Candidate	Curation in progress				paternal	HETEROZYGOUS						SR-GS
9	134164529		A	C	SNV			GRCh38					ga4gh:VA.DG0bx_g1Y5ZLtSfZOrTiTd5IINP20MzR		n.36T>G		ENST00000408749.1	RNU6ATAC	Candidate	Curation in progress				paternal	HETEROZYGOUS		Full			GSS199914	SR-GS|SR RNA-seq
9	134164537		G	A	SNV			GRCh38		rs567929925			ga4gh:VA.I9oOlZqOPqK7OaUttDP6N4MeBZWzpF2S		n.28C>T		ENST00000408749.1	RNU6ATAC	Candidate	Curation in progress				maternal	HETEROZYGOUS		Full			GSS199917	SR-GS|SR RNA-seq
9	6536134		A	G	SNV			GRCh38		rs2129649642			ga4gh:VA.1d-gY5tjEHUlg_CixGxvDTSlZUxEMzA3		c.2768T>C	p.Met923Thr	ENST00000321612.8	GLDC	Known	Curation in progress	Glycine encephalopathy1	OMIM:605899	Autosomal recessive	nonmaternal	HETEROZYGOUS		Full		Uncertain significance - high		SR-GS
9	6642554				SV/CNV			GRCh38										GLDC	Known	Curation in progress	Glycine encephalopathy1	OMIM:605899	Autosomal recessive	maternal	HETEROZYGOUS		Full		Pathogenic	GSS158644	SR-GS|LR-GS
9	72751857		T	G	SNV			GRCh38		rs989635871			ga4gh:VA.HGueJUw4eg9falPKlDn5E9NjJSpcbx8C		c.543T>G	p.Phe181Leu	NM_138691.3	TMC1	Known	Curation in progress	Deafness, autosomal dominant 36	OMIM:606705	Autosomal dominant	maternal	HETEROZYGOUS		Uncertain		Uncertain significance	GSS198494	SR-ES
9	77382017		G	A	SNV			GRCh38		rs148458576			ga4gh:VA.EVtUPqpnVHD_3XI2-dPKTYEkLPl5gKrN		c.9119G>A	p. Arg3040Gln	NM_033305.3	VPS13A	Known	Curation in progress	Choreoacanthocytosis	OMIM:200150	Autosomal recessive		HETEROZYGOUS		Uncertain		Uncertain significance		Gene panel
9	99137859		G	C	SNV			GRCh38		rs1564161224			ga4gh:VA.5BHguyWFjljEJr6sAkqEMKZQxl-omVje		c.575G>C	p.Gly192Ala	NM_004612.4	TGFBR1	Known	Curation in progress	Loeys-Dietz syndrome 1	OMIM:609192	Autosomal dominant	de novo	HETEROZYGOUS		Uncertain		Likely pathogenic		SR-ES
M	14279		G	A	SNV			GRCh38					ga4gh:VA.x6xP-ZPZDtcgoCLyFfWhVCzm5zllLO5U		m.395C>T	p.Ser132Leu		MT-ND6	Known	Curation in progress	Leber Optic Atrophy	OMIM:535000	mitochondrial	unknown	HOMOPLASMY		Uncertain		Uncertain significance		Gene panel
X	129767649		A	G	SNV			GRCh38		rs1346576271			ga4gh:VA.FxWZ0dY8DazHc30IGYlwyJpkpILIoCWQ		c.1787A>G	p.Tyr596Cys	NM_003399.6	XPNPEP2	Candidate	Curation in progress				unknown	HEMIZYGOUS						SR-GS
X	136347869		C	T	SNV			GRCh38		rs1035102602			ga4gh:VA.y1MiRkj5rmHIbiN691rmYPcQArzcQfVb		c.4163C>T	p.A1388V	NM_153834.4	ADGRG4	Candidate	Curation in progress				maternal	HEMIZYGOUS		Uncertain				SR-GS
X	136879023		A	C	SNV			GRCh38					ga4gh:VA.QUW52W3Aa2CzX4_cpBJjo--bbLmYyofo		c.210T>G	p.Asn70Lys	ENST00000320676.11	RBMX	Known	Curation in progress	?Intellectual developmental disorder, X-linked syndromic, Gustavson type	OMIM:309555	X-linked	nonmaternal	HETEROZYGOUS		Uncertain		Uncertain significance		SR-GS
X	14532265		C	T	SNV			GRCh38		COSV54343853			ga4gh:VA.e6UCepwcruGkNScKXGAi2wXo8PccEeqX		c.95C>T	p.Ser32Phe	ENST00000218075.9	GLRA2	Known	Curation in progress	Intellectual developmental disorder, X-linked syndromic, Pilorge type	OMIM:301076	X-linked	maternal	HETEROZYGOUS		Uncertain		Curation in progress	GSS196404	SR-GS
X	154028814		G	C	SNV			GRCh38		rs2065869764			ga4gh:VA.Il-C6AJS7efTOshoQlEtR8b4W8KYwO4z		c.*1553C>G		NM_001110792.2	MECP2	Known	Curation in progress	Intellectual developmental disorder, X-linked syndromic 13	OMIM:300055	X-linked	maternal	HEMIZYGOUS				Uncertain significance - low		SR-GS
X	155236340		C	T	SNV			GRCh38		COSV53972667,COSV53973530			ga4gh:VA.DRgQsVQnKjzgVgP4jNCzUA_UC79KytHh		c.496C>T	p.Arg166Ter	ENST00000286428.7	VBP1	Candidate	Curation in progress				unknown	HETEROZYGOUS		Uncertain				SR-GS
X	23398578		CA	C	INDEL			GRCh38		rs1463768019			ga4gh:VA.zoYFHvX42YWVuzVWykaw0BFYK-lZZohs		c.*4394del		NM_173495.3	PTCHD1	Candidate	Curation in progress				maternal	HEMIZYGOUS						SR-GS
X	23988330		T	C	SNV			GRCh38					ga4gh:VA.KCTRmzQZ7V_GpEYOUA3RTD_zRdyMmddc		c.1406A>G	p.E469G	NM_030624.3	KLHL15	Known	Curation in progress	INTELLECTUAL DEVELOPMENTAL DISORDER, X-LINKED 103	OMIM:300982	X-linked	maternal	HEMIZYGOUS		Uncertain		Uncertain significance	GSS164504	SR-GS|SR-ES
X	24055032		A	G	SNV			GRCh38		rs1372768032			ga4gh:VA.zT14uiYYRKZJH8SYwtplDF6bPvLylkJ9		c.64A>G	p.Thr22Ala	NM_001415.4	EIF2S3	Known	Curation in progress	MEHMO syndrome	OMIM:300148	X-linked	maternal	HEMIZYGOUS		Uncertain		Uncertain significance - moderate	GSS174434	SR-GS
X	24207419		G	A	SNV			GRCh38					ga4gh:VA.yECWbwMqKk9sNTQI0wVR-9UGOYviqD_o		c.740G>A	p.Cys247Tyr	NM_003410.4	ZFX	Known	Curation in progress	Intellectual developmental disorder, X-linked syndromic 37	OMIM:301118	X-linked	maternal	HEMIZYGOUS		Uncertain		Uncertain significance	GSS132014	SR-GS
X	2949589		C	T	SNV			GRCh38		rs1603462104,COSV66964997			ga4gh:VA.DRvkqURfHHpfy55eP8989l2_4mmUSbA7		c.569G>A	p.Arg190His	ENST00000381134.9	ARSL	Known	Curation in progress	Chondrodysplasia punctata, X-linked recessive	OMIM:302950	X-linked	maternal	HETEROZYGOUS		Full		Curation in progress	GSS119194	SR-ES
X	32545161		T	C	SNV			GRCh38		rs147580966			ga4gh:VA.hlexDCP720bftDT2QJtF67_KJzaJHqcB		c.2166A>G	p.K722=	NM_004006.3	DMD	Known	Curation in progress	Duchenne muscular dystrophy	OMIM:310200	X-linked	unknown	HEMIZYGOUS				Uncertain significance - low		SR-ES
X	41236149		C	T	SNV			GRCh38					ga4gh:VA.HNYX2bzukLnDWJMG0_A8E-I2or42WMdC		c.*3625C>T		NM_001039590.2	USP9X	Candidate	Curation in progress				de novo	HEMIZYGOUS		Uncertain				SR-GS
X	48969973		G	A	SNV			GRCh38		rs782306632			ga4gh:VA.RQq9CT9z-1sU45wlB3TiYbr4_9-9i8m7		c.299C>T	p.Thr100Met	ENST00000218176.4	KCND1	Candidate	Curation in progress				maternal	HETEROZYGOUS		Uncertain			GSS163614|GSS663613|GSS763617	SR-GS
X	48999480		T	C	SNV			GRCh38		rs782002334			ga4gh:VA.y9MF6_Csif8WYkC3tToIM6DrXoUQbO_y		c.67A>G	p.Asn23Asp	ENST00000376423.8	GRIPAP1	Candidate	Curation in progress				maternal	HETEROZYGOUS		Uncertain			GSS115784	SR-GS
X	53551378		G	A	SNV			GRCh38		rs991539680			ga4gh:VA.ezUOphVXivt8HTShJPuZOI0dABQEaNOv		c.8984C>T	p.Thr2995Ile	NM_031407.7	HUWE1	Known	Curation in progress	Intellectual developmental disorder, X-linked syndromic, Turner type	OMIM:309590	X-linked	paternal	HETEROZYGOUS		Uncertain		Uncertain significance	GSS118144	SR-GS
X	53926571				SV/CNV			GRCh38										INTERGENIC	Candidate	Curation in progress				maternal	HEMIZYGOUS		Uncertain			GSS140244	SR-GS|SR RNA-seq
X	54237283		G	A	SNV			GRCh38		rs782692764			ga4gh:VA.L-chTJ0QW7C25bGMX-LZ7pR4p-FxyWEg		c.4283C>T	p.Thr1428Ile	ENST00000354646.6	WNK3	Known	Curation in progress	Intellectual developmental disorder, X-linked syndromic, Pilorge type	OMIM:301076	X-linked	maternal	HETEROZYGOUS		Uncertain		Curation in progress	GSS196404	SR-GS
X	70425773		C	T	SNV			GRCh38		rs1445498549,COSV100978644			ga4gh:VA.e68h6mYEQj4Km3ENGTBfo8hJ0eC7dBWX		c.220C>T	p.Arg74Cys	NM_017711.4	GDPD2	Candidate	Curation in progress				maternal	HEMIZYGOUS						SR-GS
X	71250048		C	G	SNV			GRCh38		COSV105112235			ga4gh:VA.a31tXlLSbrZ2WvyUjJ0kRDcvkCyOZYN1		c.1229G>C	p.Ser410Thr	NM_201599.3	ZMYM3	Known	Curation in progress	Intellectual developmental disorder, X-linked 112	OMIM:301111	X-linked	de novo	HETEROZYGOUS		Uncertain		Uncertain significance		SR-ES
X	72568022		A	G	SNV			GRCh38					ga4gh:VA.PZH6WyOL_cazWEwPVdgfxpzFg3dgghK7		c.304T>C	p.Cys102Arg	ENST00000373573.9	HDAC8	Known	Curation in progress	Cornelia de Lange syndrome 5	OMIM:300882	X-linked	nonmaternal	HETEROZYGOUS		Uncertain		Uncertain significance		SR-GS|SR-ES
X	74742020		G	A	SNV			GRCh38		rs754971972			ga4gh:VA.aRTVH9tFIHOdITiWlVBTwZ34UwUfVn33		c.2537C>T	p.Thr846Ile	ENST00000055682.12	NEXMIF	Known	Curation in progress	INTELLECTUAL DEVELOPMENTAL DISORDER, X-LINKED 98; XLID98	OMIM:300912	X-linked	maternal	HETEROZYGOUS		Uncertain		Uncertain significance - moderate	GSS196404	SR-GS
X	75099028		C	T	SNV			GRCh38					ga4gh:VA.pllCl2xRzetxREo7336MpK0b7ui7jfcl		c.367G>A	p.Ala123Thr	ENST00000373394.8	ABCB7	Candidate	Curation in progress				maternal	HETEROZYGOUS		Uncertain			GSS189454| GSS789457	SR-GS
X	80704680		T	C	SNV			GRCh38		rs1486888220			ga4gh:VA.CJPyLLLsFy7nil_GQL3uOxIOeLTEyUfH		c.2719A>G	p.Lys907Glu	NM_153252.5	BRWD3	Candidate	Curation in progress				de novo	HETEROZYGOUS		Uncertain				SR-GS
X	84840312				SV/CNV			GRCh38											Candidate	Curation in progress				unknown	HETEROZYGOUS						SNP array
X	86540246				SV/CNV			GRCh38											Candidate	Curation in progress				unknown	HETEROZYGOUS		Uncertain				SNP array
X	86714569		T	C	SNV			GRCh38		COSV64160915			ga4gh:VA.AIIF4XMZubdby0NK69t0_RqU2NHG13Ha		c.953T>C	p.Met318Thr	ENST00000373125.9	DACH2	Candidate	Curation in progress				maternal	HEMIZYGOUS	1	Uncertain		Uncertain significance	GSS155414	SR-GS
X	9739527		C	T	SNV			GRCh38		rs150179962			ga4gh:VA.lJNpQXS44HW5NN3b97Vp2xaGduD0htxm		c.1078G>A	p.Gly360Ser	NM_000273.3	GPR143	Known	Curation in progress	Nystagmus 6, congenital, X-linked	OMIM:300814	X-linked	maternal	HEMIZYGOUS		Uncertain		Uncertain significance	GSS156074	SR-ES
15	42392609		CT	C	INDEL			GRCh38		rs1595826640	CA658820775	SCV001164338.3	ga4gh:VA.qasUGkZmFRIE2WiyQsMSWgmhBXhUoQlj		c.946-29del		ENST00000397163.8	CAPN3	Known	Definitive	Muscular dystrophy, limb-girdle, autosomal recessive 1	OMIM:253600	Autosomal recessive	unknown	HOMOZYGOUS		Full		Likely pathogenic		SR-GS
22	33304132	33650766			SV/CNV	DUP	3.0	GRCh38										LARGE1	Known	Curation in progress	Muscular dystrophy-dystroglycanopathy (congenital with brain and eye anomalies), type A, 6	OMIM:613154	Autosomal recessive	unknown	HETEROZYGOUS		Full		Curation in progress		SR-ES
X	32461403		T	C	SNV			GRCh38		rs182575709,CS031441	CA658658948	SCV001445931.1	ga4gh:VA.mSBK7LTPhQvGsF2ikfmIFplscsluvrGG		c.3432+2036A>G		ENST00000357033.9	DMD	Known	Definitive	Duchenne muscular dystrophy	OMIM:310200	X-linked	unknown	HETEROZYGOUS		Full		Well-established P/LP		SR-GS
1	155613701		A	G	SNV			GRCh38		rs1210628887	CA342760344	SCV001430750.1	ga4gh:VA.aBJw1447Dqz8oxW6MDtKqjJ_LJecCsxk		c.1433A>G	p.Tyr478Cys	ENST00000245564.8	MSTO1	Known	Definitive	Myopathy, mitochondrial, and ataxia	OMIM:617675	Autosomal dominant|Autosomal recessive	paternal	HETEROZYGOUS		Full		Uncertain significance	Broad_BON_B09_27_2_D1	SR-GS
5	75351561		C	T	SNV			GRCh38		rs951205085	CA120916454		ga4gh:VA.70u7iUqG1__c0AStYkXTn1dx9cGJR5hb		c.1327C>T	p.Arg443Trp	ENST00000287936.9	HMGCR	Known	Curation in progress	Muscular dystrophy, limb-girdle, autosomal recessive 28	OMIM:620375	Autosomal recessive	unknown	HETEROZYGOUS		Full		Uncertain significance		SR-GS
5	75354650		CCTT	C	INDEL			GRCh38		rs1760537442	CA645556065		ga4gh:VA.IuZ__WVnvwzGK687dR87joKYOdIItwgz		c.1522_1524del	p.Ser508del	ENST00000287936.9	HMGCR	Known	Curation in progress	Muscular dystrophy, limb-girdle, autosomal recessive 28	OMIM:620375	Autosomal recessive	unknown	HETEROZYGOUS		Full		Curation in progress		SR-GS
2	178594198		G	A	SNV			GRCh38		rs768073446,COSV100635497	CA1992898	SCV000786696.1	ga4gh:VA.S0hur8bIFn2DZJmpyd2-R2WIO8vIhTAY		c.58195C>T	p.Arg19399Ter	ENST00000589042.5	TTN	Known	Definitive	Congenital myopathy 5 with cardiomyopathy	OMIM:611705	Autosomal recessive	unknown	HETEROZYGOUS		Full		Pathogenic		SR-GS
2	178667239		C	A	SNV			GRCh38		rs878854299,COSV100607715	CA10581879	SCV000786695.1	ga4gh:VA.FeJi9jB2JAzy0pZyiLgSQl_HoZTPITQI		c.35794G>T	p.Glu11932Ter	ENST00000589042.5	TTN	Known	Definitive	Congenital myopathy 5 with cardiomyopathy	OMIM:611705	Autosomal recessive	unknown	HETEROZYGOUS		Full		Likely pathogenic		SR-GS
2	178653468		GTTTTC	G	INDEL			GRCh38		rs1553775212	CA10576258	SCV003922097.1	ga4gh:VA.um0YcUvtj2coM7-KPVWa3yjGKKfTVV69		c.38661_38665del	p.Lys12887AsnfsTer6	ENST00000589042.5	TTN	Known	Definitive	Congenital myopathy 5 with cardiomyopathy	OMIM:611705	Autosomal recessive	paternal	HETEROZYGOUS		Full		Pathogenic	Broad_BON_B12-101_3_1|Broad_BON_B12-101_4_1	SR-ES
1	236757521		CATCGCCAGAACCATCAATGAGGTGGAGACTCAG	C	INDEL			GRCh38		rs1572148914		SCV001430768.1	ga4gh:VA.Tiyh99CfzbblS4XEAlcUi_JtZBC_9hAW		c.2194_2226del	p.Ala732_Ile742del	ENST00000366578.6	ACTN2	Candidate					de novo	HETEROZYGOUS		Full		Likely pathogenic		SR-ES
2	162276832		C	T	SNV			GRCh38		rs587777445,CM144544	CA163189		ga4gh:VA.H578eexQxZvR_M7tMpynyXQJ4rZsTd1U		c.2159G>A	p.Arg720Gln	ENST00000649979.2	IFIH1	Known	Strong	Singleton-Merten syndrome 1	OMIM:182250	Autosomal dominant	maternal	HETEROZYGOUS		Full		Well-established P/LP	Broad_BON_B12-71_2_1|Broad_BON_B12-71_4_1	SR-GS|SR-ES
1	224114325		G	C	SNV			GRCh38			CA344750770	SCV005419119	ga4gh:VA.vg_lobpsWtYVwgQY5CYca1CSNBpmIjo8		c.196G>C	p.Ala66Pro	ENST00000366862.10	FBXO28	Known	Strong	Developmental and epileptic encephalopathy 100	OMIM:619777	Autosomal dominant	de novo	HETEROZYGOUS		Full		Uncertain significance		SR-ES
3	9944421		A	G	SNV			GRCh38		rs775391029,COSV99926764	CA2247994	SCV005419120	ga4gh:VA.85asVIqkE3jpcygll8W1DTjftTtzRSVR		c.1105A>G	p.Met369Val	ENST00000452070.6	CRELD1	Known	Curation in progress	Jeffries-Lakhani neurodevelopmental syndrome	OMIM:620771	Autosomal recessive	maternal	HETEROZYGOUS		Full		Uncertain significance	Broad_BON_B13-56_3_D1	SR-ES
3	9944441		CTG	C	INDEL			GRCh38		rs753036307	CA2247999	SCV005419121	ga4gh:VA.eeDEuKhIkFzPU1-SoAF-hjzMUVx0kgvZ		c.1128_1129del	p.Ala377ThrfsTer7	ENST00000452070.6	CRELD1	Known	Curation in progress	Jeffries-Lakhani neurodevelopmental syndrome	OMIM:620771	Autosomal recessive	paternal	HETEROZYGOUS		Full		Uncertain significance	Broad_BON_B13-56_2_D1	SR-ES
6	129287861		AT	A	INDEL			GRCh38		rs750731624	CA3993005	SCV001445940.1	ga4gh:VA.jRbpTSUJy8HExjZbu51OdYxaBLF-BM1B		c.2556del	p.Phe852LeufsTer36	ENST00000421865.3	LAMA2	Known	Definitive	Muscular dystrophy, congenital, merosin deficient or partially deficient	OMIM:607855	Autosomal recessive	unknown	HETEROZYGOUS		Full		Well-established P/LP		SR-GS
2	151561111		GTAGACAA	G	INDEL			GRCh38		rs1577576425		SCV003922353.1	ga4gh:VA.rm_2dS9bX7QriHYh3K0tUVbw59Re_vYE		c.19102-10_19102-4del		ENST00000397345.8	NEB	Known	Definitive	Nemaline myopathy 2, autosomal recessive	OMIM:256030	Autosomal recessive	unknown	HETEROZYGOUS		Full		Uncertain significance		SR-ES
2	151639856		C	T	SNV			GRCh38		rs1553963960	CA348809045	SCV003922355.1	ga4gh:VA._Wwmd8ltbgL0eQ1tRBDAGDiZbl-2Kk8v		c.8889+1G>A		ENST00000397345.8	NEB	Known	Definitive	Nemaline myopathy 2, autosomal recessive	OMIM:256030	Autosomal recessive	unknown	HETEROZYGOUS		Full		Well-established P/LP		SR-ES
2	151525265		G	C	SNV			GRCh38		rs748922882,CM022048	CA1906743	SCV003761409.1	ga4gh:VA.FHI0MQ-bjbcqHAinGVt9IMcSj8fPEzlh		c.22170C>G	p.Tyr7390Ter	ENST00000397345.8	NEB	Known	Definitive	Nemaline myopathy 2, autosomal recessive	OMIM:256030	Autosomal recessive	unknown	HETEROZYGOUS		Full		Well-established P/LP		SR-ES
2	151664754		C	T	SNV			GRCh38		rs2154175371,CS064435	CA2573133252	SCV003922356.1	ga4gh:VA.3FKFsTQWkqilGjH-1aEIOLNJ2mmtYDK7		c.5343+5G>A		ENST00000397345.8	NEB	Known	Definitive	Nemaline myopathy 2, autosomal recessive	OMIM:256030	Autosomal recessive	unknown	HETEROZYGOUS		Full		Well-established P/LP		SR-ES
9	133515524		C	CTGGG	INDEL			GRCh38		rs1386322306	CA591062330	SCV001445945.1	ga4gh:VA.EQWDh2EE3O2KR2GYV9KmubKbI_zgdzUd		c.482_483insCCCA	p.Ala162ProfsTer12	ENST00000339996.4	MYMK	Known	Curation in progress	Carey-Fineman-Ziter syndrome	OMIM:254940	Autosomal recessive	unknown	HETEROZYGOUS		Full		Uncertain significance		SR-GS
9	133519002		G	T	SNV			GRCh38		rs137868995	CA5312268	SCV001164470.1	ga4gh:VA.rTbdETgzm6LYWN7eqzFBxYkZ8GT04JYk		c.271C>A	p.Pro91Thr	ENST00000339996.4	MYMK	Known	Definitive	Carey-Fineman-Ziter syndrome	OMIM:254940	Autosomal recessive	unknown	HETEROZYGOUS		Full		Well-established P/LP		SR-GS
3	11839221		C	A	SNV			GRCh38		rs780204589	CA69517537	SCV005419122	ga4gh:VA.wKKTMFHw1I0pBM7s2TPp7h2Ivz41HFFr		c.411+1G>T		ENST00000455809.6	TAMM41	Known	Curation in progress	Combined oxidative phosphorylation deficiency 56	OMIM:620139	Autosomal recessive	maternal	HETEROZYGOUS		Full		Uncertain significance	Broad_BON_B14-70_2_1	SR-GS
3	11844091		A	G	SNV			GRCh38		rs199871047	CA2257077	SCV005419123	ga4gh:VA.IVIT3RKIdXGQbqKPO1-PRQXhEl4p_-46		c.256T>C	p.Ser86Pro	ENST00000455809.6	TAMM41	Known	Curation in progress	Combined oxidative phosphorylation deficiency 56	OMIM:620139	Autosomal recessive	paternal	HETEROZYGOUS		Full		Uncertain significance	Broad_BON_B14-70_3_1	SR-GS
22	38225423		C	T	SNV			GRCh38			CA411529393	SCV005419106	ga4gh:VA.YiWoTmKQfQPOEXAz4K3UDATit357WYBa		c.787+1G>A		ENST00000361906.8	TMEM184B	Candidate					de novo	HETEROZYGOUS		Full		Uncertain significance		SR-ES
17	10393183		T	C	SNV			GRCh38		rs765715898,COSV67970280	CA8387106	SCV005419073	ga4gh:VA.x4EHxsdTW8egOVD7t8zwZcVLbko858v3		c.5194A>G	p.Lys1732Glu	ENST00000403437.2	MYH8	Candidate					paternal	HETEROZYGOUS		Full		Uncertain significance	Broad_BON_B14_135_2_D1	SR-ES
17	10406092		A	G	SNV			GRCh38			CA398116407	SCV005419084	ga4gh:VA.xJh-3X1v-DxbFHrBXvYTdVru3zQommVf		c.2381T>C	p.Val794Ala	ENST00000403437.2	MYH8	Candidate					maternal	HETEROZYGOUS		Full		Uncertain significance	Broad_BON_B14_135_3_D1	SR-ES
1	151401333		G	C	SNV			GRCh38			CA341927008		ga4gh:VA.8du1KSUpfqSE1vrD482IckZuGq8eT4mk		c.671G>C	p.Arg224Pro	ENST00000290541.7	PSMB4	Candidate					de novo	HETEROZYGOUS		Full				SR-ES
2	219451204		CT	C	INDEL			GRCh38		rs1575065895		SCV001164333.1	ga4gh:VA.8or0iutq2B5Xh-2AZM7NwaJdt-LtDxq5		c.2183del	p.Leu728ArgfsTer82	ENST00000312358.12	SPEG	Known	Definitive	Centronuclear myopathy 5	OMIM:615959	Autosomal recessive	maternal	HETEROZYGOUS		Full		Likely pathogenic	Broad_BON_B14_163_4_D1	SR-GS
2	219490449		A	ACGGGGCGAACGTTCGTGGCCAAGAT	INDEL			GRCh38		rs1575201712		SCV001164332.1	ga4gh:VA.0qNS03Lv6vGXZRj6ideBWlGG5sGUzkJX		c.8965_8989dup	p.Val2997GlyfsTer52	ENST00000312358.12	SPEG	Known	Definitive	Centronuclear myopathy 5	OMIM:615959	Autosomal recessive	paternal	HETEROZYGOUS		Full		Well-established P/LP	Broad_BON_B14_163_3_D1	SR-GS
7	93994385		C	G	SNV			GRCh38		rs1562806584,COSV55992639	CA368392541	SCV000886506.1	ga4gh:VA.B7dAftAI6rUW7895XAVepcKm-CiIPsr6		c.202G>C	p.Asp68His	ENST00000222547.8	BET1	Candidate					unknown	HETEROZYGOUS		Full		Uncertain significance		SR-GS
7	93999179		AG	A	INDEL			GRCh38		rs541754296	CA4346329	SCV000886515.1	ga4gh:VA.C2GowVwVj1ae2Wf9fKSIFpH7sKUAjqc0		c.134del	p.Ala45ValfsTer2	ENST00000222547.8	BET1	Candidate					unknown	HETEROZYGOUS		Full		Uncertain significance		SR-GS
7	128957259		CG	C	INDEL			GRCh38		COSV55277722;rs1563083759		SCV005419095	ga4gh:VA.coGC1kA6WLSnHH0ypbI0veVuZ0slQ2WP		c.2767del	p.Arg923AspfsTer17	ENST00000265388.10	TNPO3	Known	Moderate	Muscular dystrophy, limb-girdle, autosomal dominant 2	OMIM:608423	Autosomal dominant	paternal	HETEROZYGOUS		Full		Likely pathogenic	Broad_BON_B14_71_3_D1|Broad_BON_B14_71_2_D2	SR-GS
17	82920615		AT	A	INDEL			GRCh38		rs2061363316	CA915940844	SCV001445946.1	ga4gh:VA.iB2zMNgdBLQgysWqqED5haQHCTfypmTX		c.2100del	p.Ile700MetfsTer7	ENST00000355528.9	TBCD	Known	Definitive	Encephalopathy, progressive, early-onset, with brain atrophy and thin corpus callosum	OMIM:617193	Autosomal recessive	maternal	HETEROZYGOUS		Full		Uncertain significance	Broad_BON_B14_75_3_D1	SR-GS
17	82929208		A	G	SNV			GRCh38		rs775950678	CA8863236	SCV001445947.1	ga4gh:VA.pU6hoW3VnELpKLlM9lAChR9kPCsjQnLS		c.2789A>G	p.His930Arg	ENST00000355528.9	TBCD	Known	Definitive	Encephalopathy, progressive, early-onset, with brain atrophy and thin corpus callosum	OMIM:617193	Autosomal recessive	paternal	HETEROZYGOUS		Full		Uncertain significance	Broad_BON_B14_75_2_D1	SR-GS
20	45824569		G	A	SNV			GRCh38		COSV65332669	CA409189004		ga4gh:VA.5a6KTjdXTI7svFVkryEkDrZ1AQ58QIeh		c.125C>T	p.Thr42Met	ENST00000372555.8	TNNC2	Candidate					biparental	HOMOZYGOUS		Full		Uncertain significance	Broad_BON_B15-03_2_1|Broad_BON_B15-03_3_1	SR-ES
9	92112552		T	A	SNV			GRCh38		rs1554716504	CA373795895	SCV001445953.1	ga4gh:VA.FF03wK2t5HCBq-4njWpNkEsSNUa0wXYB		c.68A>T	p.Tyr23Phe	ENST00000262554.7	SPTLC1	Candidate	Strong	Amyotrophic lateral sclerosis 27, juvenile	OMIM:620285	Autosomal dominant	de novo	HETEROZYGOUS		Full		Well-established P/LP		SR-GS
5	75354535		C	G	SNV			GRCh38		COSV55314528	CA360124007	SCV005419124	ga4gh:VA.Sq0aeo-6OrJYHdxalBsS_49fhEBsx3fG		c.1401C>G	p.Ile467Met	ENST00000287936.9	HMGCR	Known	Curation in progress	Muscular dystrophy, limb-girdle, autosomal recessive 28	OMIM:620375	Autosomal recessive	paternal	HOMOZYGOUS		Full		Uncertain significance	Broad_BON_B15-68_2_1	SR-GS
14	23415522		G	C	SNV			GRCh38			CA2573331879	SCV003922311.1	ga4gh:VA.TT5wA0pfUPLSl9nzOSXc_ffW0j5Rdwj1		c.5158-16C>G		ENST00000355349.4	MYH7	Known	Moderate	Congenital myopathy 7A, myosin storage, autosomal dominant	OMIM:608358	Autosomal dominant	de novo	HETEROZYGOUS		Full		Likely pathogenic	Broad_BON_B15-76_2_1	SR-GS
1	229432296		TCAGTGAGGA	T	INDEL			GRCh38		rs1659962077		SCV001445954.1	ga4gh:VA.mq_-YZRLLnib-Jighhjc9krMMEkX7mJg		c.581_589del	p.Ile194_Glu197delinsLys	ENST00000366684.7	ACTA1	Known	Definitive	Congenital myopathy 2A, typical, autosomal dominant	OMIM:161800	Autosomal dominant	de novo	HETEROZYGOUS		Full		Likely pathogenic		SR-GS
1	155614101		C	T	SNV			GRCh38		rs1236775138	CA342760589	SCV005419129	ga4gh:VA.oWbE2hm5G4FCSDYiaKYomW0F4buKDL5Z		c.1541C>T	p.Ser514Leu	ENST00000245564.8	MSTO1	Known	Definitive	Myopathy, mitochondrial, and ataxia	OMIM:617675	Autosomal dominant|Autosomal recessive	biparental	HOMOZYGOUS		Full		Uncertain significance	Broad_BON_B15_101_2_D1|Broad_BON_B15_101_3_D1	SR-ES
17	63964592		A	G	SNV			GRCh38		rs1555604153	CA400635030	SCV005419125	ga4gh:VA.MxqQ5ZoXyEQCW84izNStOdjsL0s7_kbp		c.1328T>C	p.Leu443Pro	ENST00000435607.3	SCN4A	Candidate	Strong				unknown	HETEROZYGOUS		Full		Uncertain significance		SR-GS|SR-ES
1	229432852		T	A	SNV			GRCh38		rs2102736424	CA345150943	SCV002507005.1	ga4gh:VA.bv9TU1Z4nhTc1CDNcIEZoO8WxoTjcSte		c.158A>T	p.Asp53Val	ENST00000366684.7	ACTA1	Known	Definitive	Congenital myopathy 2A, typical, autosomal dominant	OMIM:161800	Autosomal dominant	unknown	HETEROZYGOUS		Full		Uncertain significance		SR-ES
2	178642237		C	G	SNV			GRCh38		rs587780488,CS121861,CS139733,CS1514671,COSV107415380,COSV60247655	CA231595	SCV005419128	ga4gh:VA.qGPjkqLaS8XrO3euwYNp1XFH3UD477yF		c.40558G>C	p.Val13520Leu	ENST00000589042.5	TTN	Known	Moderate	Muscular dystrophy, limb-girdle, autosomal recessive 10	OMIM:608807	Autosomal recessive	maternal	HETEROZYGOUS		Full		Likely pathogenic	Broad_BON_B16-161_3_1	SR-ES
2	178768128		ATG	A	INDEL			GRCh38				SCV003922169.1	ga4gh:VA.Yf_e1RRvYjHhQ1pA043Kz8g82NhoZpGT		c.9189_9190del	p.Ile3064Ter	ENST00000589042.5	TTN	Known	Moderate	Muscular dystrophy, limb-girdle, autosomal recessive 10	OMIM:608807	Autosomal recessive	paternal	HETEROZYGOUS		Full		Likely pathogenic	Broad_BON_B16-161_2_1	SR-ES
2	178567656	178574328			SV/CNV	DEL	1.0	GRCh38				SCV005620428						TTN	Known	Moderate	Muscular dystrophy, limb-girdle, autosomal recessive 10	OMIM:608807	Autosomal recessive	nonmaternal	HETEROZYGOUS		Full		Likely pathogenic	Broad_BON_B16-26_3_D1	SR-ES
19	55141854		T	TA	INDEL			GRCh38		rs2085462282	CA658795132	SCV003922345.1	ga4gh:VA.k7gtQORyc93lp5APJWNd2a0KZ2Lyoin5		c.192+2_192+3insT		ENST00000588981.6	TNNT1	Known	Definitive	Nemaline myopathy 5A, autosomal recessive, severe infantile	OMIM:605355	Autosomal recessive	biparental	HOMOZYGOUS		Full		Likely pathogenic	Broad_BON_B16-36_2_1|Broad_BON_B16-36_3_1	SR-ES
16	66541937		T	C	SNV			GRCh38		rs138439950,CM083184	CA343291		ga4gh:VA.mfpY2OMCU_ty-Z3E0O_wQme9phxGudg7		c.173A>G	p.Asn58Ser	ENST00000544898.6	TK2	Known	Definitive	Mitochondrial DNA depletion syndrome 2 (myopathic type)	OMIM:609560	Autosomal recessive	biparental	HOMOZYGOUS		Full		Well-established P/LP	Broad_BON_B16-44_2_1|Broad_BON_B16-44_3_1	SR-ES
14	103622636	106883713			SV/CNV	DEL	1.0	GRCh38	14									JAG2	Known	Strong	Muscular dystrophy, limb-girdle, autosomal recessive 27	OMIM:619566	Autosomal recessive	maternal	HETEROZYGOUS		Full		Curation in progress	Broad_BON_B16-48_4_1	SR-GS
14	105146689		C	T	SNV			GRCh38		rs781734780,COSV100077958	CA7385558		ga4gh:VA.dK5ABc30s--P3jQSw2BX4ZfNREH_yNLS		c.2515G>A	p.Gly839Arg	ENST00000331782.8	JAG2	Known	Strong	Muscular dystrophy, limb-girdle, autosomal recessive 27	OMIM:619566	Autosomal recessive	paternal	HOMOZYGOUS		Full		Well-established P/LP	Broad_BON_B16-48_3_1	SR-GS
15	51404592		G	C	SNV			GRCh38		rs200764654	CA7560774	SCV005419137	ga4gh:VA.fm6XEJk_g449XjNCsibAr0dqQhb_4Bee		c.1494G>C	p.Leu498Phe	ENST00000335449.11	GLDN	Known	Strong	Lethal congenital contracture syndrome 11	OMIM:617194	Autosomal recessive	paternal	HOMOZYGOUS		Full		Uncertain significance	Broad_BON_B16-52_2_1	SR-ES
14	23414006		C	G	SNV			GRCh38		rs1892079951,CS168230	CA389034769	SCV001445955.2	ga4gh:VA.hXyAgwE_z7-7CP1RNqifA9-IOqGAvwmU		c.5655+1G>C		ENST00000355349.4	MYH7	Known	Moderate	Congenital myopathy 7A, myosin storage, autosomal dominant	OMIM:608358	Autosomal dominant	de novo	HETEROZYGOUS		Full		Likely pathogenic		SR-GS
2	151640048		AC	A	INDEL			GRCh38				SCV003761411.1	ga4gh:VA.5czPJvHM09cAxz6FdmlSRvhnjtQtPnwj		c.8697del	p.Lys2899AsnfsTer7	ENST00000397345.8	NEB	Known	Definitive	Nemaline myopathy 2, autosomal recessive	OMIM:256030	Autosomal recessive	unknown	HETEROZYGOUS		Full		Likely pathogenic		SR-ES
2	151727690		C	T	SNV			GRCh38		rs759956258,CS064436	CA1911960	SCV003922357.1	ga4gh:VA.pKYufm12VuGKkZg_Rv1dOYByqsBGtLQF		c.294+1G>A		ENST00000397345.8	NEB	Known	Definitive	Nemaline myopathy 2, autosomal recessive	OMIM:256030	Autosomal recessive	unknown	HETEROZYGOUS		Full		Uncertain significance		SR-ES
21	45989713		A	G	SNV			GRCh38		rs1569518138,CS1010416	CA658655611	SCV000924468.1	ga4gh:VA.tJEmRQMf0wBZ6Y_S9zfU30utNzItpjw4		c.904-39A>G		ENST00000361866.8	COL6A1	Known	Strong	Ullrich congenital muscular dystrophy 1A	OMIM:254090	Autosomal dominant|Autosomal recessive	de novo	HETEROZYGOUS		Full		Well-established P/LP		SR-ES
19	38466985		A	G	SNV			GRCh38		rs556749534	CA308076590	SCV004190137.1	ga4gh:VA.pO_0PHJfdpz2tNiPoVFOKubOVH9ECHUu		c.3178+587A>G		ENST00000359596.8	RYR1	Known	Definitive	Congenital myopathy 1B, autosomal recessive	OMIM:255320	Autosomal recessive	unknown	HETEROZYGOUS		Full		Likely pathogenic		SR-GS|SR-ES
19	38573304		C	T	SNV			GRCh38		rs118192140,CM073322,COSV62103069	CA024104	SCV005077883	ga4gh:VA.3Hq0_d-V9mtz4ArvDpK4VeMqON3K3PGY		c.14126C>T	p.Thr4709Met	ENST00000359596.8	RYR1	Known	Definitive	Congenital myopathy 1B, autosomal recessive	OMIM:255320	Autosomal recessive	unknown	HETEROZYGOUS		Full		Likely pathogenic		SR-GS|SR-ES
2	178554058		T	A	SNV			GRCh38			CA349521315	SCV003922162.1	ga4gh:VA.CgokXiu5-x8Qv972-aGMRtkQ7IuGVRqK		c.89053A>T	p.Lys29685Ter	ENST00000589042.5	TTN	Known	Definitive	Congenital myopathy 5 with cardiomyopathy	OMIM:611705	Autosomal recessive	unknown	HETEROZYGOUS		Full		Well-established P/LP		SR-GS|SR-ES
2	178601095		C	T	SNV			GRCh38		rs750472100,COSV59941712	CA308953		ga4gh:VA.R2lAqM9hyBF3ya8B1K0TkDiac1TeeWZ5		c.55809G>A	p.Pro18603=	ENST00000589042.5	TTN	Known	Curation in progress	Congenital myopathy 5 with cardiomyopathy	OMIM:611705	Autosomal recessive	unknown	HETEROZYGOUS		Full		Curation in progress		SR-GS|SR-ES
X	153784955		GACT	G	INDEL			GRCh38			CA2695060957		ga4gh:VA.3Uw1YRIrEl1qJgHpZkhNzYKXFacx8mfA		c.1381_1383del	p.Tyr461del	ENST00000370101.8	SRPK3	Known	Curation in progress	Intellectual developmental disorder, X-linked 114	OMIM:301134	X-linked	unknown	HETEROZYGOUS		Full		Curation in progress		SR-GS|SR-ES
13	26337623		C	T	SNV			GRCh38		rs1565977796,COSV67420297	CA387682576		ga4gh:VA.7XpeQhV2TzAvR_jPlC3ollx-ykEzDiDu		c.185C>T	p.Ser62Leu	ENST00000381527.8	CDK8	Known	Moderate	Intellectual developmental disorder with hypotonia and behavioral abnormalities	OMIM:618748	Autosomal dominant	unknown	HETEROZYGOUS		Full		Well-established P/LP		SR-ES
12	57179518		T	G	SNV			GRCh38			CA385417198	SCV005419117	ga4gh:VA.sskpjLQogeXWm8vLNsz2gl6fr65dp8AU		c.4928T>G	p.Phe1643Cys	ENST00000243077.8	LRP1	Candidate					de novo	HETEROZYGOUS		Full		Uncertain significance		SR-ES
2	178532215		TC	T	INDEL			GRCh38		rs747662439	CA1985431	SCV003922159.1	ga4gh:VA.McHecO9FwMJy5Rp5oCl4mBEw39l2Fn42		c.104399del	p.Arg34800LysfsTer10	ENST00000589042.5	TTN	Known	Moderate	Muscular dystrophy, limb-girdle, autosomal recessive 10	OMIM:608807	Autosomal recessive	paternal	HETEROZYGOUS		Full		Likely pathogenic	Broad_BON_B17-05_2_1|Broad_BON_B17-05_3_1	SR-ES
2	178661970		C	CT	INDEL			GRCh38		rs2064831878	CA1039714819	SCV003922166.1	ga4gh:VA.68Jy9QRgg2OYMa-CXzfcIaPuFwI-39fs		c.37178_37179insA	p.Pro12394AlafsTer18	ENST00000589042.5	TTN	Known	Moderate	Muscular dystrophy, limb-girdle, autosomal recessive 10	OMIM:608807	Autosomal recessive	maternal	HETEROZYGOUS		Full		Uncertain significance	Broad_BON_B17-05_2_1|Broad_BON_B17-05_4_1	SR-ES
1	155612210		A	G	SNV			GRCh38		rs1674285118	CA342758213	SCV001430734.1	ga4gh:VA.18-q27KVHZYupaWMZdGThaEdTMPAMQ6B		c.707A>G	p.Asp236Gly	ENST00000245564.8	MSTO1	Candidate	Definitive				paternal	HETEROZYGOUS		Full		Uncertain significance	Broad_BON_B17-07_2_1	SR-ES
1	155612440		G	A	SNV			GRCh38		rs563943670,COSV104393523	CA1148045	SCV001430735.1	ga4gh:VA.x6vhZ0IL8moZlW-tpIvqFd_q7QQpozfh		c.836G>A	p.Arg279His	ENST00000245564.8	MSTO1	Candidate	Definitive				maternal	HETEROZYGOUS		Full		Likely pathogenic	Broad_BON_B17-07_3_1	SR-ES
1	204981949		G	C	SNV			GRCh38		rs778145558,COSV58377368	CA344396546	SCV005423697	ga4gh:VA.dXI7eIButZBPGd2M2rzeKNEXDEvHHN8_		c.2399G>C	p.Arg800Pro	ENST00000339876.11	NFASC	Candidate					nonmaternal	HETEROZYGOUS		Full		Uncertain significance		SR-GS|SR-ES
1	205002719		G	A	SNV			GRCh38			CA344384560	SCV005423701	ga4gh:VA.NSOKdUFL0v5PuFJojdN4nkoXEvL4XIY0		c.3260G>A	p.Ser1087Asn	ENST00000339876.11	NFASC	Candidate					maternal	HETEROZYGOUS		Full		Uncertain significance	Broad_BON_B17-22_3_1|Broad_BON_B17-22_2_1	SR-GS|SR-ES
3	180948422		A	G	SNV			GRCh38		rs1721905984	CA355308101	SCV001445959.1	ga4gh:VA.fmjlL5fD3PlYYXMKmJTY5kA_nJnn--uT		c.346A>G	p.Asn116Asp	ENST00000357559.9	FXR1	Candidate					de novo	HETEROZYGOUS		Full		Uncertain significance		SR-GS|SR-ES
19	38443800		C	A	SNV			GRCh38		rs772775579,COSV105913906	CA065738	SCV003922340.1	ga4gh:VA.UVcwGL-xACfwpoUNq34vCT4sX64qhbmk		c.424+4C>A		ENST00000359596.8	RYR1	Known	Definitive	Congenital myopathy 1B, autosomal recessive	OMIM:255320	Autosomal recessive	maternal	HETEROZYGOUS		Full		Uncertain significance	Broad_BON_B17-26_4_1|Broad_BON_B17-26_1_1	SR-ES
19	38573304		C	T	SNV			GRCh38		rs118192140,CM073322,COSV62103069	CA024104	SCV005077883.1	ga4gh:VA.3Hq0_d-V9mtz4ArvDpK4VeMqON3K3PGY		c.14126C>T	p.Thr4709Met	ENST00000359596.8	RYR1	Known	Definitive	Congenital myopathy 1B, autosomal recessive	OMIM:255320	Autosomal recessive	paternal	HETEROZYGOUS		Full		Likely pathogenic	Broad_BON_B17-26_3_1|Broad_BON_B17-26_1_1	SR-ES
X	53195397		T	A	SNV			GRCh38			CA413110838	SCV005419064	ga4gh:VA.B4bbDuHRbqQJbdjQAgEjlBotwyN92Zk2		c.3134A>T	p.Tyr1045Phe	ENST00000375401.8	KDM5C	Known	Definitive	Intellectual developmental disorder, X-linked syndromic, Claes-Jensen type	OMIM:300534	X-linked	unknown	HEMIZYGOUS		Full		Uncertain significance		SR-ES
11	68908539		T	C	SNV			GRCh38		rs1858294034	CA381643422	SCV005419071	ga4gh:VA.mu007-QI42ZCyy5j2A5pIzkDQ5S0m1pS		c.455T>C	p.Leu152Pro	ENST00000255078.8	IGHMBP2	Known	Strong	Charcot-Marie-Tooth disease, axonal, type 2S	OMIM:616155	Autosomal recessive	paternal	HETEROZYGOUS		Full		Uncertain significance	Broad_BON_B17-36_2_1	SR-GS
11	68929807		G	A	SNV			GRCh38		rs968397154	CA223406313		ga4gh:VA.2kF6Nuv8c8HFxeazvfqcVsJeEyQaK6Kf		c.1235+450G>A		ENST00000255078.8	IGHMBP2	Known	Strong	Charcot-Marie-Tooth disease, axonal, type 2S	OMIM:616155	Autosomal recessive	maternal	HETEROZYGOUS		Full		Curation in progress	Broad_BON_B17-36_3_1	SR-GS
1	202434559	202604719			SV/CNV	DEL	0.0	GRCh38	1			SCV005620422						SYT2	Known	Curation in progress	Myasthenic syndrome, congenital, 7B, presynaptic, autosomal recessive	OMIM:619461	Autosomal recessive	de novo	HOMOZYGOUS		Full		Pathogenic	Broad_BON_B17-41_2_1|Broad_BON_B17-41_3_1	SR-ES
4	106170998	106212933			SV/CNV	DEL	1.0	GRCh38	4									TBCK	Known	Definitive	Hypotonia, infantile, with psychomotor retardation and characteristic facies 3	OMIM:616900	Autosomal recessive	unknown	HETEROZYGOUS		Full		Curation in progress		SR-ES
X	150660437		C	T	SNV			GRCh38		rs587783792,CM971002	CA271814		ga4gh:VA.00JVcZqKKunWt3GSfQ7VGop_V8Jh5LvI		c.1420C>T	p.Arg474Ter	ENST00000370396.7	MTM1	Known	Definitive	Myopathy, centronuclear, X-linked	OMIM:310400	X-linked	unknown	HETEROZYGOUS		Full		Well-established P/LP		SR-ES
1	155612073		C	G	SNV			GRCh38		rs776826330	CA1147957	SCV001430751.1	ga4gh:VA.DIta5lQBFzLijkCLkS4ydk_d16k6nB6G		c.651C>G	p.Phe217Leu	ENST00000245564.8	MSTO1	Known	Definitive	Myopathy, mitochondrial, and ataxia	OMIM:617675	Autosomal dominant|Autosomal recessive	paternal	HETEROZYGOUS		Full		Uncertain significance	Broad_BON_B17-56_2_1	SR-ES
1	155612209		G	C	SNV			GRCh38		rs753488873,COSV55471082	CA1147991	SCV001430752.1	ga4gh:VA.1p6HYOI3NBVTh6SlSzgAOQpQJFcBOhIu		c.706G>C	p.Asp236His	ENST00000245564.8	MSTO1	Known	Definitive	Myopathy, mitochondrial, and ataxia	OMIM:617675	Autosomal dominant|Autosomal recessive	maternal	HETEROZYGOUS		Full		Well-established P/LP	Broad_BON_B17-56_3_1	SR-ES
11	76926646		G	C	SNV			GRCh38			CA381981056	SCV005419065	ga4gh:VA.XJGRkId7cL9FCAv_Rjg6RhXn2jWnFK0J		c.193G>C	p.Ala65Pro	ENST00000532485.6	ACER3	Candidate					maternal	HETEROZYGOUS		Full		Uncertain significance	Broad_BON_B17-64_3_2	SR-ES
11	77020269		A	G	SNV			GRCh38		rs1949451012	CA1984037482	SCV005419066	ga4gh:VA.BF1OPWGMdPosRDTNCj45xKeNwo0z4-Fo		c.751-5A>G		ENST00000532485.6	ACER3	Candidate					paternal	HETEROZYGOUS		Full		Uncertain significance	Broad_BON_B17-64_2_2	SR-ES
3	193658900		A	G	SNV			GRCh38			CA355791757	SCV005419067	ga4gh:VA.jmKexfaxjJBGCmYNQ_VdfLWsPaAxgviv		c.2345A>G	p.His782Arg	ENST00000361510.8	OPA1	Known	Curation in progress	Behr syndrome	OMIM:210000	Autosomal recessive	de novo	HETEROZYGOUS		Full		Uncertain significance		SR-ES
3	193692106		A	C	SNV			GRCh38		rs189036094	CA323501	SCV005419068	ga4gh:VA.Y7mAJ-Q2XWZiTJne2-OmY5jftVC3ScjB		c.3027A>C	p.Glu1009Asp	ENST00000361510.8	OPA1	Known	Curation in progress	Behr syndrome	OMIM:210000	Autosomal recessive	maternal	HETEROZYGOUS		Full		Uncertain significance	Broad_BON_B17-65_3_1	SR-ES
18	10789243		GC	G	INDEL			GRCh38		rs1176993096	CA628194848	SCV003761382.1	ga4gh:VA.ZdXiJL05y8TtQrPZ-xefsvRSxL0V65Ra		c.2004del	p.Glu668AspfsTer5	ENST00000674853.1	PIEZO2	Known	Moderate	Arthrogryposis, distal, with impaired proprioception and touch	OMIM:617146	Autosomal recessive	unknown	HOMOZYGOUS		Full		Likely pathogenic		SR-ES
2	178589804		G	A	SNV			GRCh38		rs878854324	CA10581854	SCV003922163.1	ga4gh:VA.rnO1g2J_bD-mlSHVwPq9XjG3308Yy_2o		c.61921C>T	p.Arg20641Ter	ENST00000589042.5	TTN	Known	Moderate	Muscular dystrophy, limb-girdle, autosomal recessive 10	OMIM:608807	Autosomal recessive	de novo	HETEROZYGOUS		Full		Well-established P/LP		SR-ES
12	49128209		C	G	SNV			GRCh38			CA384634531	SCV005419069	ga4gh:VA.GDQOGJQHWKDgobRKXw43-FvUlB08N_Wl		c.1105G>C	p.Ala369Pro	ENST00000336023.9	TUBA1B	Candidate					de novo	HETEROZYGOUS		Full		Uncertain significance		SR-ES
X	32216792	33041819			SV/CNV	DEL	0.0	GRCh38	X			SCV004034227						DMD	Known	Definitive	Duchenne muscular dystrophy	OMIM:310200	X-linked	de novo	HEMIZYGOUS		Full		Pathogenic	Broad_BON_B17-86_2_1	SR-ES
2	69354314		T	C	SNV			GRCh38		rs1011196447,CS136895	CA49524691	SCV003922366.1	ga4gh:VA.P2tg6l7KDrnrAL10af59_ee61SXJLPgA		c.686-2A>G		ENST00000357308.9	GFPT1	Known	Moderate	Myasthenia, congenital, 12, with tubular aggregates	OMIM:610542	Autosomal recessive	biparental	HOMOZYGOUS		Full		Well-established P/LP	Broad_BON_B17_29_2_D1|Broad_BON_B17_29_3_D1	SR-ES
X	64951692	65166933			SV/CNV	DEL	1.0	GRCh38				SCV005620429						ZC4H2	Known	Definitive	Wieacker-Wolff syndrome, female-restricted	OMIM:301041	X-linked	de novo	HETEROZYGOUS		Full		Pathogenic	Broad_BON_B17_57_3_1	SR-ES
5	149307551		C	T	SNV			GRCh38		rs570213105,COSV57044628	CA3500852	SCV005419138	ga4gh:VA.r1VCkKUM3oBU_x3Ip-IHGtipP5dip9Hm		c.685C>T	p.Arg229Trp	ENST00000296721.9	AFAP1L1	Candidate					maternal	HETEROZYGOUS		Full		Uncertain significance	Broad_BON_B17_59_3_1	SR-ES
5	149319615		G	A	SNV			GRCh38		rs761420859,COSV57045095,COSV99695867	CA3501135	SCV005419063	ga4gh:VA.TKz9UfKM0gQCJxGzNZ78mru7ko5aYuqn		c.1513G>A	p.Gly505Arg	ENST00000296721.9	AFAP1L1	Candidate					paternal	HETEROZYGOUS		Full		Uncertain significance	Broad_BON_B17_59_2_1	SR-ES
22	38115604		C	T	SNV			GRCh38		rs754204295,CM130769,COSV100140485	CA10230668	SCV003760969.1	ga4gh:VA.43TqV9L5m1edHj26180exE-P1AcekIuA		c.1957G>A	p.Gly653Ser	ENST00000332509.8	PLA2G6	Known	Definitive	Neurodegeneration with brain iron accumulation 2B	OMIM:610217	Autosomal recessive	maternal	HETEROZYGOUS		Full		Uncertain significance	Broad_BON_B18-07_3_1	SR-ES
22	38132880		G	T	SNV			GRCh38		rs1162944680	CA411530708	SCV005419074	ga4gh:VA.ZN3yzTxs7VQsH6Uky6jOI_o-qRqQARi_		c.1028C>A	p.Ala343Glu	ENST00000332509.8	PLA2G6	Known	Definitive	Neurodegeneration with brain iron accumulation 2B	OMIM:610217	Autosomal recessive	paternal	HETEROZYGOUS		Full		Uncertain significance	Broad_BON_B18-07_2_1	SR-ES
6	90518552		G	A	SNV			GRCh38		rs886039230,CM169210,COSV100997528	CA10588006		ga4gh:VA.YvPHMLl6ebCYr2egM-Hjl_gSdxLz4V7G		c.1535C>T	p.Pro512Leu	ENST00000369329.8	MAP3K7	Known	Strong	Frontometaphyseal dysplasia 2	OMIM:617137	Autosomal dominant	de novo	HETEROZYGOUS		Full		Well-established P/LP		SR-ES
5	154926076		T	C	SNV			GRCh38			CA361924753	SCV005419130	ga4gh:VA.9CSzgODR4AsRVDS9QwQNQQaQ004q-2ZE		c.1081-2A>G		ENST00000285873.8	GEMIN5	Known	Strong	Neurodevelopmental disorder with cerebellar atrophy and motor dysfunction	OMIM:619333	Autosomal recessive	maternal	HETEROZYGOUS		Full		Likely pathogenic	Broad_BON_B18-16_3_1	SR-ES
5	154932132		C	A	SNV			GRCh38			CA361929655	SCV005419131	ga4gh:VA.kLZlcmumjiXLCboLKJfek4vc3BYxWN81		c.628G>T	p.Asp210Tyr	ENST00000285873.8	GEMIN5	Known	Curation in progress	Neurodevelopmental disorder with cerebellar atrophy and motor dysfunction	OMIM:619333	Autosomal recessive	paternal	HETEROZYGOUS		Full		Curation in progress	Broad_BON_B18-16_3_1	SR-ES
2	55647451		C	T	SNV			GRCh38		COSV53177748	CA346926189	SCV005419076	ga4gh:VA.w_q85yfhJRfNWkhbA96Vk-tQ0X8yIsFN		c.1498G>A	p.Val500Ile	ENST00000447944.7	PNPT1	Known	Strong	Combined oxidative phosphorylation deficiency 13	OMIM:614932	Autosomal recessive	unknown	HETEROZYGOUS		Full		Uncertain significance		SR-ES
2	55667862		C	G	SNV			GRCh38			CA346928956	SCV005419075	ga4gh:VA.uHvfzTQVE9O_8t6H-Fn9JD28vX49k72k		c.1073G>C	p.Arg358Thr	ENST00000447944.7	PNPT1	Known	Strong	Combined oxidative phosphorylation deficiency 13	OMIM:614932	Autosomal recessive	unknown	HETEROZYGOUS		Full		Uncertain significance		SR-ES
1	154191323		C	T	SNV			GRCh38			CA2573051308	SCV003922341.1	ga4gh:VA.9Zg2Ah693cQbjUuSuR4YvTKiypgFjXP1		c.118-12G>A		ENST00000651641.1	TPM3	Known	Moderate	Congenital myopathy 4A, autosomal dominant	OMIM:255310	Autosomal dominant	biparental	HOMOZYGOUS		Full		Well-established P/LP	Broad_BON_B18-50_2_1|Broad_BON_B18-50_3_1	SR-ES
2	178538834		GT	G	INDEL			GRCh38		rs727504535	CA273567	SCV005423695	ga4gh:VA.jlqmkeK0K6DgMk-GAyaslxKZ2vLnbBl3		c.98994del	p.Lys32998AsnfsTer63	ENST00000589042.5	TTN	Known	Definitive	Congenital myopathy 5 with cardiomyopathy	OMIM:611705	Autosomal recessive	maternal	HETEROZYGOUS		Full		Pathogenic	Broad_BON_B18-52_4_D1|Broad_BON_B18-52_2_D1	SR-ES
2	178649342		A	C	SNV			GRCh38		rs758597536	CA60966163	SCV003922359.1	ga4gh:VA.8T6V89dwSUdBA6wyeQTvuq47LlYGUOUw		c.39974-11T>G		ENST00000589042.5	TTN	Known	Definitive	Congenital myopathy 5 with cardiomyopathy	OMIM:611705	Autosomal recessive	paternal	HETEROZYGOUS		Full		Well-established P/LP	Broad_BON_B18-52_3_D1|Broad_BON_B18-52_2_D1	SR-ES
2	127636864		C	T	SNV			GRCh38		rs201505994,COSV61441455,COSV61443160	CA1862630	SCV005419079	ga4gh:VA.fpk3x2Jcob3B9ErJka7qVMfbKrQMbxkg		c.6278C>T	p.Ala2093Val	ENST00000409816.8	MYO7B	Candidate					paternal	HETEROZYGOUS		Full		Uncertain significance	Broad_BON_B18-54_2_1	SR-GS|SR-ES
1	11996170		A	G	SNV			GRCh38		rs1553142436	CA338433959	SCV005419077	ga4gh:VA.1ZktAkZK7pLBPOG8QCvET7jkFKzfUojx		c.326A>G	p.Lys109Arg	ENST00000235329.10	MFN2	Known	Definitive	Charcot-Marie-Tooth disease, axonal, type 2A2A	OMIM:609260	Autosomal dominant	de novo	HETEROZYGOUS		Full		Likely pathogenic		SR-ES
X	150619105		T	C	SNV			GRCh38		rs2148461766	CA415251485	SCV005419078	ga4gh:VA.5lwUYUAm_q03peqE_PYojpWArGrbKv-D		c.410T>C	p.Leu137Pro	ENST00000370396.7	MTM1	Known	Definitive	Myopathy, centronuclear, X-linked	OMIM:310400	X-linked	unknown	HEMIZYGOUS		Full		Uncertain significance		SR-ES
1	154172927		G	A	SNV			GRCh38		rs727504181	CA235008	SCV003761259.1	ga4gh:VA.DdhC8jd8YeCa9J21SYotLxPNTzBYZEnb		c.547C>T	p.Arg183Ter	ENST00000651641.1	TPM3	Known	Curation in progress	Congenital myopathy 4A, autosomal dominant	OMIM:255310	Autosomal dominant	paternal	HETEROZYGOUS		Full		Uncertain significance	Broad_BON_B18-97_2_D1	SR-ES
19	38477782		T	C	SNV			GRCh38		rs2145502626	CA405645929	SCV005419070	ga4gh:VA.mf9-4eCvvERX1nCw3I7kRZ4larQX-AEc		c.4366T>C	p.Tyr1456His	ENST00000359596.8	RYR1	Known	Definitive	Congenital myopathy 1B, autosomal recessive	OMIM:255320	Autosomal recessive	unknown	HETEROZYGOUS		Full		Uncertain significance	Broad_BON_B18_39_2_D1	SR-ES
5	94894761		C	T	SNV			GRCh38			CA360543439	SCV005419072	ga4gh:VA.zPwzmbq_QT28WMGTCJkLZJnN2SqUywEP		c.1727G>A	p.Gly576Glu	ENST00000515393.6	MCTP1	Candidate					de novo	HETEROZYGOUS		Full		Uncertain significance		SR-ES
9	92112502		AAAG	A	INDEL			GRCh38		rs1197928094			ga4gh:VA.lPfgSbCbxMjbpe2t6-9nhnZ2gvvDhbvq		c.115_117del	p.Leu39del	ENST00000262554.7	SPTLC1	Known	Curation in progress	Neuropathy, hereditary sensory and autonomic, type IA	OMIM:162400	Autosomal dominant	paternal	HETEROZYGOUS		Full		Well-established P/LP	Broad_BON_B18_72_2_D1|Broad_BON_B18_72_4_D1|Broad_BON_B18_72_5_D1|Broad_BON_B18_72_6_D1	SR-GS
1	236749124		A	G	SNV			GRCh38		rs794728967	CA335029	SCV005423684	ga4gh:VA.RQW3JiXjNrnHKcygLckiuENIQ6r7c3n_		c.1516A>G	p.Arg506Gly	ENST00000366578.6	ACTN2	Candidate	Limited				unknown	HOMOZYGOUS		Full		Uncertain significance		SR-ES
X	31929499	31932325			SV/CNV	DEL	1.0	GRCh38	X			SCV004034228						DMD	Known	Definitive	Duchenne muscular dystrophy	OMIM:310200	X-linked	unknown	HETEROZYGOUS		Full		Likely pathogenic		SR-ES
2	178629360		AG	A	INDEL			GRCh38		CD1410927;rs397517576	CA261854	SCV003922164.1	ga4gh:VA.utCqTHPz8uj_OL_w-236m-_4BXUKymRB		c.44364del	p.Tyr14789ThrfsTer15	ENST00000589042.5	TTN	Known	Definitive	Congenital myopathy 5 with cardiomyopathy	OMIM:611705	Autosomal recessive	paternal	HETEROZYGOUS		Full		Likely pathogenic	Broad_BON_B19-05_2_D1|Broad_BON_B19-05_4_D1	SR-ES
19	55146533		G	T	SNV			GRCh38			CA2573332061	SCV003922346.1	ga4gh:VA.FQkoHgY1MQz5XKgZvFOmg2oZOeajdxww		c.74-67C>A		ENST00000588981.6	TNNT1	Known	Definitive	Nemaline myopathy 5A, autosomal recessive, severe infantile	OMIM:605355	Autosomal recessive	unknown	HOMOZYGOUS		Full		Likely pathogenic		SR-ES
9	128584386		T	A	SNV			GRCh38		rs2131162364	CA375057320	SCV005423698	ga4gh:VA.RVr2qtu5OGW2OwsO7YD14pXhr-Eu-evI		c.2298T>A	p.Tyr766Ter	ENST00000372739.7	SPTAN1	Candidate					de novo	HETEROZYGOUS		Full		Likely pathogenic		SR-ES
6	76851990	31349388			SV/CNV	CTX		GRCh38	6									DMD	Known	Definitive	Duchenne muscular dystrophy	OMIM:310200	X-linked	de novo	HETEROZYGOUS		Full		Curation in progress		SR-GS|SR-ES
X	32452352	32452500			SV/CNV	DEL	3.0	GRCh38	X									DMD	Known	Definitive	Duchenne muscular dystrophy	OMIM:310200	X-linked	de novo	HETEROZYGOUS		Full		Curation in progress	Broad_BON_B19-45_2_D1	SR-GS|SR-ES
22	38113482		C	T	SNV			GRCh38		rs587784348	CA173255	SCV003922101.1	ga4gh:VA.EgahfXlFtR6hxYPERTWhvyM5PhPxYP_F		c.2202+5G>A		ENST00000332509.8	PLA2G6	Known	Definitive	Infantile neuroaxonal dystrophy 1	OMIM:256600	Autosomal recessive	maternal	HETEROZYGOUS		Full		Uncertain significance	Broad_BON_B19-47_3_D1	SR-ES
22	38115658		G	A	SNV			GRCh38		rs587784339,CM063025	CA173235	SCV003760972.1	ga4gh:VA.3pQoOSxnkMu6ZdF-UlfGVi3D4Ei2y008		c.1903C>T	p.Arg635Ter	ENST00000332509.8	PLA2G6	Known	Definitive	Infantile neuroaxonal dystrophy 1	OMIM:256600	Autosomal recessive	paternal	HETEROZYGOUS		Full		Well-established P/LP	Broad_BON_B19-47_2_D1	SR-ES
X	64191798		G	A	SNV			GRCh38		rs1930251154,COSV57655167	CA413307632	SCV003922295.1	ga4gh:VA.sTatMxqTW6RQj9viwTw_htEoJ9oucK2w		c.1489C>T	p.Arg497Ter	ENST00000374869.8	AMER1	Known	Definitive	Osteopathia striata with cranial sclerosis	OMIM:300373	X-linked	maternal	HEMIZYGOUS		Full		Well-established P/LP	Broad_BON_B19-48_3_D1	SR-ES
22	25763360		C	T	SNV			GRCh38		rs1443918598	CA411000023		ga4gh:VA.uUFYbSC3osnQExCDohXEmWdL6PErVIt5		c.169C>T	p.Gln57Ter	ENST00000335473.12	MYO18B	Known	Moderate	Klippel-Feil syndrome 4, autosomal recessive, with myopathy and facial dysmorphism	OMIM:616549	Autosomal recessive	maternal	HETEROZYGOUS		Full		Well-established P/LP	Broad_BON_B19-50_3_D1	SR-ES
22	26026632		AGATTAGAACCT	A	INDEL			GRCh38		rs756408696	CA10161583		ga4gh:VA.AvCeLHv7Lbqe7Kav0o4TRfnzt38Z3Ltk		c.6660_6670del	p.Arg2220SerfsTer74	ENST00000335473.12	MYO18B	Known	Moderate	Klippel-Feil syndrome 4, autosomal recessive, with myopathy and facial dysmorphism	OMIM:616549	Autosomal recessive	nonmaternal	HETEROZYGOUS		Full		Well-established P/LP		SR-ES
9	83975511		T	C	SNV			GRCh38			CA465715880	SCV003922139.1	ga4gh:VA.aKqnFXOq0mW-o_1E3jTzby5vk5wWFWzl		c.214-6A>G		ENST00000376263.8	HNRNPK	Known	Definitive	Au-Kline syndrome	OMIM:616580	Autosomal dominant	de novo	HETEROZYGOUS		Full		Uncertain significance		SR-ES
3	186790367		A	G	SNV			GRCh38		rs1232020982	CA355730137		ga4gh:VA.6Gm-e9mA7ul94Worxhga-Xaoz8lZarPQ		c.841T>C	p.Cys281Arg	ENST00000296273.7	RFC4	Known	Curation in progress	Morimoto-Ryu-Malicdan neuromuscular syndrome	OMIM:621010	Autosomal recessive	biparental	HOMOZYGOUS		Full		Curation in progress	Broad_BON_B19-61_2_D1|Broad_BON_B19-61_3_D1	SR-ES
19	13235665		A	AC	INDEL			GRCh38		rs2144649756		SCV003761394.1	ga4gh:VA.cWJ2BXr7jckEysua9BRHeoaCVXnB1XpU		c.5015_5016insG	p.Gln1673SerfsTer43	ENST00000360228.11	CACNA1A	Known	Moderate	Developmental and epileptic encephalopathy 42	OMIM:617106	Autosomal dominant	de novo	HETEROZYGOUS		Full		Likely pathogenic		SR-ES
18	34863965		GACAGCGCAAAGATGAGCTGGA	G	INDEL			GRCh38				SCV005423699	ga4gh:VA.54sfI5anScnlP8mRIW9bPau0DHKuAJCl		c.432_452del	p.Ser144_Asn150del	ENST00000599844.5	DTNA	Known	Curation in progress	Myopathy with myalgia, increased serum creatine kinase, and with or without episodic rhabdomyolysis 2	OMIM:620971	Autosomal dominant	unknown	HETEROZYGOUS		Full		Uncertain significance		SR-GS|SR-ES
20	10293194		A	C	SNV			GRCh38		rs2064035939	CA408265934	SCV005423700	ga4gh:VA.9NZAaOYiOk5rt4ojQwALW7e1ZNS0Ex5W		c.197A>C	p.Gln66Pro	ENST00000254976.7	SNAP25	Candidate					de novo	HETEROZYGOUS		Full		Uncertain significance		SR-ES
4	15599584		C	T	SNV			GRCh38		rs767260373,CM1213375,COSV58010188	CA2864414	SCV001132534.1	ga4gh:VA.EILnxMs0Q_-etbJB4MdEU0qeLQU9E8fx		c.4552C>T	p.Arg1518Trp	ENST00000424120.6	CC2D2A	Known	Definitive	Joubert syndrome 9	OMIM:612285	Autosomal recessive	biparental	HOMOZYGOUS		Full		Uncertain significance	Broad_BON_B20_26_2_D1|Broad_BON_B20_26_3_D1|Broad_BON_B20_26_4_D1	SR-ES
1	12362718		A	G	SNV			GRCh38			CA338496972	SCV003922331.1	ga4gh:VA.kSVuQzOw6VfKF2X5m1xKRd8RBO--ay6t		c.10142-2A>G		ENST00000620676.6	VPS13D	Known	Moderate	Spinocerebellar ataxia, autosomal recessive 4	OMIM:607317	Autosomal recessive	paternal	HETEROZYGOUS		Full		Pathogenic	Broad_BON_B20_28_2_D1	SR-ES
1	12456080		C	T	SNV			GRCh38		rs868354311	CA18069712	SCV005045240.1	ga4gh:VA.M3TLLJF8eC6dAMN6Os9ql08THx-oiNsl		c.12416C>T	p.Ala4139Val	ENST00000620676.6	VPS13D	Known	Moderate	Spinocerebellar ataxia, autosomal recessive 4	OMIM:607317	Autosomal recessive	maternal	HETEROZYGOUS		Full		Well-established P/LP	Broad_BON_B20_28_3_D1	SR-ES
1	21823366		G	C	SNV			GRCh38			CA338908273	SCV005419133	ga4gh:VA.fb3jniP-zJlSYKMw6l0Y8o9frLa3E_sA		c.13126C>G	p.Leu4376Val	ENST00000374695.8	HSPG2	Known	Definitive	Dyssegmental dysplasia, Silverman-Handmaker type	OMIM:224410	Autosomal recessive	unknown	HETEROZYGOUS		Full		Uncertain significance		SR-ES
1	21836829		C	T	SNV			GRCh38		rs866428334	CA338910718	SCV005419134	ga4gh:VA.8Wc4SF1LLV04BAcVXw7Q0UbsuEEgjNIa		c.10328G>A	p.Gly3443Asp	ENST00000374695.8	HSPG2	Known	Definitive	Dyssegmental dysplasia, Silverman-Handmaker type	OMIM:224410	Autosomal recessive	unknown	HETEROZYGOUS		Full		Uncertain significance		SR-ES
19	38585952		G	A	SNV			GRCh38		rs118192158,CM030715,COSV62101354	CA024266		ga4gh:VA.bUgtSNemrRtstE688feBZsySF0mtFbmW		c.14818G>A	p.Ala4940Thr	ENST00000359596.8	RYR1	Known	Curation in progress	Congenital myopathy 1A, autosomal dominant, with susceptibility to malignant hyperthermia	OMIM:117000	Autosomal dominant	paternal	HETEROZYGOUS		Full		Curation in progress	Broad_BON_B20_37_2_D1	SR-GS
19	38505338		CAT	C	INDEL			GRCh38		rs758580075	CA071855	SCV003761396.1	ga4gh:VA.uKwsypb1yQsjDUkzrw2kPiQqxjpQrhg1		c.8342_8343del	p.Ile2781ArgfsTer49	ENST00000359596.8	RYR1	Known	Definitive	Congenital myopathy 1B, autosomal recessive	OMIM:255320	Autosomal recessive	paternal	HETEROZYGOUS		Full		Pathogenic	Broad_BON_B20_40_2_D1	SR-ES
11	34090659		C	T	SNV			GRCh38			CA380030483	SCV004190140.1	ga4gh:VA.R9pqqOhL7h2A-Avq24ZoB6HaRb_dZ4to		c.1535C>T	p.Pro512Leu	ENST00000341394.9	CAPRIN1	Candidate					de novo	HETEROZYGOUS		Full		Uncertain significance		SR-ES
12	106444552		G	A	SNV			GRCh38		rs2137017154	CA386391329	SCV005419135	ga4gh:VA.2BzCJXSODnPmbYRrIiaUEoxEL_o6gMxM		c.2045G>A	p.Arg682Lys	ENST00000228347.9	POLR3B	Known	Curation in progress	Charcot-Marie-Tooth disease, demyelinating, type 1I	OMIM:619742	Autosomal dominant	de novo	HETEROZYGOUS		Full		Uncertain significance		SR-ES
7	100106117		T	TA	INDEL			GRCh38				SCV004190139.1	ga4gh:VA.xcRewRRr86Me6IfLHqzZ4_uc6IqCl8TS		c.974+115dup		ENST00000359593.9	AP4M1	Known	Moderate	Spastic paraplegia 50, autosomal recessive	OMIM:612936	Autosomal recessive	maternal	HETEROZYGOUS		Full		Uncertain significance	Broad_BON_B21-32_3_D1	SR-ES
7	100106504		GC	G	INDEL			GRCh38		rs1432802140	CA830448796		ga4gh:VA.Nw-EJfsIM1YvMtenZ-6uvO9z2ifAJ5jZ		c.1129del	p.Leu377PhefsTer67	ENST00000359593.9	AP4M1	Known	Moderate	Spastic paraplegia 50, autosomal recessive	OMIM:612936	Autosomal recessive	paternal	HETEROZYGOUS		Full		Well-established P/LP	Broad_BON_B21-32_2_D1	SR-ES
6	79025547		G	A	SNV			GRCh38			CA364638019	SCV004190141.1	ga4gh:VA.tDLC8Yikg6nXsZrxvvTzwA_hl1Fk2x5I		c.895C>T	p.Leu299Phe	ENST00000275034.5	PHIP	Known	Definitive	Chung-Jansen syndrome	OMIM:617991	Autosomal dominant	de novo	HETEROZYGOUS		Full		Uncertain significance		SR-ES
1	102946844		C	T	SNV			GRCh38		rs2101406246	CA2573130861	SCV004190131.1	ga4gh:VA.BaFvy1XnP8ienPb4KHjG8lJznrswtMW-		c.3276+5G>A		ENST00000370096.9	COL11A1	Known	Curation in progress	Stickler syndrome, type II	OMIM:604841	Autosomal dominant	maternal	HETEROZYGOUS		Full		Uncertain significance	Broad_BON_B22_33_3_D1	SR-ES
1	151401333		G	C	SNV			GRCh38			CA341927008		ga4gh:VA.8du1KSUpfqSE1vrD482IckZuGq8eT4mk		c.671G>C	p.Arg224Pro	ENST00000290541.7	PSMB4	Candidate					de novo	HETEROZYGOUS		Full				SR-GS
10	71834388		C	T	SNV			GRCh38			CA377155775	SCV005419126	ga4gh:VA.vrI4TG9s0l8rh2aJTzeh502MWAt-nU3H		c.158G>A	p.Trp53Ter	ENST00000394936.8	PSAP	Candidate					paternal	HETEROZYGOUS		Full		Uncertain significance	Broad_BON_B23_42_2_D1	SR-ES
10	71851228		G	A	SNV			GRCh38		rs376590649	CA209489577	SCV005419127	ga4gh:VA.H3BL9wiu6blkL4iKgmGUkLS-USQHh1WO		c.-7C>T		ENST00000394936.8	PSAP	Candidate					maternal	HETEROZYGOUS		Full		Uncertain significance	Broad_BON_B23_42_3_D1	SR-ES
15	75598537		CAT	C	INDEL			GRCh38		rs536157362	CA7668484		ga4gh:VA.mLmhHNY7DWapt-xNnxP51BC1XF1gDbqz		c.902_903del	p.Tyr301CysfsTer29	ENST00000308588.10	SNUPN	Known	Definitive	Muscular dystrophy, limb-girdle, autosomal recessive 29	OMIM:620793	Autosomal recessive	paternal	HETEROZYGOUS		Full		Curation in progress	Broad_BON_B24_01_2_D1	SR-GS
15	75598593		G	C	SNV			GRCh38		rs146226566	CA7668500		ga4gh:VA.dQqFuuPiRh5tHzU3__GxQ44LZenQRa7U		c.848C>G	p.Ser283Ter	ENST00000308588.10	SNUPN	Known	Definitive	Muscular dystrophy, limb-girdle, autosomal recessive 29	OMIM:620793	Autosomal recessive	maternal	HETEROZYGOUS		Full		Curation in progress	Broad_BON_B24_01_3_D1	SR-GS
8	24955719		T	A	SNV			GRCh38		rs1367433683	CA370621608		ga4gh:VA.aEsRNgbZa7lqm_6Tp0124osZLkZ3arao		c.797A>T	p.Glu266Val	ENST00000610854.2	NEFL	Candidate					unknown	HETEROZYGOUS		Full				SR-GS
21	46121554		A	G	SNV			GRCh38		rs749974929,CS015147	CA10071908		ga4gh:VA.HqULv_PBe0L6JXhq3DUO-0AhAhGYUS8N		c.1459-2A>G		ENST00000300527.9	COL6A2	Known	Curation in progress	Bethlem myopathy 1B	OMIM:620725	Autosomal dominant|Autosomal recessive	unknown	HETEROZYGOUS		Full		Curation in progress		SR-GS
21	46126482		G	A	SNV			GRCh38		rs367899423	CA10072606		ga4gh:VA.y7hUwuZUNjznxNQtPLp-9nmZ6qv39K-K		c.2423-21G>A		ENST00000300527.9	COL6A2	Known	Curation in progress	Bethlem myopathy 1B	OMIM:620725	Autosomal dominant|Autosomal recessive	unknown	HETEROZYGOUS		Full		Curation in progress		SR-GS
3	186790367		A	G	SNV			GRCh38		rs1232020982	CA355730137		ga4gh:VA.6Gm-e9mA7ul94Worxhga-Xaoz8lZarPQ		c.841T>C	p.Cys281Arg	ENST00000296273.7	RFC4	Known	Curation in progress	Morimoto-Ryu-Malicdan neuromuscular syndrome	OMIM:621010	Autosomal recessive	biparental	HOMOZYGOUS		Full		Curation in progress	Broad_BON_B24_60_2_D1|Broad_BON_B24_60_3_D1	SR-GS
1	155610587	155746587			SV/CNV	DEL	1.0	GRCh38	1									MSTO1	Known	Definitive	Myopathy, mitochondrial, and ataxia	OMIM:617675	Autosomal dominant|Autosomal recessive	maternal	HETEROZYGOUS		Full		Curation in progress	Broad_BON_UC219_5_D1	SR-GS
1	155613528		G	C	SNV			GRCh38			CA342760157	SCV005419132	ga4gh:VA.96jNtPFlVyW53ed8BVOvt2oseuR86zj7		c.1350G>C	p.Leu450Phe	ENST00000245564.8	MSTO1	Known	Moderate	Myopathy, mitochondrial, and ataxia	OMIM:617675	Autosomal dominant|Autosomal recessive	paternal	HOMOZYGOUS		Full		Likely pathogenic	Broad_BON_UC219_4_D1	SR-GS
2	237360132		C	A	SNV			GRCh38		CM1312436,COSV55113814	CA351216633	SCV004190133.1	ga4gh:VA.ZDiMRdLxdNnABl6HegXiSu5PiQCiEYG_		c.6238G>T	p.Gly2080Cys	ENST00000295550.9	COL6A3	Known	Definitive	Ullrich congenital muscular dystrophy 1C	OMIM:620728	Autosomal dominant|Autosomal recessive	unknown	HETEROZYGOUS		Full		Likely pathogenic		SR-ES
1	151706231		TTGCTGCTGCTGCTGTTGCTGC	T	INDEL			GRCh38		rs752278279	CA1093851	SCV005419080	ga4gh:VA.a2fONSqK9_MlW-ZAsZCVbGzQffSsJ3hs		c.1098_1118del	p.Gln367_Gln373del	ENST00000290583.9	CELF3	Candidate					unknown	HETEROZYGOUS		Full		Uncertain significance		SR-GS|SR-ES
1	151707154		G	A	SNV			GRCh38		rs757598407	CA1093900	SCV005419081	ga4gh:VA.7o3Nqckcl0yN2gduPynhiPkI-QMf8GES		c.913C>T	p.Pro305Ser	ENST00000290583.9	CELF3	Candidate					unknown	HETEROZYGOUS		Full		Uncertain significance		SR-GS|SR-ES
1	155612073		C	G	SNV			GRCh38		rs776826330	CA1147957	SCV001430751.1	ga4gh:VA.DIta5lQBFzLijkCLkS4ydk_d16k6nB6G		c.651C>G	p.Phe217Leu	ENST00000245564.8	MSTO1	Candidate	Definitive				maternal	HETEROZYGOUS		Full		Uncertain significance	Broad_BON_UC499_4_1	SR-GS|SR-ES
1	155612209		G	C	SNV			GRCh38		rs753488873,COSV55471082	CA1147991	SCV001430752.1	ga4gh:VA.1p6HYOI3NBVTh6SlSzgAOQpQJFcBOhIu		c.706G>C	p.Asp236His	ENST00000245564.8	MSTO1	Candidate	Definitive				paternal	HETEROZYGOUS		Full		Well-established P/LP	Broad_BON_UC499_3_1	SR-GS|SR-ES
17	35177610		G	A	SNV			GRCh38		rs139715157	CA8501445		ga4gh:VA.H9gYiBDjU36oKBiKQMAZXvAIyO7_lZdW		c.2255G>A	p.Arg752Gln	ENST00000394570.7	UNC45B	Known	Moderate	Myofibrillar myopathy 11	OMIM:619178	Autosomal recessive	biparental	HOMOZYGOUS		Full		Well-established P/LP	Broad_BON_UC516_2_1|Broad_BON_UC516_3_1	SR-ES
2	218662628		C	T	SNV			GRCh38		rs1064796486	CA16617468		ga4gh:VA.B9NWqhtTiNhfVwRNYcZxGtdaDRWsHw5u		c.838C>T	p.Leu280Phe	ENST00000359273.8	BCS1L	Candidate	Curation in progress				paternal	HETEROZYGOUS		Full		Curation in progress	Broad_BON_UC522_2_D2|Broad_BON_UC522_4_D2	SR-ES
2	218659671		G	T	SNV			GRCh38		rs1308869629	CA764903755		ga4gh:VA.IkXWEhRBlZ8Txh-ACj8eInUsbc5IigTl		c.-113G>T		ENST00000443791.5	BCS1L	Candidate					maternal	HETEROZYGOUS		Full		Uncertain significance	Broad_BON_UC522_3_D2|Broad_BON_UC522_4_D2	SR-GS|SR-ES
2	218662628		C	T	SNV			GRCh38		rs1064796486	CA16617468		ga4gh:VA.B9NWqhtTiNhfVwRNYcZxGtdaDRWsHw5u		c.838C>T	p.Leu280Phe	ENST00000359273.8	BCS1L	Candidate					paternal	HETEROZYGOUS		Full		Uncertain significance	Broad_BON_UC522_2_D2|Broad_BON_UC522_4_D2	SR-GS|SR-ES
2	237360087		C	G	SNV			GRCh38		CS151672	CA351216453	SCV003922364.1	ga4gh:VA.aal--DLRoRoOuz0G1rOboH7jijzBVND4		c.6282+1G>C		ENST00000295550.9	COL6A3	Known	Definitive	Ullrich congenital muscular dystrophy 1C	OMIM:620728	Autosomal dominant|Autosomal recessive	nonpaternal	HETEROZYGOUS		Full		Well-established P/LP		SR-ES
6	75123325		C	T	SNV			GRCh38		rs1582086058	CA915944342		ga4gh:VA.QwX3nBOheOaZ_yuHdRh3dd_LOblvjpfC		c.6946+5G>A		ENST00000322507.13	COL12A1	Known	Strong	Bethlem myopathy 2	OMIM:616471	Autosomal dominant	de novo	HETEROZYGOUS		Full		Curation in progress		SR-ES
2	151533439		T	C	SNV			GRCh38		rs148950085,CS174522	CA1906977	SCV003922351.1	ga4gh:VA.zRvdRdc8hzGC8XrJ5wfEKL4FbNp6QYQb		c.21417+3A>G		ENST00000397345.8	NEB	Known	Definitive	Nemaline myopathy 2, autosomal recessive	OMIM:256030	Autosomal recessive	unknown	HETEROZYGOUS		Full		Pathogenic		SR-GS
2	151692086		G	T	SNV			GRCh38			CA348823842	SCV003761412.2	ga4gh:VA.WOH78pdkanh6rmPY6xE87M1iOgYCjFIL		c.2079C>A	p.Cys693Ter	ENST00000397345.8	NEB	Known	Definitive	Nemaline myopathy 2, autosomal recessive	OMIM:256030	Autosomal recessive	unknown	HETEROZYGOUS		Full		Well-established P/LP		SR-GS
16	67623831	67627229			SV/CNV	DEL	1.0	GRCh38	16			SCV005620431						CTCF	Known	Definitive	Intellectual developmental disorder, autosomal dominant 21	OMIM:615502	Autosomal dominant	de novo	HETEROZYGOUS		Full		Pathogenic		SR-GS
8	139729118	139736310			SV/CNV	DEL	1.0	GRCh38	8			SCV005620432						TRAPPC9	Known	Definitive	Intellectual developmental disorder, autosomal recessive 13	OMIM:613192	Autosomal recessive	paternal	HETEROZYGOUS		Full		Likely pathogenic	Broad_HK011_0030_3	SR-GS
8	140300615		C	T	SNV			GRCh38		COSV66906716	CA372316070	SCV003922133.1	ga4gh:VA.oBLdnUbvKjj378FAi1P2UiLyiH_IZV-I		c.1623-1G>A		ENST00000438773.4	TRAPPC9	Known	Definitive	Intellectual developmental disorder, autosomal recessive 13	OMIM:613192	Autosomal recessive	maternal	HETEROZYGOUS		Full		Likely pathogenic	Broad_HK011_0030	SR-GS
16	21794000	22440486			SV/CNV	DEL	1.0	GRCh38	16			SCV005620433							Known	Curation in progress	Chromosome 16p12.1 deletion syndrome, 520kb	OMIM:136570	unknown	paternal	HETEROZYGOUS		Full		Pathogenic	Broad_HK015_0038_D2	SR-GS
1	1636925		C	A	SNV			GRCh38		rs542159780,COSV105171999	CA337930353	SCV005419086	ga4gh:VA.sugb_oVD6IeyWPNqqUkByKddt0d-jRd0		c.1772G>T	p.Arg591Leu	ENST00000341832.11	CDK11B	Candidate					paternal	HETEROZYGOUS		Full		Uncertain significance	Broad_E00859946|Broad_HK017-0044	SR-GS
1	1645238		CCTTTCTAA	C	INDEL			GRCh38		rs1557688217	CA521011333	SCV005419087	ga4gh:VA.ACkyg9uwJISbUBgXhA5tY3EIXbWahryO		c.511_518del	p.Leu171GlufsTer118	ENST00000341832.11	CDK11B	Candidate					maternal	HETEROZYGOUS		Full		Uncertain significance	Broad_HK017-0046|Broad_HK017-0044	SR-GS
22	46436281		G	C	SNV			GRCh38		rs931374138	CA325144825	SCV001445968.1	ga4gh:VA.Xlu7IsregOZtJyBZzOdUDgEhn6qhzpnT		c.4415C>G	p.Thr1472Ser	ENST00000674500.2	CELSR1	Candidate					paternal	HETEROZYGOUS		Full		Uncertain significance	Broad_HK018_0049	SR-GS
22	46535961		C	T	SNV			GRCh38		rs201107590	CA10295517	SCV001445978.1	ga4gh:VA.XQSfaOXb2JkbAEIQvil49T1ReXwcaBnQ		c.1210G>A	p.Glu404Lys	ENST00000674500.2	CELSR1	Candidate					maternal	HETEROZYGOUS		Full		Uncertain significance	Broad_HK018_0048	SR-GS
14	81180324		T	C	SNV			GRCh38			CA390726141	SCV005419088	ga4gh:VA.SH5d8UQgtN0qX_pHLcueJacQGmm47Eko		c.1030A>G	p.Arg344Gly	ENST00000553612.6	GTF2A1	Candidate					de novo	HETEROZYGOUS		Full		Uncertain significance		SR-GS
12	116224356	116231075			SV/CNV	CNV		GRCh38						CNV[DEL:chr12:116224356-116237670; DUP:chr12:116223871-116231075]				MED13L	Known	Curation in progress	Impaired intellectual development and distinctive facial features with or without cardiac defects	OMIM:616789	Autosomal dominant	de novo	HETEROZYGOUS		Full		Curation in progress		SR-GS
14	77027549		CCACT	C	INDEL			GRCh38		rs1885190050		SCV001445979.1	ga4gh:VA.JfdnOecg8G0toAEGDNPfM3cD8kZWS0xh		c.240_243del	p.Val81ProfsTer70	ENST00000238647.5	IRF2BPL	Known	Moderate	Neurodevelopmental disorder with regression, abnormal movements, loss of speech, and seizures	OMIM:618088	Autosomal dominant	unknown	HETEROZYGOUS		Full		Likely pathogenic		SR-GS
1	156623887		C	T	SNV			GRCh38		rs1326696742	CA342897609	SCV005419089	ga4gh:VA.D6pjkn4WgVQbxj5rUIc60dCg1O9SdCPC		c.166C>T	p.Pro56Ser	ENST00000255039.6	HAPLN2	Candidate					nonmaternal	HOMOZYGOUS		Full		Uncertain significance		SR-GS
9	21260106	21468754			SV/CNV	DEL	1.0	GRCh38	9			SCV005620425							Candidate					de novo	HETEROZYGOUS		Full		Uncertain significance		SR-GS
9	137462734		C	T	SNV			GRCh38		rs141473646	CA5370942	SCV001445982.1	ga4gh:VA.tWju8WYQcU5o-vY9ibuv_Y5EHwM2ETtf		c.3443G>A	p.Gly1148Glu	ENST00000406427.6	PNPLA7	Candidate					paternal	HETEROZYGOUS		Full		Uncertain significance	Broad_HK053-0135_1	SR-GS
9	137498113		C	T	SNV			GRCh38		rs767961762	CA5371628	SCV001445983.1	ga4gh:VA.jtpqON-7mhGR-pd2o_uAyjp0s5f4QimD		c.1889+1G>A		ENST00000406427.6	PNPLA7	Candidate					maternal	HETEROZYGOUS		Full		Uncertain significance	Broad_HK053-0134_1	SR-GS
17	79796979		C	T	SNV			GRCh38			CA401323879	SCV005419090	ga4gh:VA.shNuffh0Uw_zqYJ-aw2hQe1F6JLTAXu1		c.20G>A	p.Gly7Glu	ENST00000269385.9	CBX8	Candidate					de novo	HETEROZYGOUS		Full		Uncertain significance		SR-GS
8	116871701	116875180			SV/CNV	DEL	1.0	GRCh38	8			SCV005620420						RAD21	Known	Definitive	Cornelia de Lange syndrome 4	OMIM:614701	Autosomal dominant	de novo	HETEROZYGOUS		Full		Uncertain significance		SR-GS
17	36486740		G	T	SNV			GRCh38		rs770002937	CA289920094	SCV001430796.1	ga4gh:VA.4KIh8V6A2iXnY_1z02EdewYIw99mB2G0		c.41G>T	p.Cys14Phe	ENST00000617429.5	ZNHIT3	Candidate	Moderate	PEHO syndrome	OMIM:260565	Autosomal recessive	paternal	HETEROZYGOUS		Full		Likely pathogenic	Broad_HK069-0179_1	SR-GS
17	36486940		C	T	SNV			GRCh38		rs148890852,CM175503	CA289920218	SCV001430796.1	ga4gh:VA.v566gAnx137qaz5Lv-qqFIruVlunlHHk		c.92C>T	p.Ser31Leu	ENST00000617429.5	ZNHIT3	Candidate	Moderate	PEHO syndrome	OMIM:260565	Autosomal recessive	maternal	HETEROZYGOUS		Full		Well-established P/LP	Broad_HK069-0178_1	SR-GS
21	46242804		TC	T	INDEL			GRCh38		rs747306849	CA10075864	SCV001445984.1	ga4gh:VA.5ZltNK6yJB4J6hWt66v7tj2UH3iwtNCb		c.5423del	p.Gly1808AspfsTer5	ENST00000291688.6	MCM3AP	Candidate					maternal	HETEROZYGOUS		Full		Uncertain significance	Broad_HK071-004|Broad_HK071-002	SR-GS
21	46256907		C	T	SNV			GRCh38		rs779248881,COSV52437831	CA10076360	SCV001445985.1	ga4gh:VA.CmL6I2YfYa-wAorySZEVYy083TYD84JV		c.3814G>A	p.Val1272Met	ENST00000291688.6	MCM3AP	Candidate					nonmaternal	HETEROZYGOUS		Full		Uncertain significance	Broad_HK071-004	SR-GS
17	2292552		C	A	SNV			GRCh38		COSV53964589,COSV53967897	CA497318651	SCV005423686	ga4gh:VA.O-2N7ShMB7I2qcKnFvQnTQXdRaMoMqBn		c.2337G>T	p.Thr779=	ENST00000263073.11	SMG6	Candidate					de novo	HETEROZYGOUS		Full		Uncertain significance		SR-GS
17	2298987		T	TCAGCCACCCGGAG	INDEL			GRCh38				SCV005423687	ga4gh:VA.DaXQIDgajV59FwP4JjNqptEhixVk2hbj		c.1765_1766insCTCCGGGTGGCTG	p.Asp589AlafsTer5	ENST00000263073.11	SMG6	Candidate					maternal	HETEROZYGOUS		Full		Uncertain significance	Broad_HK072-002_1	SR-GS
8	112408359		A	G	SNV			GRCh38		rs202213093	CA4849834	SCV005419091	ga4gh:VA._BvQTjxnszBNzinojC39C8SJ2kGd3gfi		c.5564T>C	p.Val1855Ala	ENST00000297405.10	CSMD3	Candidate					maternal	HETEROZYGOUS		Full		Uncertain significance	Broad_HK073-002_1	SR-GS
8	112573507		A	G	SNV			GRCh38		rs763295155,COSV52251924	CA4850272	SCV005419092	ga4gh:VA.WzVVDg1fC9-Rutnbbvop1oCF2PkAa92-		c.4036T>C	p.Tyr1346His	ENST00000297405.10	CSMD3	Candidate					paternal	HETEROZYGOUS		Full		Uncertain significance	Broad_HK073-003_1	SR-GS
17	67073791		G	A	SNV			GRCh38			CA2810213690	SCV005419093	ga4gh:VA.LpFgwW71OJhr6SJ-MtSAE9VW5VPs0Lke		c.*4461C>T		ENST00000358691.10	HELZ	Candidate					de novo	HETEROZYGOUS		Full		Uncertain significance		SR-GS
5	157325573		C	G	SNV			GRCh38		rs369858004,COSV108821614,COSV59029518	CA361970249	SCV001430771.1	ga4gh:VA.ogMkKR9sF49vCU48X1UsdB-7qkgfLqL7		c.1917C>G	p.Ile639Met	ENST00000620254.5	CYFIP2	Candidate					de novo	HETEROZYGOUS		Full		Pathogenic		SR-ES
X	64976375		C	T	SNV			GRCh38		COSV62004216	CA413410914	SCV003761422.2	ga4gh:VA.-z05EXUhAUN5ipiKtEhXO2u122SOFZwd		c.3G>A	p.Met1?	ENST00000374839.8	ZC4H2	Known	Definitive	Wieacker-Wolff syndrome	OMIM:314580	X-linked	nonpaternal	HETEROZYGOUS		Full		Uncertain significance		SR-ES
16	7693218	7711417			SV/CNV	DEL	1.0	GRCh38				SCV005620424							Candidate	Curation in progress				nonmaternal	HETEROZYGOUS		Full		Uncertain significance		SR-ES
16	7683019	7773070			SV/CNV	DEL	1.0	GRCh38	16			SCV005620424							Candidate					de novo	HETEROZYGOUS		Full		Uncertain significance		SR-GS|SR-ES
6	127449819		TACC	TT	INDEL			GRCh38					ga4gh:VA.OIdniuxq5Fhxm0g-dQb_xB6bttqOgzDS		c.578_578+2delinsA		NM_014702.5	KIAA0408	Candidate					de novo	HETEROZYGOUS		Full		Uncertain significance		SR-GS
2	165380688		A	T	SNV			GRCh38			CA349034146		ga4gh:VA.Qhw2DrtpwplAv2cA0OUg8MyzEwPE9Oqf		c.4405A>T	p.Ile1469Phe	ENST00000375437.7	SCN2A	Known	Definitive	Developmental and epileptic encephalopathy 11	OMIM:613721	Autosomal dominant	de novo	HETEROZYGOUS		Full		Uncertain significance		SR-ES
22	50730869		G	T	SNV			GRCh38		rs1603447380	CA515266705	SCV001132532.1	ga4gh:VA._6aqoWYu8f9O_GRrR04lcOfrM5H5gA0F		c.4381G>T	p.Glu1461Ter	ENST00000262795.7	SHANK3	Known	Strong	Phelan-McDermid syndrome	OMIM:606232	Autosomal dominant	de novo	HETEROZYGOUS		Full		Pathogenic		SR-ES
16	2937225		T	G	SNV			GRCh38		rs754781121	CA7852365	SCV005419096	ga4gh:VA.a11x07366i11rKr-UJbZOAm4JHs_IBo0		c.1618T>G	p.Cys540Gly	ENST00000253928.14	FLYWCH1	Candidate	Curation in progress				unknown	HETEROZYGOUS		Full		Uncertain significance	Broad_HK085-001_D2	SR-ES
12	65824286	65825704			SV/CNV	DEL	1.0	GRCh38	12									HMGA2	Known	Definitive	Silver-Russell syndrome 5	OMIM:618908	Autosomal dominant	maternal	HETEROZYGOUS		Full		Curation in progress	Broad_HK085-001_D2|Broad_HK085-004_D2	SR-GS|SR-ES
20	49374931		G	A	SNV			GRCh38		rs1555889162	CA409004313	SCV001132531.1	ga4gh:VA.A0OkwO448eFVRZIhodhhGFNIcfwwStaB		c.629C>T	p.Thr210Met	ENST00000371741.6	KCNB1	Known	Definitive	Developmental and epileptic encephalopathy 26	OMIM:616056	Autosomal dominant	de novo	HETEROZYGOUS		Full		Well-established P/LP		SR-ES
5	37032545	37037174			SV/CNV	DEL	1.0	GRCh38	5			SCV005620421						NIPBL	Known	Definitive	Cornelia de Lange syndrome 1	OMIM:122470	Autosomal dominant	de novo	HETEROZYGOUS		Full		Pathogenic		SR-GS
6	158111108		C	T	SNV			GRCh38		rs185841896	CA150910459	SCV003922120.1	ga4gh:VA.f0Xhamhle0dFbPm4-srX2yaAiTLtwiKT		c.*258G>A		ENST00000647468.2	SERAC1	Known	Curation in progress	3-methylglutaconic aciduria with deafness, encephalopathy, and Leigh-like syndrome	OMIM:614739	Autosomal recessive	paternal	HETEROZYGOUS		Full		Benign	Broad_HK088-003_1	SR-GS
6	158113453		T	TG	INDEL			GRCh38		rs746623547	CA4070932		ga4gh:VA.KJHxDVPA7dbLEQmgCYcrz2drhX-R0O63		c.1823_1824insC	p.Ala609SerfsTer14	ENST00000647468.2	SERAC1	Known	Curation in progress	3-methylglutaconic aciduria with deafness, encephalopathy, and Leigh-like syndrome	OMIM:614739	Autosomal recessive	maternal	HETEROZYGOUS		Full		Curation in progress	Broad_HK088-002_1	SR-GS
15	65304720		A	G	SNV			GRCh38			CA490840520	SCV005419097	ga4gh:VA.LPboHskbq2yFM95NJLwa34MUX5VF2eqM		n.44A>G		ENST00000363286.1	RNU5B-1	Known	Curation in progress	Neurodevelopmental disorder with seizures and joint laxity	OMIM:621302	Autosomal dominant	de novo	HETEROZYGOUS		Full		Uncertain significance		SR-GS
13	41074134	41090164			SV/CNV	DEL	0.0	GRCh38	13			SCV005620423						WBP4	Known	Curation in progress	Neurodevelopemental disorder with hypotonia, feeding difficulties, facial dysmorphism, and brain abnormalities	OMIM:620852	Autosomal recessive	biparental	HOMOZYGOUS		Full		Uncertain significance	Broad_HK095-002_1|Broad_HK095-003_1	SR-GS
19	4175065		C	T	SNV			GRCh38		rs1486605695	CA403413220	SCV005423688	ga4gh:VA.YoaLgQ1jpvuKQi9QB0fKyIuzIaHdH02I		c.701G>A	p.Gly234Asp	ENST00000337491.7	SIRT6	Candidate					paternal	HETEROZYGOUS		Full		Uncertain significance	Broad_HK100-003_D1|Broad_HK100-004_D1	SR-GS
19	4175159		C	T	SNV			GRCh38		rs986557279	CA304470850	SCV005423689	ga4gh:VA.9L0lFoXL7ousxMrJxyUDdG4KfrAf6dYh		c.615-8G>A		ENST00000337491.7	SIRT6	Candidate					maternal	HETEROZYGOUS		Full		Uncertain significance	Broad_HK100-002_D1|Broad_HK100-004_D1	SR-GS
7	107935414		C	G	SNV			GRCh38		rs142670565	CA164271337	SCV003922125.1	ga4gh:VA.SqFnGwgPp3ojBZWhMYTQkZ-hrefgcUoW		c.4188+1G>C		ENST00000222399.11	LAMB1	Known	Moderate	Leukoencephalopathy with variable cortical brain malformations and/or hydrocephalus	OMIM:615191	Autosomal recessive	maternal	HETEROZYGOUS		Full		Well-established P/LP	Broad_HK101-002_1	SR-GS
7	107959862		T	C	SNV			GRCh38		rs778943882	CA4435681	SCV003922126.1	ga4gh:VA.56cJEcStEVCjjqcXMpXVBPnVm4QNOrBU		c.2315-28A>G		ENST00000222399.11	LAMB1	Known	Moderate	Leukoencephalopathy with variable cortical brain malformations and/or hydrocephalus	OMIM:615191	Autosomal recessive	paternal	HETEROZYGOUS		Full		Likely pathogenic	Broad_HK101-003_1	SR-GS
6	26156797		A	AG	INDEL			GRCh38		rs1581429395		SCV001164462.1	ga4gh:VA.tESiSfBOS8S580fjjVL6QadCRiTBXL2V		c.408dup	p.Lys137GlufsTer59	ENST00000304218.6	H1-4	Known	Definitive	Rahman syndrome	OMIM:617537	Autosomal dominant	de novo	HETEROZYGOUS		Full		Well-established P/LP		SR-GS
12	49562926		CTGTG	C	INDEL			GRCh38					ga4gh:VA.u2yJ9qGto-s1etPINxfXQqsktPAurA06		c.805+71_805+74del		ENST00000343810.9	MCRS1	Candidate					de novo	HETEROZYGOUS		Full		Uncertain significance		SR-GS
12	49562956	49563362			SV/CNV	DEL	2.0	GRCh38	12										Candidate					de novo	HETEROZYGOUS		Full			Broad_HK104-002_D2	SR-GS
17	59028429		C	T	SNV			GRCh38		rs2037467316	CA400394022	SCV001445932.1	ga4gh:VA.PhpBDzW9Fl6BNqpdZiFDEA0tCTsfWxgS		c.2243G>A	p.Cys748Tyr	ENST00000262294.12	TRIM37	Known	Definitive	Mulibrey nanism	OMIM:253250	Autosomal recessive	paternal	HETEROZYGOUS		Uncertain		Uncertain significance	Broad_HK106-003_1	SR-GS
17	59062575		C	T	SNV			GRCh38		rs2041587108	CA400405231	SCV001445933.1	ga4gh:VA.7aUxT0huJk5ByOcBnlkQeY2KZC6C57M8		c.934G>A	p.Val312Ile	ENST00000262294.12	TRIM37	Known	Definitive	Mulibrey nanism	OMIM:253250	Autosomal recessive	maternal	HETEROZYGOUS		Uncertain		Uncertain significance	Broad_HK106-002_1	SR-GS
9	70598463		C	T	SNV			GRCh38		rs1564493599,COSV62594565	CA373554924	SCV001445934.1	ga4gh:VA.TeXQovaZBruXktWNbu1aMy_3BMpS6f0p		c.3004G>A	p.Val1002Met	ENST00000677713.2	TRPM3	Candidate	Strong	Neurodevelopmental disorder with hypotonia, dysmorphic facies, and skeletal anomalies, with or without seizures	OMIM:620224	Autosomal dominant	de novo	HETEROZYGOUS		Partial	HP:0010841	Well-established P/LP		SR-GS
X	150837048		C	A	SNV			GRCh38			CA2824177456	SCV005419098	ga4gh:VA.qelTFvDd5WadB3SwpvaiE6mU5fA9oj1I		c.68-5755G>T		ENST00000370377.8	CD99L2	Candidate					maternal	HETEROZYGOUS		Full		Uncertain significance	Broad_HK112-002_1	SR-GS
10	112425429		A	G	SNV			GRCh38		rs1322229008	CA378411180		ga4gh:VA.UyzRbAVc8tmF45iP8oiFzdWHIlgp1tM1		c.1685A>G	p.Tyr562Cys	ENST00000354655.9	ACSL5	Candidate					paternal	HETEROZYGOUS		Full			Broad_HK115-003_1	SR-GS
10	112428118		A	G	SNV			GRCh38		rs143421135	CA213326531		ga4gh:VA.Fei5W9YaUNY7BheGZxsznDkZ9YUxxne0		c.*760A>G		ENST00000354655.9	ACSL5	Candidate					maternal	HETEROZYGOUS		Full			Broad_HK115-002_1	SR-GS
11	62841775		T	C	SNV			GRCh38		COSV53932618	CA474881806	SCV005419099	ga4gh:VA.fG3lfFq3vIV2rgRfSQN4VTW2FWSTmwva		n.35A>G		ENST00000410396.1	RNU2-2P	Candidate	Strong				de novo	HETEROZYGOUS		Full		Uncertain significance		SR-GS
7	107248473		A	G	SNV			GRCh38		rs142970891	CA4430782	SCV001445935.1	ga4gh:VA.dF5cOfY-Wrqy3Jm4RfZbVugC74S_vC8u		c.1776T>C	p.Ala592=	ENST00000297135.9	COG5	Candidate					paternal	HETEROZYGOUS		Full		Likely benign	Broad_HK117-003_1	SR-GS
7	107548327		G	A	SNV			GRCh38		rs150351852,COSV106097972	CA4431446	SCV001445936.1	ga4gh:VA.mefPG6PZgK7wHld5rehQ0v-toORMhi5c		c.298C>T	p.Leu100Phe	ENST00000297135.9	COG5	Candidate					maternal	HETEROZYGOUS		Full		Uncertain significance	Broad_HK117-002_1	SR-GS
2	224500420		GCTGA	G	INDEL			GRCh38		rs1692335353			ga4gh:VA.xgTOBlQ-9h0z1_tYn0MxN2wRagPJe7QA		c.1549_1552del	p.Ser517ProfsTer23	ENST00000264414.9	CUL3	Known	Definitive	Neurodevelopmental disorder with or without autism or seizures	OMIM:619239	Autosomal dominant	unknown	HETEROZYGOUS		Full		Well-established P/LP		SR-GS
5	13844977		G	A	SNV			GRCh38		rs760869074,COSV54240972	CA3203780		ga4gh:VA.FgpgqcLpEbyOpEbN1SIHb_zTin9tmPmi		c.5131C>T	p.Arg1711Ter	ENST00000265104.5	DNAH5	Known	Definitive	Ciliary dyskinesia, primary, 3, with or without situs inversus	OMIM:608644	Autosomal recessive	unknown	HETEROZYGOUS		Full		Curation in progress		SR-GS
5	13840968		G	A	SNV			GRCh38		rs575017579,CM091928,COSV54240661	CA3203619		ga4gh:VA.toMtsuKjaQlPEGGfP1yZwC3GUHQzGcwb		c.5647C>T	p.Arg1883Ter	ENST00000265104.5	DNAH5	Known	Definitive	Ciliary dyskinesia, primary, 3, with or without situs inversus	OMIM:608644	Autosomal recessive	unknown	HETEROZYGOUS		Full		Curation in progress		SR-GS
7	21558894		AAAG	A	INDEL			GRCh38		rs752229419	CA4178719		ga4gh:VA.MCUlAaJD1cJzYJUhKqXjqAu-NmoAlevh		c.593_595del	p.Lys198del	ENST00000409508.8	DNAH11	Known	Definitive	Ciliary dyskinesia, primary, 7, with or without situs inversus	OMIM:611884	Autosomal recessive	unknown	HETEROZYGOUS		Full		Uncertain significance		SR-GS
7	21707816		C	T	SNV			GRCh38		rs773498002	CA4180923		ga4gh:VA.gl3EjWkIpfUF8Yxsn2Y0jUgtvZEqSe2t		c.6664C>T	p.Arg2222Ter	ENST00000409508.8	DNAH11	Known	Definitive	Ciliary dyskinesia, primary, 7, with or without situs inversus	OMIM:611884	Autosomal recessive	unknown	HETEROZYGOUS		Full		Curation in progress		SR-GS
16	70892426		C	G	SNV			GRCh38		rs545412163	CA8149527		ga4gh:VA.ayN-ncyCKvk4ybJ-l3CYTpH2XisnfR3r		c.9352G>C	p.Val3118Leu	ENST00000393567.7	HYDIN	Known	Definitive	Ciliary dyskinesia, primary, 5	OMIM:608647	Autosomal recessive	unknown	HETEROZYGOUS		Full		Uncertain significance		SR-GS
16	71018219		AG	A	INDEL			GRCh38		rs1238822104	CA623234119		ga4gh:VA.ww6QM59niDnk2tDctDBf7nROEEy19UPs		c.3553del	p.Leu1185SerfsTer15	ENST00000393567.7	HYDIN	Known	Definitive	Ciliary dyskinesia, primary, 5	OMIM:608647	Autosomal recessive	unknown	HETEROZYGOUS		Full		Curation in progress		SR-GS
16	70879428		G	A	SNV			GRCh38		rs780790869	CA8149266		ga4gh:VA.WehPfIdD1i7SPxxCFhIPri2ExSEzU_TG		c.10426C>T	p.Arg3476Ter	ENST00000393567.7	HYDIN	Known	Definitive	Ciliary dyskinesia, primary, 5	OMIM:608647	Autosomal recessive	unknown	HETEROZYGOUS		Full		Pathogenic		SR-GS
16	71018219		AG	A	INDEL			GRCh38		rs1238822104	CA623234119		ga4gh:VA.ww6QM59niDnk2tDctDBf7nROEEy19UPs		c.3553del	p.Leu1185SerfsTer15	ENST00000393567.7	HYDIN	Known	Definitive	Ciliary dyskinesia, primary, 5	OMIM:608647	Autosomal recessive	unknown	HETEROZYGOUS		Full		Curation in progress		SR-GS
19	1043839		C	T	SNV			GRCh38		rs949345932	CA303990497	SCV005419101	ga4gh:VA.nozx9dTyZ_Ur9KK8sLS_3Mbe4nXko8FC		c.1045C>T	p.Gln349Ter	ENST00000263094.11	ABCA7	Candidate					maternal	HETEROZYGOUS		Full		Uncertain significance	Broad_MUN_FAM11_003_D1	SR-ES
19	1044708		GGGGCACCTGGT	G	INDEL			GRCh38		rs567222111	CA9032926	SCV005419102	ga4gh:VA.-bnzMCr5AwVMbQpDr6s-vf_iiQzTAAjk		c.1186_1196del	p.Leu396AlafsTer45	ENST00000263094.11	ABCA7	Candidate					paternal	HETEROZYGOUS		Full		Uncertain significance	Broad_MUN_FAM11_002_D1	SR-ES
1	116388162		T	C	SNV			GRCh38		COSV55191936	CA341842207	SCV005419103	ga4gh:VA.nck6TUExnSqCYknDwXZPOEmCWCqIM2cn		c.419T>C	p.Val140Ala	ENST00000295598.10	ATP1A1	Candidate					de novo	HETEROZYGOUS		Full		Uncertain significance		SR-ES
18	79710825		C	T	SNV			GRCh38		rs113994102,CS032693			ga4gh:VA.3AFLkpGui5fWpUfx6-ZsW1DwRIYl2JxF		c.863+389C>T		NM_004715.5	CTDP1	Known	Definitive	Congenital cataracts, facial dysmorphism, and neuropathy	OMIM:604168	Autosomal recessive	maternal	HOMOZYGOUS		Full		Curation in progress	Broad_MUN_FAM161_003_D1	SR-ES
11	1925244		G	A	SNV			GRCh38		rs372287382	CA5816146	SCV005419104	ga4gh:VA.yXQgYySUllEZEYR3-F5vWTvHGG_RhdZ9		c.67+128G>A		ENST00000278317.11	TNNT3	Candidate					biparental	HOMOZYGOUS		Full		Uncertain significance	Broad_MUN_FAM16_002_D1|Broad_MUN_FAM16_003_D1	SR-ES
1	235342065		A	C	SNV			GRCh38			CA344974336	SCV005419107	ga4gh:VA.vc7Y8ct6g3MejcFNCUq0njXyhPcDl2p-		c.196A>C	p.Ile66Leu	ENST00000282841.9	GGPS1	Known	Curation in progress	Muscular dystrophy, congenital hearing loss, and ovarian insufficiency syndrome	OMIM:619518	Autosomal recessive	maternal	HETEROZYGOUS		Full		Uncertain significance	Broad_MUN_FAM23_003_D1	SR-ES
1	235342414		T	C	SNV			GRCh38			CA344975125	SCV005419105	ga4gh:VA.4YpUoCyQ016pUUPnk9PYmw8k1QgsK7SL		c.545T>C	p.Leu182Pro	ENST00000282841.9	GGPS1	Known	Curation in progress	Muscular dystrophy, congenital hearing loss, and ovarian insufficiency syndrome	OMIM:619518	Autosomal recessive	paternal	HETEROZYGOUS		Full		Uncertain significance	Broad_MUN_FAM23_002_D1	SR-ES
1	154170561	154173299			SV/CNV	DEL	1.0	GRCh38	1									TPM3	Known	Moderate	Congenital myopathy 4A, autosomal dominant	OMIM:255310	Autosomal dominant	de novo	HETEROZYGOUS		Full		Curation in progress		SR-ES
2	96267374		C	T	SNV			GRCh38		rs11544859,COSV105063065	CA1777466	SCV005423690	ga4gh:VA.NkQB56kEBCHXBw7eK76GYLDqlCo6Wdks		c.193C>T	p.Arg65Trp	ENST00000488633.2	CIAO1	Known	Moderate	Multiple mitochondrial dysfunctions syndrome 10	OMIM:620960	Autosomal recessive	maternal	HETEROZYGOUS		Full		Uncertain significance	Broad_MUN_FAM26_003_D1	SR-ES
2	96271236		A	C	SNV			GRCh38		rs756234455	CA1777678	SCV005423691	ga4gh:VA.UAkDvYsr1-yHGNITcROEH2sVGwOODD9Z		c.905A>C	p.His302Pro	ENST00000488633.2	CIAO1	Known	Moderate	Multiple mitochondrial dysfunctions syndrome 10	OMIM:620960	Autosomal recessive	paternal	HETEROZYGOUS		Full		Likely pathogenic	Broad_MUN_FAM26_002_D1	SR-ES
10	110602081		G	A	SNV			GRCh38		COSV104677131	CA378394241	SCV005419136	ga4gh:VA._xXrHL0Pk2LupUDey4TLeyX5-PtxCQ9P		c.3008G>A	p.Arg1003His	ENST00000361804.5	SMC3	Candidate					de novo	HETEROZYGOUS		Full		Uncertain significance		SR-ES
2	32787076		T	C	SNV			GRCh38		rs748497472	CA1606526	SCV005077873	ga4gh:VA.bOpiReQtugKf9BDEK-MSrhpAPCX0Z1Hk		c.1925T>C	p.Val642Ala	ENST00000317907.9	TTC27	Candidate					paternal	HOMOZYGOUS		Full		Uncertain significance	Broad_MUN_FAM307_002_D1	SR-ES
9	128624458		G	A	SNV			GRCh38		COSV100823204	CA375083157	SCV005077885	ga4gh:VA.ypYwWy5FYB7UEifKBCeaLg2Ldg6Cv7OY		c.5963G>A	p.Trp1988Ter	ENST00000372739.7	SPTAN1	Known	Curation in progress	Neuronopathy, distal hereditary motor, autosomal dominant 11	OMIM:620528	Autosomal dominant	paternal	HETEROZYGOUS		Full		Uncertain significance	Broad_MUN_FAM340_002_D1	SR-ES
10	17603950		G	A	SNV			GRCh38			CA376196796	SCV005077893	ga4gh:VA.rulC0uZx40IVbhXZu3B1id7wbbo6NN3k		c.355C>T	p.Gln119Ter	ENST00000361271.8	HACD1	Known	Definitive	Congenital myopathy 11	OMIM:619967	Autosomal recessive	biparental	HOMOZYGOUS		Full		Pathogenic	Broad_MUN_FAM347_002_D1|Broad_MUN_FAM347_003_D1	SR-ES
1	108756714		G	A	SNV			GRCh38		rs1261197120	CA341454033	SCV005077874	ga4gh:VA.d_Oumhv1NWO8Sll49YYaW-RzYyILGjpJ		c.206G>A	p.Arg69His	ENST00000370008.4	STXBP3	Candidate					paternal	HETEROZYGOUS		Partial	HP:0002960	Uncertain significance	Broad_MUN_FAM354_002_D1	SR-ES
1	108772668		T	C	SNV			GRCh38			CA341458661	SCV005077875	ga4gh:VA.a7Jq6dRXxqysGuRqKjl-uGr34nIT5iQT		c.442T>C	p.Tyr148His	ENST00000370008.4	STXBP3	Candidate					maternal	HETEROZYGOUS		Partial	HP:0002960	Uncertain significance	Broad_MUN_FAM354_003_D1	SR-ES
17	43213881		C	T	SNV			GRCh38			CA399695289	SCV005419108	ga4gh:VA.YAN0WFG4veJHJKE3pdMCs2Za2XjQd7pI		c.265C>T	p.Pro89Ser	ENST00000612339.4	TMEM106A	Candidate					de novo	HETEROZYGOUS		Full		Uncertain significance		SR-ES
4	108846204		T	C	SNV			GRCh38			CA357847400	SCV005423692	ga4gh:VA.R7gA-gXFI7rPkh5xwHsYItk3RCbpb9h-		c.1450A>G	p.Lys484Glu	ENST00000399132.6	COL25A1	Candidate					biparental	HOMOZYGOUS		Full		Uncertain significance	Broad_MUN_FAM4_002_D1|Broad_MUN_FAM4_003_D1	SR-ES
6	30660126		G	A	SNV			GRCh38			CA363105987	SCV005419109	ga4gh:VA.OCxR6GNPbjlRa0_gSMagJH1k6t17qJwv		c.1661C>T	p.Thr554Ile	ENST00000376442.8	DHX16	Known	Moderate	Neuromuscular disease and ocular or auditory anomalies with or without seizures	OMIM:618733	Autosomal dominant	de novo	HETEROZYGOUS		Full		Uncertain significance		SR-ES
1	1439207		CG	C	INDEL			GRCh38			CA2642596392	SCV005419110	ga4gh:VA.V8GH6zFddRwsGpl-p73zbFb4B9iUf7Pk		c.763del	p.Ala255LeufsTer29	ENST00000476993.2	VWA1	Known	Curation in progress	Neuronopathy, distal hereditary motor, autosomal recessive 7	OMIM:619216	Autosomal recessive	biparental	HOMOZYGOUS		Full		Likely pathogenic	Broad_MUN_FAM7_002_D1|Broad_MUN_FAM7_003_D1	SR-ES
2	178530760		T	TG	INDEL			GRCh38				SCV003922158.1	ga4gh:VA.IHznq0Cr4g5WvjOLmJBy_wVc1zAi7oDA		c.105854_105855insC	p.Pro35286ThrfsTer13	ENST00000589042.5	TTN	Known	Definitive	Congenital myopathy 5 with cardiomyopathy	OMIM:611705	Autosomal recessive	maternal	HETEROZYGOUS		Full		Likely pathogenic	Broad_MUN_FAM9_003_D1	SR-ES
2	178640611		TG	T	INDEL			GRCh38			CA2573334556	SCV003922165.1	ga4gh:VA.7O94Ioykxu8WFSeJE7_WHBxPSj1d5g9n		c.40652del	p.Pro13551GlnfsTer47	ENST00000589042.5	TTN	Known	Definitive	Congenital myopathy 5 with cardiomyopathy	OMIM:611705	Autosomal recessive	de novo	HETEROZYGOUS		Full		Likely pathogenic		SR-ES
17	63938785		C	T	SNV			GRCh38		rs1169978424	CA626860613	SCV005419111	ga4gh:VA.fVCPkRm-jysN4QqUTFVBvYRAHlwXvRsE		c.*1986G>A		ENST00000435607.3	SCN4A	Known	Curation in progress	Congenital myopathy 22A, classic	OMIM:620351	Autosomal recessive	maternal	HETEROZYGOUS		Full		Uncertain significance	Broad_OUN_GS031-10_002_D1	SR-GS
17	63968265		G	A	SNV			GRCh38		rs749502925,COSV71128230	CA8710036	SCV005419112	ga4gh:VA.tMkgt_ygJKXq6jQ9cvSYh5EGfshvTMih		c.794C>T	p.Ala265Val	ENST00000435607.3	SCN4A	Known	Curation in progress	Congenital myopathy 22A, classic	OMIM:620351	Autosomal recessive	paternal	HETEROZYGOUS		Full		Uncertain significance	Broad_OUN_GS031-10_003_D1	SR-GS
4	89248273		C	T	SNV			GRCh38		rs148884438	CA3009620		ga4gh:VA.qDmJof20bGUTAWA2rdpa_p1OzHPzKHTO		c.1838G>A	p.Gly613Asp	ENST00000609438.2	GPRIN3	Candidate					maternal	HETEROZYGOUS		Full			Broad_OUN_GS031-10_002_D1	SR-GS
4	89250273		G	A	SNV			GRCh38		rs530251794	CA100979266		ga4gh:VA.wVabwbRiXGGupJMBRCzMQYwzsicLLkH7		c.-163C>T		ENST00000333209.4	GPRIN3	Candidate					paternal	HETEROZYGOUS		Full			Broad_OUN_GS031-10_003_D1	SR-GS
4	17482420		A	G	SNV			GRCh38		rs1167539604	CA549901248	SCV003922111.1	ga4gh:VA.OlH-Km_S6PtH6AiPmhDskIZRyAVCkYpL		c.*119+4759T>C		ENST00000513615.5	QDPR	Known	Definitive	Hyperphenylalaninemia, BH4-deficient, C	OMIM:261630	Autosomal recessive	biparental	HOMOZYGOUS		Full		Uncertain significance	Broad_OUN_HK120_2_1|Broad_OUN_HK120_3_1	SR-GS
14	79845607		A	AGAGAGAGACAGAGACGGG	INDEL			GRCh38					ga4gh:VA.I3JsjjT7a2W4ujm1ppS7pdCqOBTb3V-Q		c.4094-15726_4094-15725insAGAGACGGGGAGAGAGAC		ENST00000335750.7	NRXN3	Candidate					de novo	HETEROZYGOUS		Full				SR-GS
X	69860760	69861291			SV/CNV	DUP	3.0	GRCh38	X									EDA	Known	Definitive	Ectodermal dysplasia 1, hypohidrotic, X-linked	OMIM:305100	X-linked	maternal	HETEROZYGOUS		Full		Curation in progress	Broad_OUN_HK133-002_D1	SR-ES
20	499923		C	CT	INDEL			GRCh38				SCV005423693	ga4gh:VA.MrzOzduPefnSHFgZpXBf6Tp1_Y9HBpDM		c.224_225insA	p.Lys76GlufsTer4	ENST00000217244.9	CSNK2A1	Known	Definitive	Okur-Chung neurodevelopmental syndrome	OMIM:617062	Autosomal dominant	de novo	HETEROZYGOUS		Full		Pathogenic		SR-ES
X	71127913		A	G	SNV			GRCh38			CA413516944	SCV005419114	ga4gh:VA.AgYBqE7J3jSormOxnEEKegBMTwWPfzQM		c.3002A>G	p.Lys1001Arg	ENST00000374080.8	MED12	Known	Definitive	Lujan-Fryns syndrome	OMIM:309520	X-linked	maternal	HEMIZYGOUS		Full		Uncertain significance	Broad_OUN_HK153-002_D1	SR-ES
9	128226027		G	A	SNV			GRCh38		rs747079285	CA645369412	SCV003922137.1	ga4gh:VA.QOejs8wowFCd_hq982o0mJrrM6zC97k5		c.1197-8G>A		ENST00000393594.7	DNM1	Known	Moderate	Developmental and epileptic encephalopathy 31A, autosomal dominant	OMIM:616346	Autosomal dominant	de novo	HETEROZYGOUS		Full		Well-established P/LP		SR-ES
3	39084742		GT	G	INDEL			GRCh38		rs2034717175			ga4gh:VA.01ojki297cA5NBgymAXH6RL5yA4c-ORk		c.1378+2del		ENST00000302313.10	WDR48	Candidate					unknown	HETEROZYGOUS		Full				SR-GS
11	62841682		G	C	SNV			GRCh38		rs558936518	CA474881637		ga4gh:VA.NVVciN6PANkaOU6oBehNwQQ6A91tiFkW		n.128C>G		ENST00000410396.1	RNU2-2P	Candidate	Moderate				maternal	HETEROZYGOUS		Full			Broad_RGP_1219_1|Broad_RGP_1219_4	SR-GS
11	62841765		G	A	SNV			GRCh38		rs927532862	CA223659114		ga4gh:VA.tRfLMbKK78Ikp-9iin8VfpYexm_UXRgf		n.45C>T		ENST00000410396.1	RNU2-2P	Candidate	Moderate				paternal	HETEROZYGOUS		Full			Broad_RGP_1219_2|Broad_RGP_1219_4	SR-GS
15	48474558		C	T	SNV			GRCh38		rs187177496,CM098686,COSV57326766	CA392320464		ga4gh:VA.TJAwA7d7R3C9ft5bS-aOU8CQXoC4lF3T		c.4057G>A	p.Gly1353Arg	ENST00000316623.10	FBN1	Candidate					maternal	HETEROZYGOUS		Full			Broad_RGP_1238_1	SR-GS
15	48610977		T	C	SNV			GRCh38			CA2740098060		ga4gh:VA.Uzsb5ZOa-8iVhR866Ef2j6Jy6EuVnSsR		c.248-151A>G		ENST00000316623.10	FBN1	Candidate					paternal	HETEROZYGOUS		Full			Broad_RGP_1238_2	SR-GS
1	182388752		T	C	SNV			GRCh38		rs2101936731	CA2499214330		ga4gh:VA.skIiS5b4IEV8Vgtmy7iNQNmcCh-e6uxl		c.-13-2A>G		ENST00000331872.11	GLUL	Known	Strong	Developmental and epileptic encephalopathy 116	OMIM:620806	Autosomal dominant	de novo	HETEROZYGOUS		Full		Curation in progress		SR-GS
2	210575171		T	C	SNV			GRCh38			CA2754106756		ga4gh:VA.pExWreipY7sH4PXV0toiLDzjuSTMlQPi		c.237-1175T>C		ENST00000233072.10	CPS1	Known	Definitive	Carbamoylphosphate synthetase I deficiency	OMIM:237300	Autosomal recessive	paternal	HETEROZYGOUS		Full		Curation in progress	Broad_RGP_1253_2	SR-GS
2	210656562		C	A	SNV			GRCh38		rs751372173	CA350437752		ga4gh:VA.Fc6mrcMNuYPqqFP1aAPjSXRqC_gWgwKv		c.3596C>A	p.Ala1199Glu	ENST00000233072.10	CPS1	Known	Definitive	Carbamoylphosphate synthetase I deficiency	OMIM:237300	Autosomal recessive	maternal	HETEROZYGOUS		Full		Curation in progress	Broad_RGP_1253_1	SR-GS
12	55716993		A	C	SNV			GRCh38		rs375188301,COSV57725432	CA6616605		ga4gh:VA.JkM4-ohMNvMrTvRQ6-6TsyBqRcX6gVEd		c.206A>C	p.His69Pro	ENST00000548925.6	BLOC1S1	Candidate					maternal	HETEROZYGOUS		Full			Broad_RGP_12_1	SR-GS
12	55719506		G	A	SNV			GRCh38			CA385198825		ga4gh:VA.xHuVqOCsllFolfkk_2XoyAVFW9qkKlG1		c.359G>A	p.Gly120Glu	ENST00000548925.6	BLOC1S1	Candidate					paternal	HETEROZYGOUS		Full			Broad_RGP_12_2	SR-GS
4	186597172		C	A	SNV			GRCh38		rs2126396146	CA358967842		ga4gh:VA.mxXZRqD_Qg4S5dGPMXTfdMjXZxj3-Duj		c.12369-1G>T		ENST00000441802.7	FAT1	Candidate					maternal	HETEROZYGOUS		Full			Broad_RGP_12_1	SR-GS
4	186707939		A	G	SNV			GRCh38		rs199900333	CA3167361		ga4gh:VA.I3wm49mGtrpmau4n0tG1QP6TGo9hwejd		c.1889T>C	p.Leu630Pro	ENST00000441802.7	FAT1	Candidate					paternal	HETEROZYGOUS		Full			Broad_RGP_12_2	SR-GS
16	14261065		T	G	SNV			GRCh38			CA395182317		ga4gh:VA.UXcSuUIg2Gct5xhMMTg-GvAZ60fmc2x5		c.2921T>G	p.Leu974Ter	ENST00000571589.6	MRTFB	Candidate					unknown	HETEROZYGOUS		Full				SR-GS
13	20189481		A	G	SNV			GRCh38		rs35887622,CM077555,CM970679	CA172206		ga4gh:VA.0ke57O9rOdebloOfSKsdVggHLSwavIUl		c.101T>C	p.Met34Thr	ENST00000382848.5	GJB2	Known	Definitive	Deafness, autosomal recessive 1A	OMIM:220290	Autosomal recessive|Digenic	paternal	HETEROZYGOUS		Partial	HP:0000365	Curation in progress	Broad_RGP_1395_2	SR-GS
13	20189546		AC	A	INDEL			GRCh38		CD972240;CM000167;CM022364;COSV107493876;rs80338939	CA127023		ga4gh:VA.XVsJDn9E_XZcVI40xknerUSVicMoLVfc		c.35del	p.Gly12ValfsTer2	ENST00000382848.5	GJB2	Known	Definitive	Deafness, autosomal recessive 1A	OMIM:220290	Autosomal recessive|Digenic	maternal	HETEROZYGOUS		Partial	HP:0000365	Curation in progress	Broad_RGP_1395_1	SR-GS
17	76735169		AAAGAAAG	A	INDEL			GRCh38					ga4gh:VA.6Qvbab0Gwjbku684G-raeNU9Wv393P8A		c.*8-18_*8-12del		ENST00000359995.10	SRSF2	Candidate					de novo	HETEROZYGOUS		Uncertain				SR-GS
4	25145092		C	T	SNV			GRCh38		rs146539065	CA2877328		ga4gh:VA.nfnAw6wxzMmyI8J7lXJGENFY3LyF2zOM		c.846G>A	p.Leu282=	ENST00000382103.7	SEPSECS	Known	Definitive	Pontocerebellar hypoplasia type 2D	OMIM:613811	Autosomal recessive	nonmaternal	HETEROZYGOUS		Full		Pathogenic		SR-GS
4	25156922		C	T	SNV			GRCh38		rs1560336849	CA356542726		ga4gh:VA.FoDADyNdiYjXNCD4pGp1bydJU7fLVpiA		c.322G>A	p.Ala108Thr	ENST00000382103.7	SEPSECS	Known	Definitive	Pontocerebellar hypoplasia type 2D	OMIM:613811	Autosomal recessive	maternal	HETEROZYGOUS		Full		Uncertain significance	Broad_RGP_1432_1	SR-GS
X	139575355	139709475			SV/CNV	DUP	2.0	GRCh38	X										Candidate					maternal	HEMIZYGOUS		Full			Broad_RGP_1456_1|Broad_RGP_1456_2|Broad_RGP_1456_4	SR-GS
12	108516680		C	T	SNV			GRCh38		rs1394546656	CA607247360		ga4gh:VA.HNIAArE7jcB6VtBSSPFZHxKU-4wRiCwo		c.-58-235C>T		ENST00000552695.6	FICD	Candidate					unknown	HETEROZYGOUS		Full			Broad_RGP_1547_4|Broad_RGP_1547_6	SR-GS
6	26204865		C	T	SNV			GRCh38		COSV100748070	CA363200978		ga4gh:VA.BWRlw89kB3zSRRzAaeUrMMOP17Ike-H-		c.221C>T	p.Thr74Met	ENST00000615164.3	H4C5	Known	Strong	Tessadori-Bicknell-van Haaften neurodevelopmental syndrome 3	OMIM:619950	Autosomal dominant	de novo	HETEROZYGOUS		Full		Curation in progress		SR-GS
18	46087147		G	A	SNV			GRCh38		rs2144178477	CA402354816		ga4gh:VA.YMUOEgup-_VrYNciGMwED-g6tMeeqXUk		c.1037C>T	p.Ser346Phe	ENST00000398752.11	ATP5F1A	Candidate					de novo	HETEROZYGOUS		Uncertain		Uncertain significance		SR-GS
X	153784838		T	G	SNV			GRCh38		rs1557068452	CA415169681		ga4gh:VA.HrhmljfQjlxc9ywyLjmrB4tl1_zik6OD		c.1337T>G	p.Ile446Ser	ENST00000370101.8	SRPK3	Candidate					unknown	HEMIZYGOUS		Full				SR-GS
12	120291839		T	TA	INDEL			GRCh38					ga4gh:VA.1fQdd-a0CzKbVHgX0MBTtNsMUOM4HA44		n.64_65insT		ENST00000365668.1	RNU4-2	Known	Strong	ReNU syndrome	OMIM:620851	Autosomal dominant	de novo	HETEROZYGOUS		Full		Pathogenic		SR-GS
1	155942086		A	G	SNV			GRCh38		COSV108824822	CA342793060		ga4gh:VA.UIvQOS7Oa2Dso5WhsFMgUnAIxxn22vvF		c.377A>G	p.Tyr126Cys	ENST00000368318.5	RXFP4	Candidate					de novo	HETEROZYGOUS		Full				SR-GS
17	8478421		C	G	SNV			GRCh38		rs560843007	CA8376767		ga4gh:VA.9appjjOk2F7R1uphG5rqSSgnKd-Szpoq		c.5623G>C	p.Val1875Leu	ENST00000360416.8	MYH10	Candidate					paternal	HETEROZYGOUS		Full			Broad_RGP_1750_2	SR-GS
17	8490386		G	A	SNV			GRCh38		rs144259360	CA8377070		ga4gh:VA.MyFm2m4Z0Jh4LX4rYURrqABBLcp1eEm6		c.4838C>T	p.Thr1613Ile	ENST00000360416.8	MYH10	Candidate					maternal	HETEROZYGOUS		Full			Broad_RGP_1750_1	SR-GS
1	203707092		C	A	SNV			GRCh38		COSV105910443	CA344313453		ga4gh:VA.-YYWXgYueAgyr6yTA0rbQsj4TRB_XLff		c.1183C>A	p.Leu395Ile	ENST00000357681.10	ATP2B4	Candidate					de novo	HETEROZYGOUS		Full				SR-GS
14	36663433		G	GC	INDEL			GRCh38		rs1594467393			ga4gh:VA.G-BYvYM8_vEY7jrVkWx75Vh57rVEh16N		c.543dup	p.Ile182HisfsTer135	ENST00000361487.7	PAX9	Known	Definitive	Tooth agenesis, selective, 3	OMIM:604625	Autosomal dominant	de novo	HETEROZYGOUS		Partial	HP:0000677	Curation in progress		SR-GS
X	41853208		G	A	SNV			GRCh38		rs794727270,CM120624,COSV108825935	CA201623		ga4gh:VA.yDM4ycoflOH9xc341G6ohtCNXBDJEpIC		c.79C>T	p.Arg27Ter	ENST00000378163.7	CASK	Known	Definitive	Intellectual developmental disorder and microcephaly with pontine and cerebellar hypoplasia	OMIM:300749	X-linked	de novo	HETEROZYGOUS		Full		Well-established P/LP		SR-GS|LR-GS
17	61985030		T	C	SNV			GRCh38			CA400510469		ga4gh:VA.FDiy4m_bcu4kNkHNgnwYPPWBzSbMmxcU		c.2446A>G	p.Thr816Ala	ENST00000397786.7	MED13	Known	Definitive	Intellectual developmental disorder, autosomal dominant 61	OMIM:618009	Autosomal dominant	de novo	HETEROZYGOUS		Full		Curation in progress		SR-GS
20	4175131		C	T	SNV			GRCh38		rs747481916	CA9751207		ga4gh:VA.bKtOo4GL1_SjwJnuA-Uz_mEe_v0SPpm5		c.76C>T	p.Arg26Cys	ENST00000305958.9	SMOX	Candidate					paternal	HETEROZYGOUS		Full			Broad_RGP_1780_2	SR-GS
20	4186776		C	T	SNV			GRCh38			CA408147443		ga4gh:VA.nvJ1BVZHGmdn2_0IjBwBbz1cvVp5-BRS		c.1405C>T	p.Leu469Phe	ENST00000278795.7	SMOX	Candidate					maternal	HETEROZYGOUS		Full			Broad_RGP_1780_1	SR-GS
2	165156235	165156235			SV/CNV	BND		GRCh38	2									CHN1	Known	Moderate	Duane retraction syndrome 2	OMIM:604356	Autosomal dominant	de novo	HETEROZYGOUS		Partial	HP:0032807|HP:0011346|HP:0000496	Curation in progress		SR-GS
2	165156235	174975493			SV/CNV	CPX		GRCh38										SCN2A	Known	Definitive	Developmental and epileptic encephalopathy 11	OMIM:613721	Autosomal dominant	de novo	HETEROZYGOUS		Partial	HP:0032807|HP:0011346|HP:0000496	Curation in progress		SR-GS
12	112164108		C	T	SNV			GRCh38		rs2030824478	CA386756347		ga4gh:VA.1eIdSAxC13n6hAYmu1WmFNMiSIFaMOkw		c.12701+1G>A		ENST00000682272.1	HECTD4	Known	Moderate	Neurodevelopmental disorder with seizures, spasticity, and complete or partial agenesis of the corpus callosum	OMIM:620250	Autosomal recessive	maternal	HETEROZYGOUS		Full		Uncertain significance	Broad_RGP_1830_1	SR-GS
12	112232427	112233488			SV/CNV	DEL	1.0	GRCh38	12									HECTD4	Known	Moderate	Neurodevelopmental disorder with seizures, spasticity, and complete or partial agenesis of the corpus callosum	OMIM:620250	Autosomal recessive	de novo	HETEROZYGOUS		Full		Curation in progress		SR-GS
9	127819188	127823513			SV/CNV	DUP	3.0	GRCh38	9									ENG	Known	Definitive	Telangiectasia, hereditary hemorrhagic, type 1	OMIM:187300	Autosomal dominant	maternal	HETEROZYGOUS		Full		Curation in progress	Broad_RGP_1890_1	SR-GS
2	151604893		T	C	SNV			GRCh38			CA2752686076		ga4gh:VA.7WME2bcyhROdhxIM-5jTe3MHvFQ7-tt7		c.12748-22A>G		ENST00000397345.8	NEB	Known	Definitive	Nemaline myopathy 2, autosomal recessive	OMIM:256030	Autosomal recessive	nonmaternal	HETEROZYGOUS		Full		Curation in progress	Broad_RGP_2017_4	SR-GS
2	151681578		T	C	SNV			GRCh38			CA2752687867		ga4gh:VA.sOn3rqzW1ebl-h2q65XLJeWpPp7Ow3NF		c.2944-750A>G		ENST00000397345.8	NEB	Known	Definitive	Nemaline myopathy 2, autosomal recessive	OMIM:256030	Autosomal recessive	maternal	HETEROZYGOUS		Full		Curation in progress	Broad_RGP_2017_1|Broad_RGP_2017_4	SR-GS
7	100034062		C	G	SNV			GRCh38			CA368440457		ga4gh:VA.kN4RrpP1X8E2KToo4HNrv0mAkhq_3y3t		c.1557C>G	p.Cys519Trp	ENST00000324306.11	ZKSCAN1	Candidate					de novo	HETEROZYGOUS		Full				SR-GS
9	127854288		C	T	SNV			GRCh38		rs1554813783,CS002129	CA374989490		ga4gh:VA.UmMo5FLu4oIeX2Nkg1RQ5bp1hbeVDiDX		c.67+1G>A		ENST00000373203.9	ENG	Known	Definitive	Telangiectasia, hereditary hemorrhagic, type 1	OMIM:187300	Autosomal dominant	unknown	HETEROZYGOUS		Full		Pathogenic		SR-GS
7	140801550		G	A	SNV			GRCh38		rs387906660,CM092077,CM092078,COSV56289992	CA259660		ga4gh:VA.HVx9T3mohqxABJf5A6MMjbxig13eiyG5		c.722C>T	p.Thr241Met	ENST00000646891.2	BRAF	Known	Moderate	Noonan syndrome 7	OMIM:613706	Autosomal dominant	nonmaternal	HETEROZYGOUS		Full		Pathogenic		SR-GS
4	102580550		C	T	SNV			GRCh38			CA357959981		ga4gh:VA.LbTgBlD3qcIdT4YtKyC-a2lfn7_G05g7		c.746C>T	p.Ser249Phe	ENST00000226574.9	NFKB1	Candidate					de novo	HETEROZYGOUS		Full				SR-GS
19	18123624		T	C	SNV			GRCh38		rs2040249230	CA404804114		ga4gh:VA.YUP5SMJtcZwRU0XuH_TpeEs6VtbU8cAz		c.602T>C	p.Met201Thr	ENST00000687212.1	MAST3	Known	Curation in progress	Developmental and epileptic encephalopathy 108	OMIM:620115	Autosomal dominant	de novo	HETEROZYGOUS		Full		Uncertain significance		SR-GS
21	45989954		C	T	SNV			GRCh38			CA2818097405		ga4gh:VA.MoxMF_mVIu1m-DC9TyFB62Gw2LRKTqw1		c.930+176C>T		ENST00000361866.8	COL6A1	Known	Definitive	Bethlem myopathy 1A	OMIM:158810	Autosomal dominant	maternal	HETEROZYGOUS		Full		Uncertain significance	Broad_RGP_2058_1|Broad_RGP_2058_1_1	SR-GS
7	128835550		G	A	SNV			GRCh38		rs387906587,CM114108,COSV57967712	CA128479		ga4gh:VA.oXW1CxKQb4x8VTCaan-aIuZTqj4AiQMy		c.577G>A	p.Ala193Thr	ENST00000325888.13	FLNC	Known	Moderate	Myopathy, distal, 4	OMIM:614065	Autosomal dominant	maternal	HETEROZYGOUS		Full		Curation in progress	Broad_RGP_2066_1	SR-GS
15	51236901		A	C	SNV			GRCh38		rs779820447,CM0910862	CA7560125		ga4gh:VA.s0SD2uYS0VWy8H4tzhiQf4iTSKG39Crc		c.254T>G	p.Met85Arg	ENST00000396402.6	CYP19A1	Known	Definitive	Aromatase deficiency	OMIM:613546	unknown	paternal	HETEROZYGOUS		Full		Likely pathogenic	Broad_RGP_2074_2|Broad_RGP_2074_4	SR-GS
15	51338494		C	T	SNV			GRCh38		rs956997586	CA270573191		ga4gh:VA.DJCE1M8ZqIpAZ2-uCVLJRsiDGkGghaBG		c.-39+1G>A		ENST00000396402.6	CYP19A1	Known	Definitive	Aromatase deficiency	OMIM:613546	unknown	maternal	HETEROZYGOUS		Full		Uncertain significance	Broad_RGP_2074_1|Broad_RGP_2074_4	SR-GS
2	96070001	97616001			SV/CNV	DEL	1.0	GRCh38											Candidate					de novo	HETEROZYGOUS		Full			Broad_RGP_2080_2	SR-GS
2	96104015	96150015			SV/CNV	DEL	1.0	GRCh38	2										Candidate					de novo	HETEROZYGOUS		Full				SR-GS
2	96260015	96274015			SV/CNV	DEL	1.0	GRCh38	2										Candidate					de novo	HETEROZYGOUS		Full				SR-GS
17	21416016		A	G	SNV			GRCh38			CA398264557		ga4gh:VA.upVPkbgESP86J2RyLdsNQaiIxR5uYu_o		c.674A>G	p.Glu225Gly	ENST00000583088.6	KCNJ12	Candidate					de novo	HETEROZYGOUS		Full				SR-GS
7	41690099		C	T	SNV			GRCh38			CA367548072		ga4gh:VA.6z6toScauUVPU48lD17luxDcU-7EyLrD		c.832G>A	p.Gly278Arg	ENST00000242208.5	INHBA	Candidate					de novo	HETEROZYGOUS		Full				SR-GS
5	179720435		C	T	SNV			GRCh38		rs1274228025,COSV56006860	CA362457363		ga4gh:VA.kvIGCMPF_4bQn4BAEsp85MU2vFBEAmZD		c.1057C>T	p.Pro353Ser	ENST00000247461.9	CANX	Candidate					maternal	HETEROZYGOUS		Full			Broad_RGP_2098_1	SR-GS
5	179720480		G	A	SNV			GRCh38		rs199941318	CA3598529		ga4gh:VA.tuG5PsDbjfHU716rc866muAiZQSRAh1V		c.1102G>A	p.Val368Ile	ENST00000247461.9	CANX	Candidate					paternal	HETEROZYGOUS		Full			Broad_RGP_2098_2	SR-GS
1	31741683		G	T	SNV			GRCh38			CA339611722		ga4gh:VA.U7amQB1yhBTX5iMiFlGEo2aZuInjGS3q		c.1628C>A	p.Thr543Lys	ENST00000373658.8	ADGRB2	Candidate					nonpaternal	HETEROZYGOUS		Full				SR-GS
9	70225992		C	A	SNV			GRCh38			CA373642927		ga4gh:VA.gmDzSCezRCPGRb2wwcw8Bkx8tIwdJ-tJ		c.2021C>A	p.Ser674Ter	ENST00000377182.5	MAMDC2	Candidate					maternal	HETEROZYGOUS		Full			Broad_RGP_2109_1|Broad_RGP_2109_4	SR-GS
19	35831358		G	A	SNV			GRCh38		rs137853042,CM981391,COSV62286535	CA250034		ga4gh:VA.N7czE3v3SWUZSmfWQ1wF-cArAqk_s_I-		c.3325C>T	p.Arg1109Ter	ENST00000378910.10	NPHS1	Known	Definitive	Nephrotic syndrome, type 1	OMIM:256300	Autosomal recessive	paternal	HETEROZYGOUS		Full		Pathogenic	Broad_RGP_2114_2	SR-GS
19	35831502		T	G	SNV			GRCh38		rs758432802	CA9389830		ga4gh:VA.2_ybbEYg3J0JGTcKKiZVdAG877SxiPBI		c.3287-2A>C		ENST00000378910.10	NPHS1	Known	Definitive	Nephrotic syndrome, type 1	OMIM:256300	Autosomal recessive	maternal	HETEROZYGOUS		Full		Uncertain significance	Broad_RGP_2114_1	SR-GS
12	110292102		A	G	SNV			GRCh38		rs1873379168,CM172779	CA386914649		ga4gh:VA.AKQlyq0O-Njrvhiz7KjRJDVfe4zksNH1		c.302A>G	p.Asn101Ser	ENST00000539276.7	ATP2A2	Candidate					de novo	HETEROZYGOUS		Full				SR-GS
4	15066369		C	T	SNV			GRCh38		rs1462574997	CA356488484		ga4gh:VA.N6KbbkfqgBRXnRTEgy3JnhLkBG4yx6uw		c.3094C>T	p.Arg1032Cys	ENST00000538197.7	CPEB2	Candidate					de novo	HETEROZYGOUS		Full				SR-GS
17	58005604		T	C	SNV			GRCh38			CA2638946240		ga4gh:VA.yCraONCKQSXRIrB3J8QlRe_dLMSWmDL4		c.553-4A>G		ENST00000258962.5	SRSF1	Known	Strong	Neurodevelopmental disorder with dysmorphic facies and behavioral abnormalities	OMIM:620489	Autosomal dominant	nonmaternal	HETEROZYGOUS		Full		Curation in progress		SR-GS
20	19585523		CTG	C	INDEL			GRCh38					ga4gh:VA.yvAW3E3gvJuHwX6hvrDehxYx6H2lM_Rm		c.594_595del	p.Cys198TrpfsTer35	ENST00000328041.11	SLC24A3	Candidate					de novo	HETEROZYGOUS		Full				SR-GS
6	32039081		C	G	SNV			GRCh38		rs6467,CS880069,COSV64479798	CA341185		ga4gh:VA.I-SSDFq-VQmJdi4bh-kwC4EHQeVkSlzj		c.293-13C>G		ENST00000644719.2	CYP21A2	Known	Definitive	Adrenal hyperplasia, congenital, due to 21-hydroxylase deficiency|Hyperandrogenism, nonclassic type, due to 21-hydroxylase deficiency	OMIM:201910	Autosomal recessive	paternal	HETEROZYGOUS		Partial	HP:0008221	Curation in progress	Broad_RGP_2127_2	SR-GS
6	32040110		G	T	SNV			GRCh38		rs6471,CM880022,CM950333,COSV64479410	CA121919		ga4gh:VA.IS3uzf7sPPLcpmgTMHBpMgarhu_atVVy		c.844G>T	p.Val282Leu	ENST00000644719.2	CYP21A2	Known	Definitive	Adrenal hyperplasia, congenital, due to 21-hydroxylase deficiency|Hyperandrogenism, nonclassic type, due to 21-hydroxylase deficiency	OMIM:201910	Autosomal recessive	maternal	HETEROZYGOUS		Partial	HP:0008221	Curation in progress	Broad_RGP_2127_1	SR-GS
8	42974111		T	TGA	INDEL			GRCh38					ga4gh:VA.2sOH0JvW2aIbk0RABry6qW3BWgip_rqa		c.1241_1242dup	p.Thr415GlufsTer7	ENST00000307602.9	HOOK3	Candidate					de novo	HETEROZYGOUS		Full				SR-GS
22	42640650	42650709			SV/CNV	DEL	0.0	GRCh38	22									CYB5R3	Known	Strong	Methemoglobinemia, type I|Methemoglobinemia, type II	OMIM:250800	Autosomal recessive	biparental	HOMOZYGOUS		Full		Curation in progress	Broad_RGP_2131_1|Broad_RGP_2131_2|Broad_RGP_2131_4	SR-GS
9	127825285		CT	C	INDEL			GRCh38					ga4gh:VA.ILDDiRnmWG_xxRLhmN7VbDNmrQsX-4Uq		c.761del	p.Gln254ArgfsTer105	ENST00000373203.9	ENG	Known	Definitive	Telangiectasia, hereditary hemorrhagic, type 1	OMIM:187300	Autosomal dominant	unknown	HETEROZYGOUS		Full		Pathogenic		SR-GS
1	213173403		G	T	SNV			GRCh38		rs2091628003	CA2485765932		ga4gh:VA.zAa3oo3M4C-gdOLCliC8nHfWcEgiVuLa		c.952-2997G>T		ENST00000366960.8	RPS6KC1	Candidate					unknown	HOMOZYGOUS		Full				SR-GS
12	51916122		G	A	SNV			GRCh38		rs1131691686,CM040663	CA384902497		ga4gh:VA.jKtjMpGKfKmtC8fuzQ7HfbVlks8WxZcy		c.1135G>A	p.Glu379Lys	ENST00000388922.9	ACVRL1	Known	Definitive	Telangiectasia, hereditary hemorrhagic, type 2	OMIM:600376	Autosomal dominant	unknown	HETEROZYGOUS		Full		Likely pathogenic		SR-GS
19	38499984		G	T	SNV			GRCh38		rs193922810,CM014981,CM064210,COSV62096042	CA024744		ga4gh:VA.WfEuiNpv8s4IP4rXwBSg1Q7YFQbPwoo1		c.7291G>T	p.Asp2431Tyr	ENST00000359596.8	RYR1	Known	Definitive	Malignant hyperthermia susceptibility 1	OMIM:145600	Autosomal dominant	nonmaternal	HETEROZYGOUS		Partial	HP:0002047	Well-established P/LP		SR-GS
X	18473971	18540790			SV/CNV	DEL	0.0	GRCh38						NC_000023.11:g.(18473971_18474024)_(18540757_18540790)del				CDKL5	Known	Definitive	Developmental and epileptic encephalopathy 2	OMIM:300672	X-linked	de novo	HEMIZYGOUS		Full		Curation in progress	Broad_RGP_2158_2	SR-GS
16	29808640		C	T	SNV			GRCh38		COSV99361093	CA395470971		ga4gh:VA.VEaaEZIDPG0i07SkRIyvNnUsYIYdBlmx		c.1178C>T	p.Pro393Leu	ENST00000322945.11	MAZ	Candidate					de novo	HETEROZYGOUS		Full				SR-GS
20	47169199		T	C	SNV			GRCh38			CA409281456		ga4gh:VA.39jDDlrFqksam5TounMMajovTbgmhqXQ		c.1037+2T>C		ENST00000327619.10	EYA2	Candidate					nonpaternal	HETEROZYGOUS		Full				SR-GS
7	157254262		C	T	SNV			GRCh38			CA370160431		ga4gh:VA.hyEouAyzpxOkTjuZ7oxGCfFniA3ajgEr		c.2902C>T	p.Gln968Ter	ENST00000348165.10	UBE3C	Candidate					de novo	HETEROZYGOUS		Full				SR-GS
10	69401059		C	T	SNV			GRCh38			CA376918146		ga4gh:VA.TI_nbypgm4DOtEKi00DVCkqZCGLaAnsX		c.2678C>T	p.Ser893Phe	ENST00000359426.7	HK1	Candidate					de novo	HETEROZYGOUS		Full				SR-GS
16	89279566		CCTTCGGGG	C	INDEL			GRCh38		rs1555525115			ga4gh:VA.s0S4GAB3JG2mwW2k7Xf93tHVYLl7tFLK		c.6968_6975del	p.Ala2323GlyfsTer206	ENST00000301030.10	ANKRD11	Known	Definitive	KBG syndrome	OMIM:148050	Autosomal dominant	de novo	HETEROZYGOUS		Full		Pathogenic		SR-GS
12	70010000	71120001			SV/CNV	DEL	1.0	GRCh38	12									CNOT2	Known	Curation in progress	Intellectual developmental disorder with nasal speech, dysmorphic facies, and variable skeletal anomalies	OMIM:618608	Autosomal dominant	de novo	HETEROZYGOUS		Full		Curation in progress		SR-GS
X	75137960		T	C	SNV			GRCh38			CA2821855307		ga4gh:VA.6ZgBUUclnXKzdP9zCoOF4pms_GhG6rxJ		c.168+18145A>G		ENST00000373394.8	ABCB7	Known	Moderate	Anemia, sideroblastic, with ataxia	OMIM:301310	X-linked	maternal	HETEROZYGOUS		Full		Curation in progress	Broad_RGP_2222_1|Broad_RGP_2222_4|Broad_RGP_2222_5	SR-GS
5	147976944	148105893			SV/CNV	DEL	1.0	GRCh38	5									SPINK5	Known	Curation in progress	Netherton syndrome	OMIM:256500	Autosomal recessive	paternal	HETEROZYGOUS		Full		Curation in progress	Broad_RGP_2240_2	SR-GS
5	148104381		A	T	SNV			GRCh38			CA2582122413		ga4gh:VA.fM69bRiSSEAPOwWzY9cBKOoJAoNs42ZR		c.1431-571A>T		ENST00000256084.8	SPINK5	Known	Curation in progress	Netherton syndrome	OMIM:256500	Autosomal recessive	maternal	HOMOZYGOUS		Full		Uncertain significance	Broad_RGP_2240_1	SR-GS
11	123057736		A	AATC	INDEL			GRCh38					ga4gh:VA.qKrvILbLAqjP0dUUrnAX89sVgX8kJmuX		c.1938_1939insGAT	p.Asp646dup	ENST00000534624.6	HSPA8	Candidate					de novo	HETEROZYGOUS		Full				SR-GS
2	212079437	212162682			SV/CNV	DEL	1.0	GRCh38	2										Candidate					unknown	HETEROZYGOUS		Full				SR-GS
3	184181745		C	T	SNV			GRCh38		COSV53047556	CA355427114		ga4gh:VA.lIP-dEAgy97DS7n8VhCFRgqaEbj2ou-R		c.757C>T	p.Arg253Ter	ENST00000292807.9	AP2M1	Known	Moderate	Intellectual developmental disorder 60 with seizures	OMIM:618587	Autosomal dominant	de novo	HETEROZYGOUS		Full		Curation in progress		SR-GS
10	98423797		T	TGGGCCTCCCCTGCTGG	INDEL			GRCh38		rs281865163	CA340383		ga4gh:VA.wtq0uU-Oc2JqIwoVdBu64xMqsVsf5zCW		c.1487_1488insCCAGCAGGGGAGGCCC	p.His497GlnfsTer90	ENST00000325103.10	HPS1	Known	Definitive	Hermansky-Pudlak syndrome 1	OMIM:203300	Autosomal recessive	unknown	HOMOZYGOUS		Full		Pathogenic		SR-GS
9	128566795		C	T	SNV			GRCh38		rs748232676	CA375049451		ga4gh:VA.Ls8R5xYkiUhywKLNq2JDEt8JON-4t5yH		c.55C>T	p.Arg19Trp	ENST00000372739.7	SPTAN1	Known	Curation in progress	Spastic paraplegia 91, autosomal dominant, with or without cerebellar ataxia	OMIM:620538	Autosomal dominant	unknown	HETEROZYGOUS		Full		Curation in progress	Broad_RGP_2294_3_1	SR-GS
2	239090019		C	T	SNV			GRCh38			CA351264368		ga4gh:VA.UKAIFXqbaSRR7_YvkUoPsN1qLJHMCpPA		c.2378G>A	p.Gly793Glu	ENST00000543185.6	HDAC4	Known	Curation in progress	Neurodevelopmental disorder with central hypotonia and dysmorphic facies	OMIM:619797	Autosomal dominant	de novo	HETEROZYGOUS		Full		Curation in progress		SR-GS
19	33064848		G	A	SNV			GRCh38		COSV54281929	CA405215448		ga4gh:VA.7dk6fWN97-qJ1MYpWbWAbEREAUkZANWw		c.5C>T	p.Thr2Ile	ENST00000254260.8	RHPN2	Candidate					de novo	HETEROZYGOUS		Full				SR-GS
19	13208052		C	T	SNV			GRCh38		rs751364653	CA9239242		ga4gh:VA.iQAOJ-KGrWstZuYa6YRkir6JfRkI-xVU		c.6782G>A	p.Gly2261Asp	ENST00000360228.11	CACNA1A	Candidate					maternal	HETEROZYGOUS		Full			Broad_RGP_2320_1	SR-GS
19	13286776		G	A	SNV			GRCh38		rs761596969	CA404341690		ga4gh:VA.Z2AVsg8GOvQrqvk58_V56wS8NMDhiMhg		c.3280C>T	p.Pro1094Ser	ENST00000360228.11	CACNA1A	Candidate					paternal	HETEROZYGOUS		Full			Broad_RGP_2320_2	SR-GS
6	32171024		G	A	SNV			GRCh38			CA363497202		ga4gh:VA.9z9vXWZwqaAfaqNH4_oweXo02VYcIQ8g		c.247C>T	p.Arg83Ter	ENST00000375107.8	AGPAT1	Candidate					unknown	HETEROZYGOUS		Full				SR-GS
2	32136609		G	C	SNV			GRCh38		rs748779010,CD021856	CA1600859		ga4gh:VA.5uJnaW1GOg_X8eci8ZfWXLbx7BCzG1xZ		c.1292G>C	p.Arg431Pro	ENST00000315285.9	SPAST	Known	Moderate	Spastic paraplegia 4, autosomal dominant	OMIM:182601	Autosomal dominant	unknown	HETEROZYGOUS		Full		Uncertain significance		SR-GS
9	127854482		G	A	SNV			GRCh38		rs1060501408,CR118076	CA16612603		ga4gh:VA.lx07ATIcyVS_3rBFtLFqUPACaHSRp6HA		c.-127C>T		ENST00000373203.9	ENG	Known	Definitive	Telangiectasia, hereditary hemorrhagic, type 1	OMIM:187300	Autosomal dominant	maternal	HETEROZYGOUS		Full		Pathogenic	Broad_RGP_2347_1|Broad_RGP_2347_3_1|Broad_RGP_2347_3_2	SR-GS
6	43259597		C	G	SNV			GRCh38		rs371419975	CA3819554		ga4gh:VA.-DenLQYcTFEqxMKcfzSg5YS8WohJSmRP		c.1315C>G	p.Pro439Ala	ENST00000259750.9	TTBK1	Candidate					paternal	HETEROZYGOUS		Full			Broad_RGP_2360_2	SR-GS
6	43263217		C	A	SNV			GRCh38		COSV104584398	CA364222924		ga4gh:VA.OgfT6eVrDbp7JVUdwnFAMqjOpTIKKWeG		c.1853C>A	p.Pro618His	ENST00000259750.9	TTBK1	Candidate					maternal	HETEROZYGOUS		Full			Broad_RGP_2360_1	SR-GS
12	23546311		C	G	SNV			GRCh38			CA2794858975		ga4gh:VA.HjXI8aQ4i1WU-hJ5myHUECHyPFvnbNZl		c.1597+5G>C		ENST00000451604.7	SOX5	Known	Curation in progress	Lamb-Shaffer syndrome	OMIM:616803	Autosomal dominant	de novo	HETEROZYGOUS		Full		Uncertain significance		SR-GS
11	34090211		C	G	SNV			GRCh38			CA380029831		ga4gh:VA.2LAYHUMTWBfCuYGfbWaJc1H9s3hQcwi2		c.1326C>G	p.Tyr442Ter	ENST00000341394.9	CAPRIN1	Candidate					unknown	HETEROZYGOUS		Full				SR-GS
22	50725553	50763976			SV/CNV	DEL	1.0	GRCh38	22									SHANK3	Known	Strong	Phelan-McDermid syndrome	OMIM:606232	Autosomal dominant	de novo	HETEROZYGOUS		Full		Curation in progress		SR-GS
1	178126790		A	G	SNV			GRCh38			CA2746785921		ga4gh:VA.C8ZH-HCrxc7mWYrEGUDetc2K-_6Dq7pA		c.202+32096A>G		ENST00000367649.8	RASAL2	Candidate					unknown	HETEROZYGOUS		Full				SR-GS
1	227115779		T	C	SNV			GRCh38			CA1012981645		ga4gh:VA.sjYScZ6i5j7VE7DX-Ihzj74OWBbqNiEh		c.1648-2866A>G		ENST00000366766.8	CDC42BPA	Candidate					unknown	HETEROZYGOUS		Full				SR-GS
2	96266448		C	T	SNV			GRCh38		rs760931648	CA1777425		ga4gh:VA.4HctMVZ5WTZlaYgDmJxjmdNDC9fkK7R6		c.98C>T	p.Ser33Leu	ENST00000488633.2	CIAO1	Known	Moderate	Multiple mitochondrial dysfunctions syndrome 10	OMIM:620960	Autosomal recessive	unknown	HETEROZYGOUS		Full		Uncertain significance		SR-GS
2	96267374		C	T	SNV			GRCh38		rs11544859,COSV105063065	CA1777466		ga4gh:VA.NkQB56kEBCHXBw7eK76GYLDqlCo6Wdks		c.193C>T	p.Arg65Trp	ENST00000488633.2	CIAO1	Known	Moderate	Multiple mitochondrial dysfunctions syndrome 10	OMIM:620960	Autosomal recessive	unknown	HETEROZYGOUS		Full		Uncertain significance		SR-GS
6	156779310		GGGGC	G	INDEL			GRCh38					ga4gh:VA.xW-JzkPNKwnZOZkbCnIN1-aYQd7FUrEe		c.1633_1636del	p.Ala545ArgfsTer39	ENST00000636930.2	ARID1B	Known	Definitive	Coffin-Siris syndrome 1	OMIM:135900	Autosomal dominant	de novo	HETEROZYGOUS		Full		Pathogenic		SR-GS
17	7905181		C	G	SNV			GRCh38		rs1244345951	CA775353995		ga4gh:VA.qW1EM710irD29EX2FKyrQrh2fBIE6FcA		c.4138+16C>G		ENST00000330494.12	CHD3	Known	Definitive	Snijders Blok-Campeau syndrome	OMIM:618205	Autosomal dominant	nonmaternal	HETEROZYGOUS		Full		Curation in progress		SR-GS
X	41201046		TTTCC	T	INDEL			GRCh38					ga4gh:VA.7v4nMu0fMnvgjKZBBSnbJKN03dS1OSju		c.4604-10_4604-7del		ENST00000378308.7	USP9X	Known	Definitive	Intellectual developmental disorder, X-linked 99, syndromic, female-restricted	OMIM:300968	X-linked	de novo	HETEROZYGOUS		Full		Uncertain significance		SR-GS
4	1213028		G	A	SNV			GRCh38		rs869320802,CM164204	CA10576090		ga4gh:VA.ajzGv1C-KuP0XbFaVfbwDLnw6O3_8VYJ		c.991C>T	p.Arg331Trp	ENST00000382952.8	CTBP1	Known	Strong	Hypotonia, ataxia, developmental delay, and tooth enamel defect syndrome	OMIM:617915	Autosomal dominant	de novo	HETEROZYGOUS		Full		Pathogenic		SR-GS
1	35893274		A	G	SNV			GRCh38			CA339366928		ga4gh:VA.dIfxIa3Pa6nhWPwX_7ZiVT1mKr2P-Kuw		c.508A>G	p.Met170Val	ENST00000373204.6	AGO1	Known	Strong	Neurodevelopmental disorder with language delay and behavioral abnormalities, with or without seizures	OMIM:620292	Autosomal dominant	unknown	HETEROZYGOUS		Uncertain		Curation in progress		SR-GS
7	74732515		C	T	SNV			GRCh38			CA367946861		ga4gh:VA.nMfTAEsn13Oj4kC84uQp3heHIj630p4l		c.1157C>T	p.Pro386Leu	ENST00000573035.6	GTF2I	Candidate					unknown	HETEROZYGOUS		Full				SR-GS
7	157367370		C	G	SNV			GRCh38			CA2579753940		ga4gh:VA.CJKOcuxRVwaoUSkNYWCjy4rkTPXcvPXI		c.236-3C>G		ENST00000262177.9	DNAJB6	Known	Definitive	Muscular dystrophy, limb-girdle, autosomal dominant 1	OMIM:603511	Autosomal dominant	de novo	HETEROZYGOUS		Full		Likely pathogenic		SR-GS
11	72111261		G	A	SNV			GRCh38			CA381732047		ga4gh:VA._ZPF8123fS0JYkss1Qxys6jO1n1am4Es		c.16C>T	p.Pro6Ser	ENST00000227618.9	ANAPC15	Candidate					de novo	HETEROZYGOUS		Full				SR-GS
4	39348425		AAAAG[11]	AAGGG[?]	STR/RE/MEI			GRCh38										RFC1	Known	Moderate	Cerebellar ataxia, neuropathy, and vestibular areflexia syndrome	OMIM:614575	Autosomal recessive	unknown	HOMOZYGOUS		Full		Well-established P/LP		SR-GS
5	62361325		A	G	SNV			GRCh38			CA359950442		ga4gh:VA.7zuX1YhXOiqZ0HDfnIrpZJDdTmJCP5IJ		c.956A>G	p.Lys319Arg	ENST00000407818.8	KIF2A	Known	Moderate	Cortical dysplasia, complex, with other brain malformations 3	OMIM:615411	Autosomal dominant	de novo	HETEROZYGOUS		Full		Curation in progress		SR-GS
X	74741111		AG	A	INDEL			GRCh38					ga4gh:VA.4jvTQzcOrbq5D15Cx_47xpeEmlDiK8ml		c.3445del	p.Leu1149CysfsTer39	ENST00000055682.12	NEXMIF	Known	Definitive	Intellectual developmental disorder, X-linked 98	OMIM:300912	X-linked	de novo	HETEROZYGOUS		Full		Pathogenic		SR-GS
1	52308498		A	G	SNV			GRCh38		rs1229702529	CA736766177		ga4gh:VA.NlpSWjv5wKzRE15okTajpUWndWgJbjNh		c.3438+4573A>G		ENST00000287727.8	ZFYVE9	Candidate					de novo	HETEROZYGOUS		Full				SR-GS
18	35070227		C	T	SNV			GRCh38		rs1368719289,COSV108814432	CA402277293		ga4gh:VA.rfWddn6Hdko8CklUPVFOAbo7K4mBmLeC		c.155C>T	p.Ser52Leu	ENST00000300249.10	MAPRE2	Candidate					de novo	HETEROZYGOUS		Full				SR-GS
1	147908181		C	T	SNV			GRCh38		rs1553242577,CM136179,COSV53788437	CA342223595		ga4gh:VA.g8MCzR3daDj0SCi9FUtoSmuCdi8V0nM3		c.226C>T	p.Arg76Cys	ENST00000369235.2	GJA8	Known	Moderate	Cataract 1, multiple types	OMIM:116200	Autosomal dominant	unknown	HETEROZYGOUS		Partial	HP:0000519|HP:0000501	Curation in progress		SR-GS
12	121807836		A	G	SNV			GRCh38			CA2797753565		ga4gh:VA._UdftNIZMAwR1O0KbN-Dj75_ftk5SgeW		c.545-372A>G		ENST00000604567.6	SETD1B	Known	Moderate	Intellectual developmental disorder with seizures and language delay	OMIM:619000	Autosomal dominant	nonmaternal	HETEROZYGOUS		Full		Likely pathogenic		SR-GS
5	81073206		G	T	SNV			GRCh38			CA360275896		ga4gh:VA.OL9ySm_QDRu_CQGLcaD907vVLjDzDCty		c.641G>T	p.Ser214Ile	ENST00000265080.9	RASGRF2	Candidate					de novo	HETEROZYGOUS		Full				SR-GS
12	53485350		C	T	SNV			GRCh38			CA385093714		ga4gh:VA.Q3g7Ov80aTjzrfn6hmNdVxhAphArNkoz		c.947G>A	p.Arg316His	ENST00000547488.6	MAP3K12	Candidate					nonmaternal	HETEROZYGOUS		Full				SR-GS
4	110618699		T	C	SNV			GRCh38		rs1198152064,CS961667,COSV60740566	CA649316475		ga4gh:VA.DdgUNh4kn8gTQDZshdsecYQURaQK3Vxb		c.412-11A>G		ENST00000644743.1	PITX2	Known	Definitive	Axenfeld-Rieger syndrome, type 1	OMIM:180500	Autosomal dominant	unknown	HETEROZYGOUS		Full		Well-established P/LP		SR-GS
2	17670455		A	T	SNV			GRCh38			CA345937306		ga4gh:VA.aaiq05BP2WCnWHVkQAf3-7tbYml0LXF1		c.3031T>A	p.Phe1011Ile	ENST00000448223.7	SMC6	Candidate					paternal	HETEROZYGOUS		Full			Broad_RGP_2645_2	SR-GS
2	17769683		A	T	SNV			GRCh38			CA2749021886		ga4gh:VA.Q-IQEJqi59dUt_kH4gb7bYU5VT3WUPVU		c.-6+18132T>A		ENST00000402989.5	SMC6	Candidate					maternal	HETEROZYGOUS		Full			Broad_RGP_2645_1	SR-GS
17	59577366		G	A	SNV			GRCh38			CA400409700		ga4gh:VA.bkzcbZoqn6JzrJ2-LvP8Fgp6LmkRR31V		c.1073+1G>A		ENST00000251241.9	DHX40	Candidate					nonmaternal	HETEROZYGOUS		Full				SR-GS
20	3600956		AT	A	INDEL			GRCh38					ga4gh:VA.shdAvJT6NeRDsUMDPCvLxBX_AsNrfUXm		c.3578del	p.Leu1193TrpfsTer92	ENST00000262919.10	ATRN	Candidate					de novo	HETEROZYGOUS		Full				SR-GS
19	10330462		G	C	SNV			GRCh38		COSV50328771,COSV50329573	CA403996503		ga4gh:VA.YSIqWTRchAHsmwMLlzCgwxlelZRRGyYk		c.284C>G	p.Thr95Arg	ENST00000617231.5	RAVER1	Candidate					de novo	HETEROZYGOUS		Full				SR-GS
15	89323460		C	G	SNV			GRCh38		rs121918054,CM061911,COSV104571417	CA201029		ga4gh:VA.TFNW4mCaRMGKXOyhh3E0PWXsxnXNSi-0		c.2209G>C	p.Gly737Arg	ENST00000268124.11	POLG	Known	Definitive	Progressive external ophthalmoplegia, autosomal recessive 1	OMIM:258450	Autosomal recessive	unknown	HETEROZYGOUS		Full		Pathogenic		SR-GS
15	89327201		C	T	SNV			GRCh38		rs113994095,CM030938	CA123140		ga4gh:VA.JzfX7MIA2JugnDgflrGhm3pZ_cRE6R38		c.1399G>A	p.Ala467Thr	ENST00000268124.11	POLG	Known	Definitive	Progressive external ophthalmoplegia, autosomal recessive 1	OMIM:258450	Autosomal recessive	unknown	HETEROZYGOUS		Full		Pathogenic		SR-GS
2	86057199		C	T	SNV			GRCh38			CA3039764190		ga4gh:VA.zoIsvGEU4RlStV8Tkdv5ggagmNkKbqH4		c.2059-2910G>A		ENST00000263857.11	POLR1A	Known	Moderate	Acrofacial dysostosis, Cincinnati type	OMIM:616462	Autosomal dominant	de novo	HETEROZYGOUS		Full		Curation in progress		SR-GS
16	56878126		C	T	SNV			GRCh38		rs187885782,CM088242	CA8069360		ga4gh:VA.xuYCikX7y4SD1alEwqmR3UzuSs96KPd-		c.1145C>T	p.Thr382Met	ENST00000563236.6	SLC12A3	Known	Curation in progress	Gitelman syndrome	OMIM:263800	Autosomal recessive	unknown	HETEROZYGOUS		Full		Curation in progress		SR-GS
16	56887967		G	A	SNV			GRCh38		rs138977195,CM961300	CA204579		ga4gh:VA.4gUmScWf_LJehn5HsfN8g8QC9c31-lNG		c.2221G>A	p.Gly741Arg	ENST00000563236.6	SLC12A3	Known	Curation in progress	Gitelman syndrome	OMIM:263800	Autosomal recessive	unknown	HETEROZYGOUS		Full		Well-established P/LP		SR-GS
12	51916218		C	T	SNV			GRCh38		rs121909287,CM012327	CA119402		ga4gh:VA.YIBWmXbKat92OwvGX0w97i0J8FfkLJD8		c.1231C>T	p.Arg411Trp	ENST00000388922.9	ACVRL1	Known	Definitive	Telangiectasia, hereditary hemorrhagic, type 2	OMIM:600376	Autosomal dominant	unknown	HETEROZYGOUS		Full		Pathogenic		SR-GS
7	111767032		C	T	SNV			GRCh38			CA456938495		ga4gh:VA.4c5dIoCMqmgLJWCrNbkNS_Zfx14bIKGq		c.3915G>A	p.Arg1305=	ENST00000428084.6	DOCK4	Candidate					nonmaternal	HETEROZYGOUS		Full				SR-GS
12	120291775		C	G	SNV			GRCh38		rs556495915	CA244420916		ga4gh:VA.82vCDyBeJTFUYkhEMJSINfGpE6vh3bYK		n.129G>C		ENST00000365668.1	RNU4-2	Candidate	Moderate				maternal	HETEROZYGOUS		Full			Broad_RGP_2897_1	SR-GS
12	120291881		C	T	SNV			GRCh38		rs189724010	CA244421452		ga4gh:VA.WKnRuK5ACwlC42AEFB8virHo9o4m04qN		n.23G>A		ENST00000365668.1	RNU4-2	Candidate	Moderate				paternal	HETEROZYGOUS		Full			Broad_RGP_2897_2	SR-GS
1	154172972		G	A	SNV			GRCh38		rs121964854,CM081457,CM081458	CA144544		ga4gh:VA.gluRXlZ1UebpAaLRDbhmSlIGxQzQDRcJ		c.502C>T	p.Arg168Cys	ENST00000651641.1	TPM3	Known	Moderate	Congenital myopathy 4A, autosomal dominant	OMIM:255310	Autosomal dominant	de novo	HETEROZYGOUS		Partial	HP:0003198	Curation in progress		SR-GS
9	127826586		C	G	SNV			GRCh38		rs878853657,CM062605,CM980604	CA10582615		ga4gh:VA.xOusF0u6vg1zFdz2ehSaLGCMoh3u7GM7		c.447G>C	p.Trp149Cys	ENST00000373203.9	ENG	Known	Definitive	Telangiectasia, hereditary hemorrhagic, type 1	OMIM:187300	Autosomal dominant	unknown	HETEROZYGOUS		Full		Curation in progress		SR-GS
X	132669112		C	A	SNV			GRCh38			CA414688288		ga4gh:VA.YePzSponEvwQJYgdz5tH2HAHIY703wGn		c.1067+1G>T		ENST00000370833.7	HS6ST2	Candidate					maternal	HETEROZYGOUS		Full			Broad_RGP_2934_1	SR-GS
9	127825725		A	G	SNV			GRCh38		rs1588582695,CM062593	CA374983535		ga4gh:VA.M9afm8-diab0L84KerVBqUpo8Nw_r85h		c.659T>C	p.Ile220Thr	ENST00000373203.9	ENG	Known	Definitive	Telangiectasia, hereditary hemorrhagic, type 1	OMIM:187300	Autosomal dominant	unknown	HETEROZYGOUS		Full		Curation in progress		SR-GS
9	127843246		C	T	SNV			GRCh38		rs878853659,CS040836	CA10582616		ga4gh:VA.iXvk9rZNdC9d4J0IsdN1DM8dSnw44aSS		c.68-1G>A		ENST00000373203.9	ENG	Known	Definitive	Telangiectasia, hereditary hemorrhagic, type 1	OMIM:187300	Autosomal dominant	unknown	HETEROZYGOUS		Full		Well-established P/LP		SR-GS
3	39074757		G	A	SNV			GRCh38			CA352184768		ga4gh:VA.7zLSpOCc1SMk4lw1R5FjpbM2h-XNYlX_		c.704G>A	p.Arg235His	ENST00000302313.10	WDR48	Candidate					unknown	HETEROZYGOUS		Full				SR-GS
4	73120978		T	C	SNV			GRCh38		rs752527607	CA2958458		ga4gh:VA.6rbyCPVUuE8c6BCa8UH-7Y_sFXZQw_2S		c.3752A>G	p.Asn1251Ser	ENST00000358602.9	ANKRD17	Known	Curation in progress	Chopra-Amiel-Gordon syndrome	OMIM:619504	Autosomal dominant	de novo	HETEROZYGOUS		Full		Curation in progress		SR-GS
9	108899816		A	G	SNV			GRCh38		rs111033171,CS011046	CA284834		ga4gh:VA.XSWrt7hgaOJxcd7t8Eu0CW-Ff_6Rt_lE		c.2204+6T>C		ENST00000374647.10	ELP1	Known	Definitive	Dysautonomia, familial	OMIM:223900	Autosomal recessive	biparental	HOMOZYGOUS		Full		Curation in progress	Broad_RGP_2993_1|Broad_RGP_2993_2	SR-GS
2	140701829		AC	A	INDEL			GRCh38					ga4gh:VA.zBNV16_Qa5agNPTnujDpZxRYwL593AZz		c.6318del	p.Ser2107LeufsTer14	ENST00000389484.8	LRP1B	Candidate					unknown	HETEROZYGOUS		Full				SR-GS
12	111598950		GCT[23]	GCT[33]	STR/RE/MEI			GRCh38										ATXN2	Known	Definitive	Amyotrophic lateral sclerosis, susceptibility to, 13|Spinocerebellar ataxia 2	OMIM:183090	Autosomal dominant	unknown	HETEROZYGOUS		Full		Curation in progress		SR-GS
6	13133842	13273120			SV/CNV	DEL	1.0	GRCh38										PHACTR1	Known	Strong	Developmental and epileptic encephalopathy 70	OMIM:618298	Autosomal dominant	nonmaternal	HETEROZYGOUS		Full		Curation in progress		SR-GS
X	49213854		C	CAATAAGAGCGT	INDEL			GRCh38					ga4gh:VA.rKW4KjtArSFAKLpjFyvTd4XKKpwZH3GS		c.3756_3757insACGCTCTTATT	p.Gly1253ThrfsTer7	ENST00000323022.10	CACNA1F	Known	Definitive	Aland Island eye disease	OMIM:300600	X-linked	maternal	HETEROZYGOUS		Partial	HP:0000639	Curation in progress	Broad_RGP_3190_1	SR-GS
17	28547158		TCCTC	T	INDEL			GRCh38					ga4gh:VA.N13XjlbS54p9w_ED4YtZ6TAecshyI6Ok		c.*135_*138del		ENST00000335765.9	UNC119	Known	Curation in progress	Cone-rod dystrophy 24	OMIM:620342	Autosomal dominant	nonmaternal	HETEROZYGOUS		Full		Curation in progress		SR-GS
6	42236297		C	T	SNV			GRCh38		rs757345949,COSV61666442	CA3806154		ga4gh:VA.gabF-Hqk5tP6xiK_9cw2LKodbfMF2h0H		c.2974G>A	p.Val992Ile	ENST00000695948.1	TRERF1	Candidate					maternal	HETEROZYGOUS		Full			Broad_RGP_3258_1|Broad_RGP_3258_5|Broad_RGP_3258_4	SR-GS
6	42269046		C	T	SNV			GRCh38		rs756906626,COSV61667155	CA3806814		ga4gh:VA.QD-aN0_szPlnt4yFmeb7v_VS0XrZjlSo		c.545G>A	p.Arg182His	ENST00000695948.1	TRERF1	Candidate					paternal	HETEROZYGOUS		Full			Broad_RGP_3258_2|Broad_RGP_3258_5|Broad_RGP_3258_4	SR-GS
14	90605696		CA	C	INDEL			GRCh38		rs1246612622	CA487778551		ga4gh:VA.vwbjbX8hvSUmaKg-BxqXy8dGmbG8KtFT		c.97del	p.Phe33LeufsTer59	ENST00000557292.1	TTC7B	Candidate					biparental	HOMOZYGOUS		Full			Broad_RGP_3282_1|Broad_RGP_3282_2|Broad_RGP_3282_4|Broad_RGP_3282_5	SR-GS
12	51917824		A	T	SNV			GRCh38			CA3042118981		ga4gh:VA.wzNCWgXPjjKGU_TLCMFuQAeulGioc1RA		c.1247-1161A>T		ENST00000388922.9	ACVRL1	Known	Definitive	Telangiectasia, hereditary hemorrhagic, type 2	OMIM:600376	Autosomal dominant	unknown	HETEROZYGOUS		Full		Curation in progress		SR-GS
1	160127606		T	G	SNV			GRCh38			CA343237309		ga4gh:VA.MXOaTG9FpqV9Ahr_tgWkR76esHK_O0uS		c.803T>G	p.Ile268Arg	ENST00000361216.8	ATP1A2	Known	Definitive	Migraine, familial basilar|Migraine, familial hemiplegic, 2	OMIM:602481	Autosomal dominant	unknown	HETEROZYGOUS		Full		Curation in progress		SR-GS
17	50561723		C	T	SNV			GRCh38			CA2638756635		ga4gh:VA.9syt_6pD3nLVtB91sV9g23Qptadzg6-p		c.242+22C>T		ENST00000359106.10	CACNA1G	Known	Strong	Spinocerebellar ataxia 42	OMIM:616795	Autosomal dominant	de novo	HETEROZYGOUS		Full		Curation in progress		SR-GS
12	51916107		C	T	SNV			GRCh38		rs28936401,CD050129,CM970049,COSV66361224	CA119397		ga4gh:VA.DmXZ2jOMC_rERmRu_uXCR8fIE-HTq5im		c.1120C>T	p.Arg374Trp	ENST00000388922.9	ACVRL1	Known	Definitive	Telangiectasia, hereditary hemorrhagic, type 2	OMIM:600376	Autosomal dominant	unknown	HETEROZYGOUS		Full		Curation in progress		SR-GS
X	24809911		C	T	SNV			GRCh38		COSV100985700,COSV66887371	CA412524283		ga4gh:VA.YuFGkzcbOE6LG9mkAeSMl9jbM3ieMhUv		c.2978C>T	p.Thr993Met	ENST00000379068.8	POLA1	Candidate					maternal	HETEROZYGOUS		Full			Broad_RGP_3493_1	SR-GS
15	27985101		C	T	SNV			GRCh38		rs121918166,CM941111,COSV62340961	CA251634		ga4gh:VA.XnYjdObGSCEvlnkpGpsVTmUaRO6quZGF		c.1327G>A	p.Val443Ile	ENST00000354638.8	OCA2	Known	Definitive	Albinism, brown oculocutaneous|Albinism, oculocutaneous, type II	OMIM:203200	Autosomal recessive	paternal	HETEROZYGOUS		Full		Curation in progress	Broad_RGP_3523_2	SR-GS
15	28019957		T	C	SNV			GRCh38		rs369228782	CA267912214		ga4gh:VA.cjD6vGZsBksasGvuodcuqmxnZc5KBiPU		c.647-1400A>G		ENST00000354638.8	OCA2	Known	Definitive	Albinism, brown oculocutaneous|Albinism, oculocutaneous, type II	OMIM:203200	Autosomal recessive	maternal	HETEROZYGOUS		Full		Curation in progress	Broad_RGP_3523_1	SR-GS
5	33951628		A	G	SNV			GRCh38		rs121912619,CM040233	CA246185		ga4gh:VA.GxJFBWJBqlIXtJC65K60pB4FRH2hM84v		c.1082T>C	p.Leu361Pro	ENST00000296589.9	SLC45A2	Known	Definitive	Albinism, oculocutaneous, type IV	OMIM:606574	Autosomal recessive	maternal	HETEROZYGOUS		Full		Curation in progress	Broad_RGP_3523_1	SR-GS
5	33982266		TCTC	T	INDEL			GRCh38		rs779024478	CA3225778		ga4gh:VA.0_jOJR8G8nbK3FOQlVMlH5hi03XyWtaa		c.529_531del	p.Glu177del	ENST00000296589.9	SLC45A2	Known	Definitive	Albinism, oculocutaneous, type IV	OMIM:606574	Autosomal recessive	paternal	HETEROZYGOUS		Full		Curation in progress	Broad_RGP_3523_2	SR-GS
4	39348425		AAAAG[11]	AAGGG[?]	STR/RE/MEI			GRCh38										RFC1	Known	Moderate	Cerebellar ataxia, neuropathy, and vestibular areflexia syndrome	OMIM:614575	Autosomal recessive	unknown	HOMOZYGOUS		Full		Well-established P/LP	Broad_RGP_3564_4|Broad_RGP_3564_5	SR-GS
1	12001405		G	A	SNV			GRCh38		rs768407445,CM050071,COSV52426341	CA598949		ga4gh:VA.7LOcUTIn-qIqebKegZZ9PJ3rYgng1EoV		c.821G>A	p.Arg274Gln	ENST00000235329.10	MFN2	Known	Curation in progress	Charcot-Marie-Tooth disease, axonal, type 2A2A	OMIM:609260	Autosomal dominant	unknown	HETEROZYGOUS		Full		Curation in progress		SR-GS
6	72250923		A	T	SNV			GRCh38			CA364679190		ga4gh:VA.W5J8HUvSPdZoUDW9EvLvAS7pQjERo4rS		c.2375A>T	p.Asp792Val	ENST00000521978.6	RIMS1	Candidate					de novo	HETEROZYGOUS		Full				SR-GS
12	120291839		T	TA	INDEL			GRCh38					ga4gh:VA.1fQdd-a0CzKbVHgX0MBTtNsMUOM4HA44		n.64_65insT		ENST00000365668.1	RNU4-2	Known	Strong	ReNU syndrome	OMIM:620851	Autosomal dominant	de novo	HETEROZYGOUS		Full		Pathogenic		SR-GS
5	173608050		T	C	SNV			GRCh38		rs569459090	CA132568804		ga4gh:VA.58Xnpjy1z8qLFcOTejbuFT4nL8ivnZFp		c.*244A>G		ENST00000311086.9	BOD1	Candidate					paternal	HETEROZYGOUS		Full			Broad_RGP_655_2	SR-GS
5	173609434		C	CTGAACCACACTCTGCCTCAAACCATTTCGCAATTGGTTTTTGTTCATTGTAGGATTCCATTCCTG	INDEL			GRCh38		COSV106394514;COSV106394515;COSV106394521;rs766153311	CA3564226		ga4gh:VA.nZjhxZ_eln_w2pWtlQVvBkhSdMqsDmE_		c.363-1_363insCAGGAATGGAATCCTACAATGAACAAAAACCAATTGCGAAATGGTTTGAGGCAGAGTGTGGTTCA	p.Gln121HisfsTer8	ENST00000311086.9	BOD1	Candidate					de novo	HETEROZYGOUS		Full				SR-GS
12	120291839		T	TA	INDEL			GRCh38					ga4gh:VA.1fQdd-a0CzKbVHgX0MBTtNsMUOM4HA44		n.64_65insT		ENST00000365668.1	RNU4-2	Known	Strong	ReNU syndrome	OMIM:620851	Autosomal dominant	de novo	HETEROZYGOUS		Full		Pathogenic		SR-GS
12	122224597		C	T	SNV			GRCh38		rs758602603,COSV105078562	CA244725559		ga4gh:VA.JowY1sbilnLg7IVc5wEdbXnZtUAI9MVf		c.98G>A	p.Arg33Gln	ENST00000464942.7	DIABLO	Candidate					de novo	HETEROZYGOUS		Full				SR-GS
5	93585289		G	A	SNV			GRCh38			CA360525884	SCV005077872	ga4gh:VA.pkv7PSredUbew82AGMPOzTpXxzHv-kD5		c.266G>A	p.Cys89Tyr	ENST00000327111.8	NR2F1	Known	Definitive	Bosch-Boonstra-Schaaf optic atrophy syndrome	OMIM:615722	Autosomal dominant	de novo	HETEROZYGOUS		Full		Likely pathogenic		SR-GS
12	115996285	116022906			SV/CNV	DUP	3.0	GRCh38	12			SCV005620427						MED13L	Known	Definitive	Impaired intellectual development and distinctive facial features with or without cardiac defects	OMIM:616789	Autosomal dominant	de novo	HETEROZYGOUS		Full		Pathogenic		SR-GS
3	142425225		G	T	SNV			GRCh38			CA354817525	SCV005077877	ga4gh:VA.sNmNgm3ALtxNQgdHvKCXwsFyFmpDiswg		c.624C>A	p.Asp208Glu	ENST00000392981.7	XRN1	Candidate					de novo	HETEROZYGOUS		Full		Uncertain significance		SR-GS
2	197402101		T	G	SNV			GRCh38		rs760147216,COSV59225128	CA62819992	SCV005077878	ga4gh:VA.Hh88HA6zWudnSHmzhMv-2C-2pMT5vn4N		c.2107A>C	p.Thr703Pro	ENST00000335508.11	SF3B1	Candidate					de novo	HETEROZYGOUS		Full		Uncertain significance		SR-GS
1	32779417		GCTC	G	INDEL			GRCh38		rs1474096119	CA522246364	SCV005077882	ga4gh:VA.oFvR5fy2syKx2WbqjRj0aC9whai3xH7B		c.1438_1440del	p.Glu480del	ENST00000373477.9	YARS1	Known	Curation in progress	Infantile-onset multisystem neurologic, endocrine, and pancreatic disease 2	OMIM:619418	Autosomal recessive	maternal	HETEROZYGOUS		Full		Uncertain significance	Broad_ROS_005_18Y03985_D1	SR-GS
1	32787071		G	A	SNV			GRCh38			CA339685542	SCV005077884	ga4gh:VA.gTqmChMj0Ntw7z4kNcjfd40e16jA4c9v		c.689C>T	p.Ser230Phe	ENST00000373477.9	YARS1	Known	Curation in progress	Infantile-onset multisystem neurologic, endocrine, and pancreatic disease 2	OMIM:619418	Autosomal recessive	paternal	HETEROZYGOUS		Full		Uncertain significance	Broad_ROS_005_18Y03986_D1	SR-GS
8	102288189		C	A	SNV			GRCh38			CA371607577	SCV005077879	ga4gh:VA.J-f9l6mOqglgtWv8SXhf3G_iUM13lDMN		c.4791G>T	p.Glu1597Asp	ENST00000520539.6	UBR5	Candidate					biparental	HOMOZYGOUS		Full		Uncertain significance	Broad_ROS_007_19Y05919_D1|Broad_ROS_007_19Y05939_D1	SR-GS
21	37512175		A	G	SNV			GRCh38		rs1353409115	CA409939853	SCV005077900	ga4gh:VA.Q9Nt0M05loRPTvlUMiXtw8I7eYUkUsa8		c.1909A>G	p.Met637Val	ENST00000647188.2	DYRK1A	Known	Definitive	Intellectual developmental disorder, autosomal dominant 7	OMIM:614104	Autosomal dominant	de novo	HETEROZYGOUS		Full		Uncertain significance		SR-GS
2	165317618	165327618			SV/CNV	DEL	1.0	GRCh38	2			SCV005620419						SCN2A	Known	Definitive	Developmental and epileptic encephalopathy 11	OMIM:613721	Autosomal dominant	de novo	HETEROZYGOUS		Full		Pathogenic		SR-GS
1	151405197		AT	A	INDEL			GRCh38				SCV003761256.1	ga4gh:VA.f1yxIYzDRt9hrDNDWdv9RQEk0-w6yWKw		c.3837del	p.Lys1279AsnfsTer31	ENST00000271715.7	POGZ	Known	Definitive	White-Sutton syndrome	OMIM:616364	Autosomal dominant	de novo	HETEROZYGOUS		Full		Uncertain significance		SR-GS
10	11165632		A	G	SNV			GRCh38			CA375986912	SCV005077880	ga4gh:VA.gZ57mJMB6HudGiIjlF6gGbofGze1M3BR		c.221A>G	p.Tyr74Cys	ENST00000633077.2	CELF2	Candidate					de novo	HETEROZYGOUS		Full		Uncertain significance		SR-GS
12	120291839		T	TA	INDEL			GRCh38					ga4gh:VA.1fQdd-a0CzKbVHgX0MBTtNsMUOM4HA44		n.64_65insT		ENST00000365668.1	RNU4-2	Known	Strong	ReNU syndrome	OMIM:620851	Autosomal dominant	de novo	HETEROZYGOUS		Full		Well-established P/LP		SR-GS
2	135868621		T	C	SNV			GRCh38			CA348602138	SCV005077881	ga4gh:VA.H7IyOBklBvdHtL6YyzYfwLI5fY5hvjE0		c.605A>G	p.Asp202Gly	ENST00000264156.3	MCM6	Candidate					de novo	HETEROZYGOUS		Full		Uncertain significance		SR-GS
3	9381721	9417558			SV/CNV	DEL	1.0	GRCh38	3									SETD5	Known	Definitive	Intellectual developmental disorder, autosomal dominant 23	OMIM:615761	Autosomal dominant	de novo	HETEROZYGOUS		Full		Curation in progress		SR-GS
9	137699442	137754877			SV/CNV	DUP	3.0	GRCh38	9			SCV005620426						EHMT1	Known	Definitive	Kleefstra syndrome 1	OMIM:610253	Autosomal dominant	de novo	HETEROZYGOUS		Full		Pathogenic		SR-GS
2	96609039		C	A	SNV			GRCh38		rs2068443939	CA347682643	SCV005077887	ga4gh:VA.zRnOOVH1JnoOa70_yHcdW1wjU4IEkiFF		c.1409G>T	p.Gly470Val	ENST00000431828.6	KANSL3	Candidate					maternal	HETEROZYGOUS		Full		Uncertain significance	Broad_ROS_021_18PS00017_D1	SR-GS
2	96613488		T	C	SNV			GRCh38		rs201372384	CA1781462	SCV005077888	ga4gh:VA.DNE6HLu5GndmSzXM5KzTC90I9KIKm5ox		c.795A>G	p.Pro265=	ENST00000431828.6	KANSL3	Candidate					paternal	HETEROZYGOUS		Full		Uncertain significance	Broad_ROS_021_18PS00018_D1	SR-GS
9	94593659		C	T	SNV			GRCh38		rs769197968,COSV64695375	CA5136004	SCV005077886	ga4gh:VA.XcllhJ-WGWWQ9Zbb5gp0vF8-CMs1Jz06		c.68G>A	p.Arg23His	ENST00000375337.4	FBP2	Candidate					de novo	HETEROZYGOUS		Full		Uncertain significance		SR-GS
14	101882257		T	C	SNV			GRCh38		rs367794601	CA7351044	SCV005077889	ga4gh:VA.8cLTVXt-agXBS4mwJiqG7axNpyR3LArE		c.556T>C	p.Trp186Arg	ENST00000694906.1	PPP2R5C	Candidate					de novo	HETEROZYGOUS		Full		Uncertain significance		SR-GS
7	26152575		TC	T	INDEL			GRCh38				SCV005077891	ga4gh:VA.8VN2d_uMXREiMekpANKmAoB0ddP4mbI9		c.79del	p.Arg27AlafsTer2	ENST00000056233.4	NFE2L3	Candidate					paternal	HETEROZYGOUS		Full		Uncertain significance	Broad_ROS_26_19W000422_D1	SR-GS
7	26152931		G	T	SNV			GRCh38			CA367059646	SCV005077892	ga4gh:VA.HIic_YwSRZvejr1O5zIhQzWD-IE8XITp		c.433G>T	p.Gly145Cys	ENST00000056233.4	NFE2L3	Candidate					maternal	HETEROZYGOUS		Full		Uncertain significance	Broad_ROS_26_19W000388_D1	SR-GS
9	126879887		ACC	A	INDEL			GRCh38				SCV005077890	ga4gh:VA.atzBPtHAXaz81AyxMuALdyV4PL6s6QYj		c.490_491del	p.Pro164SerfsTer19	ENST00000319119.5	ZBTB34	Candidate					de novo	HETEROZYGOUS		Full		Uncertain significance		SR-GS
11	46301244	70530165			SV/CNV	INV		GRCh38	11									SHANK2	Known	Definitive	Autism susceptibility 17	OMIM:613436	unknown	de novo	HETEROZYGOUS		Full		Pathogenic		SR-GS
6	138298627		CAT	C	INDEL			GRCh38			CA2680518504	SCV005077895	ga4gh:VA.ykEJJRTRanwLyjHgW7LMyq1s7WAMNmnZ		c.3671_3672del	p.His1224ArgfsTer11	ENST00000251691.5	ARFGEF3	Candidate					de novo	HETEROZYGOUS		Full		Uncertain significance		SR-GS
17	12129194		A	T	SNV			GRCh38			CA398242054	SCV005077896	ga4gh:VA.KG3lpCLzRJhIdTZOKeqh6_c_84zhwDit		c.947A>T	p.Gln316Leu	ENST00000353533.10	MAP2K4	Candidate					de novo	HETEROZYGOUS		Full		Uncertain significance		SR-GS
6	51648030		C	T	SNV			GRCh38		CS163036	CA364425111		ga4gh:VA.L-4EZ108ee50r__ZiZQlRNDeExGTphyu		c.11398+1G>A		ENST00000371117.7	PKHD1	Known	Curation in progress	Polycystic kidney disease 4, with or without hepatic disease	OMIM:263200	Autosomal recessive	unknown	HETEROZYGOUS		Full		Curation in progress		SR-GS
16	1566266		A	AT	INDEL			GRCh38		rs2141570994	CA2573151748		ga4gh:VA.Vq6P_jGqFwfZaf51pXEFkWpbrdPT6wgy		c.1795dup	p.Ile599AsnfsTer7	ENST00000426508.6	IFT140	Candidate					unknown	HETEROZYGOUS		Full				SR-GS
16	2090197		G	C	SNV			GRCh38			CA493044023		ga4gh:VA.XRu_1R6Mx4bOKZfjKidgYCluH7F7PFZW		c.12445-3C>G		ENST00000262304.8	PKD1	Known	Curation in progress	Polycystic kidney disease 1	OMIM:601313	Autosomal dominant	unknown	HETEROZYGOUS		Full		Uncertain significance		SR-GS
16	1526696		G	A	SNV			GRCh38		rs777399400	CA394228230		ga4gh:VA.Q41y22qANx_TAB11kT2IIR7-lfNaQXu8		c.2500C>T	p.Arg834Ter	ENST00000426508.6	IFT140	Candidate					unknown	HETEROZYGOUS		Full				SR-GS
6	52035701		G	A	SNV			GRCh38		rs755183117,CM100556,COSV61868472	CA138955134		ga4gh:VA.zGUKAL_lx0BX6OCstBWuB7TQxjjLMN-P		c.3118C>T	p.Arg1040Ter	ENST00000371117.7	PKHD1	Known	Curation in progress	Polycystic kidney disease 4, with or without hepatic disease	OMIM:263200	Autosomal recessive	unknown	HETEROZYGOUS		Full		Pathogenic		SR-GS
4	15589658		CTGTT	C	INDEL			GRCh38		rs1560196436	CA913189502		ga4gh:VA.oBLVapa3EvyE8PSFxnodgnv3SFn83PhQ		c.4295_4298del	p.Cys1432Ter	ENST00000424120.5	CC2D2A	Candidate					unknown	HETEROZYGOUS		Full				SR-GS
6	52084923		C	T	SNV			GRCh38		rs1554229312,CD054976	CA364441137		ga4gh:VA.LT0Hg-aqv51Wehe1VzrIP_uoYqWF1baK		c.11G>A	p.Trp4Ter	ENST00000371117.7	PKHD1	Known	Curation in progress	Polycystic kidney disease 4, with or without hepatic disease	OMIM:263200	Autosomal recessive	unknown	HETEROZYGOUS		Full		Pathogenic		SR-GS
12	123690557		C	T	SNV			GRCh38		rs1350588272,COSV57633166	CA387139932		ga4gh:VA.zPZ0YWgPF-WjGGF2cpDyRTh1i8XexXjB		c.916C>T	p.Gln306Ter	ENST00000303372.6	TCTN2	Candidate					unknown	HETEROZYGOUS		Full				SR-GS
6	51904011		C	T	SNV			GRCh38		rs1583295819,COSV61885839	CA364430562		ga4gh:VA.ymzWu9-4LkNjaz2uWptfi85cbDOGncoi		c.6840G>A	p.Trp2280Ter	ENST00000371117.7	PKHD1	Known	Curation in progress	Polycystic kidney disease 4, with or without hepatic disease	OMIM:263200	Autosomal recessive	unknown	HETEROZYGOUS		Full		Pathogenic		SR-GS
19	38700619		A	G	SNV			GRCh38		rs1010342401			ga4gh:VA.dTl8fNGSeGFMofZxB4zoSxXl9wJMfLUx		c.182A>G	p.Asn61Ser	ENST00000252699.7	ACTN4	Candidate					unknown	HETEROZYGOUS		Full			UW_CRDR-sub-1369640 | UW_CRDR-sub-1369641	SR-GS
5	122075440		CG	C	INDEL			GRCh38		COSV50237881			ga4gh:VA.Cz6q3XvzZDhsUcUd_MM76Oc934EHR98o		c.841delC	p.Arg281fs	NM_002317.5	LOX	Known	Strong	aortic aneurysm, familial thoracic 10	MONDO:0014950	Autosomal dominant	unknown	HETEROZYGOUS		Full		Curation in progress	UW_CRDR-sub-1390064	SR-GS
9	129665959		G	C	SNV			GRCh38		rs1360959536			ga4gh:VA.lwazDIS5ynYypB07v3dg7RoSMb74dzXX		c.92G>C	p.Cys31Ser	ENST00000372469.6	PRRX2	Candidate					unknown	HETEROZYGOUS		Full			UW_CRDR-sub-1369687 | UW_CRDR-sub-1369689 | UW_CRDR-sub-1369690 | UW_CRDR-sub-1369691	SR-GS
15	48496228		G	T	SNV			GRCh38					ga4gh:VA.AStVWQY8L9z-6hylLagolpWGTn8tzzqX		c.2294-3C>A		NM_000138.5	FBN1	Known	Definitive	familial thoracic aortic aneurysm and aortic dissection	MONDO:0019625	Autosomal dominant	unknown	HETEROZYGOUS		Full		Curation in progress		SR-GS
12	42161743		A	C	SNV			GRCh38					ga4gh:VA.B53W7avCzNn10qr35mDXLVsMUZAhKRVW		c.175T>G	p.Leu59Val	ENST00000534854.7	YAF2	Candidate					de novo	HETEROZYGOUS		Full				SR-GS
1	92695422		T	G	SNV			GRCh38					ga4gh:VA.KR8UqGTCgb4LlLo2UvimlQ4Fd60FHp9f		c.797A>C	p.Gln266Pro	ENST00000684568.2	EVI5	Candidate					de novo	HETEROZYGOUS		Full				SR-GS
3	123647405		G	A	SNV			GRCh38		rs387906782,CM107674,COSV99051919			ga4gh:VA.ZZTr3V0CU7_5duuR_wduD6EsMNVJnzxe		c.4438C>T	p.Arg1480Ter	NM_053025.4	MYLK	Known	Strong	familial thoracic aortic aneurysm and aortic dissection	MONDO:0019625	Autosomal dominant	unknown	HETEROZYGOUS		Full		Curation in progress		SR-GS
15	48429474		G	A	SNV			GRCh38					ga4gh:VA.8WpmvrAphabCknoTm7vgIdnTsoT3-xRS		c.6872-1003C>T		ENST00000316623.9	FBN1	Candidate					unknown	HETEROZYGOUS		Full		Curation in progress	UW_CRDR-sub-1369755	SR-GS
15	48516378		A	T	SNV			GRCh38		rs1334153536			ga4gh:VA.AYgOKAWKvMGjXdDRVcfo2sgZBNixYgzL		c.1148-16T>A		NM_000138.5	FBN1	Known	Definitive	familial thoracic aortic aneurysm and aortic dissection	MONDO:0019625	Autosomal dominant	unknown	HETEROZYGOUS		Full		Curation in progress		SR-GS
16	24977251		GA	G	INDEL			GRCh38					ga4gh:VA.6G1ft79hyK_5aTeVcFD66kN8NTO4kQSm		c.161delT	p.Phe54fs	ENST00000289968.11	ARHGAP17	Candidate					unknown	HETEROZYGOUS		Full			UW_CRDR-sub-1369815	SR-GS
18	34820893		C	G	SNV			GRCh38					ga4gh:VA.qdqT2MkTNFHZtEpv2L-wDWn930nRRQwi		c.979C>G	p.Pro327Ala	ENST00000444659.6	DTNA	Candidate					de novo	HETEROZYGOUS		Full				SR-GS
6	138911337		C	T	SNV			GRCh38		rs765476170			ga4gh:VA.jskAnU52LltyGXOja8Sn8f6EoKKF1kox		c.2006G>A	p.Arg669Gln	ENST00000450536.7	REPS1	Candidate					de novo	HETEROZYGOUS		Full				SR-GS
7	106268463		C	T	SNV			GRCh38					ga4gh:VA.HZm_rvYHfZ0UFOmeGZItPdKyu_YsMkBN		c.743+1G>A		ENST00000222553.8	NAMPT	Candidate					de novo	HETEROZYGOUS		Full				SR-GS
17	67107593		T	C	SNV			GRCh38					ga4gh:VA.RSB2jVd8TPJiRtuMKxonWgaQBxqC4QTc		c.4817A>G	p.Gln1606Arg	ENST00000358691.10	HELZ	Candidate					de novo	HETEROZYGOUS		Full				SR-GS
16	11782332		C	T	SNV			GRCh38					ga4gh:VA.fnDH7OLumPQ_UTPknl5TiWyr9TENO0f8		c.23G>A	p.Arg8Lys	ENST00000355758.9	ZC3H7A	Candidate					de novo	HETEROZYGOUS		Full				SR-GS
12	130874128		C	G	SNV			GRCh38					ga4gh:VA.5plSKiLtJYeUU5xOOn7A8eF5leUU2oFA		c.248-418C>G		ENST00000543796.6	RAN	Candidate					unknown	HETEROZYGOUS		Full				SR-GS
15	48437388		C	T	SNV			GRCh38					ga4gh:VA.YUxOfKLg7VAamRvkT-DTBfVBJJ-SleFf		c.6314-1G>A		NM_000138.5	FBN1	Known	Definitive	familial thoracic aortic aneurysm and aortic dissection	MONDO:0019625	Autosomal dominant	unknown	HETEROZYGOUS		Full		Curation in progress		SR-GS
15	48487175		T	TGC	INDEL			GRCh38		rs2043515102			ga4gh:VA.yC3X5zgYq9ihIVJ7PysxQX8qnvgEu_zS		c.3487_3488dupGC	p.Leu1165fs	NM_000138.5	FBN1	Known	Definitive	familial thoracic aortic aneurysm and aortic dissection	MONDO:0019625	Autosomal dominant	unknown	HETEROZYGOUS		Full		Curation in progress		SR-GS
10	88941253		G	A	SNV			GRCh38		rs772862676,CM156154			ga4gh:VA.lXEgmCtB2dBjJ_wHI0KsEKbmRJrpRAXo		c.592C>T	p.Arg198Cys	NM_001613.4	ACTA2	Known	Strong	Aortic aneurysm, familial thoracic 6	OMIM:611788	Autosomal dominant	unknown	HETEROZYGOUS		Full		Curation in progress		SR-GS
15	48433135		C	T	SNV			GRCh38					ga4gh:VA.53Ev7hv7t0NqVHs73KrmV9pcav7PCmNE		c.6617-147G>A		NM_000138.5	FBN1	Known	Definitive	familial thoracic aortic aneurysm and aortic dissection	MONDO:0019625	Autosomal dominant	unknown	HETEROZYGOUS		Full		Curation in progress		SR-GS
10	51467819		G	A	SNV			GRCh38		rs397515330,CM137218			ga4gh:VA.CNSAV8RvOcErYkO8MggGGiVVCRjX_WWM		c.530G>A	p.Arg177Gln	NM_001098512.3	PRKG1	Known	Strong	familial thoracic aortic aneurysm and aortic dissection	MONDO:0019625	Autosomal dominant	unknown	HETEROZYGOUS		Full		Curation in progress		SR-GS
3	123666296		C	A	SNV			GRCh38					ga4gh:VA.0XWBeFXrSAs-m6qZgEUdYai3Z3Hjd9-6		c.3754G>T	p.Gly1252Ter	NM_053025.4	MYLK	Known	Strong	familial thoracic aortic aneurysm and aortic dissection	MONDO:0019625	Autosomal dominant	unknown	HETEROZYGOUS		Full		Curation in progress		SR-GS
1	218435970		G	A	SNV			GRCh38					ga4gh:VA.pFhr5iqA3tk5S0rrgLaWVmcm1mcK3F1m		c.755G>A	p.Gly252Asp	NM_003238.6	TGFB2	Known	Definitive	familial thoracic aortic aneurysm and aortic dissection	MONDO:0019625	Autosomal dominant	unknown	HETEROZYGOUS		Full		Curation in progress		SR-GS
15	48428485		T	C	SNV			GRCh38		rs1064793119,CS157719			ga4gh:VA.QCZ0dwPIF0BuLwEND2R4WQwUjqsUyHR6		c.6872-14A>G		NM_000138.5	FBN1	Known	Definitive	familial thoracic aortic aneurysm and aortic dissection	MONDO:0019625	Autosomal dominant	unknown	HETEROZYGOUS		Full		Curation in progress		SR-GS
15	48427877		T	C	SNV			GRCh38					ga4gh:VA.cDvRovB3zKkBU3R9N8VrWq5WrERy2oBW		c.6998-104A>G		NM_000138.5	FBN1	Known	Definitive	familial thoracic aortic aneurysm and aortic dissection	MONDO:0019625	Autosomal dominant	unknown	HETEROZYGOUS		Full		Curation in progress		SR-GS
15	48503635		T	G	SNV			GRCh38					ga4gh:VA.eeqdD5czBG1GeMa-iqk0rESqk4EQzz5b		c.2113+152A>C		NM_000138.5	FBN1	Known	Definitive	familial thoracic aortic aneurysm and aortic dissection	MONDO:0019625	Autosomal dominant	unknown	HETEROZYGOUS		Full		Curation in progress		SR-GS
10	88948876		A	G	SNV			GRCh38		rs2133273980,CM156143			ga4gh:VA.TFTDDS2s4V6kJ0f2HUeTMLnwcTvf7v3t		c.55T>C	p.Cys19Arg	NM_001613.4	ACTA2	Known	Strong	Aortic aneurysm, familial thoracic 6	OMIM:611788	Autosomal dominant	unknown	HETEROZYGOUS		Full		Curation in progress		SR-GS
13	36965725		C	T	SNV			GRCh38		rs749484470,COSV53505421,COSV99523526			ga4gh:VA.lGVCPx6WEGXGGGKbJnP9YjsGbVV10Aok		c.623G>A	p.Arg208His	ENST00000239891.4	ALG5	Candidate					unknown	HETEROZYGOUS		Full				SR-GS
1	218437368		C	T	SNV			GRCh38		rs1553303352,CM147711,COSV108209526			ga4gh:VA.Fv87ixspc42v41_ERd6Fy6c-6_LQdKYq		c.1042C>T	p.Arg348Cys	ENST00000366929.4	TGFB2	Known	Curation in progress	Loeys-Dietz syndrome 4	OMIM:614816	Autosomal dominant	unknown	HETEROZYGOUS		Full		Curation in progress		SR-GS
1	229432426		C	A	SNV			GRCh38		rs768144106,CM154137,COSV64203546			ga4gh:VA.jDHfsRnoT7Pk1SEQgHWuM8BzkHz-p08N		c.460G>T	p.Val154Leu	ENST00000366684.7	ACTA1	Candidate					unknown	HETEROZYGOUS		Full				SR-GS
X	108466744		C	T	SNV			GRCh38		rs2064710102			ga4gh:VA.fy6qKlhPnXUHXtqgPgJZWAVg9xQkcm2M		c.81+26538C>T		ENST00000328300.11	COL4A5	Candidate					unknown	HETEROZYGOUS		Full			UW_CRDR-sub-1495300	SR-GS
15	48415770		G	T	SNV			GRCh38		rs193922237,CS098588			ga4gh:VA.ig6R4oEJISCmpPJgKu-_sMF3QpVKJMHY		c.7820-3C>A		NM_000138.5	FBN1	Known	Definitive	familial thoracic aortic aneurysm and aortic dissection	MONDO:0019625	Autosomal dominant	unknown	HETEROZYGOUS		Full		Curation in progress		SR-GS
3	139043996		G	T	SNV			GRCh38		COSV68827005			ga4gh:VA.0-8_nU2Pnu66tSZO7n-h7vnJ_td3YeQt		c.625C>A	p.Arg209Ser	ENST00000413199.1	PRR23C	Candidate					de novo	HETEROZYGOUS		Full				SR-GS
11	124123064		T	C	SNV			GRCh38		COSV63707524			ga4gh:VA.wJNBynu2MEUgwPwNuB9MVj8Sw99BemoD		c.865T>C	p.Ser289Pro	ENST00000456829.7	VWA5A	Candidate					de novo	HETEROZYGOUS		Full				SR-GS
5	68296301		C	T	SNV			GRCh38		rs397515453,CM136430,COSV57134498	CA344799		ga4gh:VA.csUcn9DrOWlyGS87aho4h1ldOlw_rIkz		c.1945C>T	p.Arg649Trp	ENST00000521381.5	PIK3R1	Known	Curation in progress	SHORT syndrome	OMIM:269880	Autosomal dominant	unknown	HETEROZYGOUS		Full		Well-established P/LP		SR-ES
6	152435977		T	A	SNV			GRCh38		rs767783076	CA4058605		ga4gh:VA.dPqDeOLqlTiv0Ft6A3jybhpPQV5IZRqg		c.4274A>T	p.Glu1425Val	ENST00000367255.9	SYNE1	Candidate					unknown	HETEROZYGOUS		Full				SR-ES
19	42407981		G	T	SNV			GRCh38		rs1332302462	CA406100823		ga4gh:VA.HA7zVUv4um_lIWNm4JlbnNGgML_lmFXi		c.1651C>A	p.Leu551Ile	ENST00000244289.8	LIPE	Known	Curation in progress	Lipodystrophy, familial partial, type 6	OMIM:615980	Autosomal recessive	unknown	HETEROZYGOUS		Full		Curation in progress		SR-ES
6	152323532		C	G	SNV			GRCh38		rs201313856	CA247873		ga4gh:VA.Q9X-GkjxJIAZBbmVU_jAQhKbVqeHSBbi		c.15863G>C	p.Gly5288Ala	ENST00000367255.9	SYNE1	Candidate					unknown	HETEROZYGOUS		Full				SR-ES
14	64208873		T	C	SNV			GRCh38		rs144624224	CA7224036		ga4gh:VA.0zDfd9VNAVAXQLFs2ac8HecjjGisu24q		c.18317T>C	p.Ile6106Thr	ENST00000358025.7	SYNE2	Candidate					unknown	HETEROZYGOUS		Full				SR-ES
19	1047508		AGGAGCAG	A	INDEL			GRCh38		rs547447016	CA9033311		ga4gh:VA.oTaybSSZznAfteUBK6f7CYI-8c8TCaYt		c.2126_2132del	p.Glu709AlafsTer86	ENST00000263094.10	ABCA7	Candidate					unknown	HETEROZYGOUS		Full				SR-ES
6	152387184		C	T	SNV			GRCh38		rs139175290,COSV54979989	CA4057562		ga4gh:VA.wnev5VzWFB28O8qt-0TVT4Dnv_9V11WO		c.8375G>A	p.Arg2792His	ENST00000367255.9	SYNE1	Candidate					unknown	HETEROZYGOUS		Full				SR-ES
14	64167626		A	G	SNV			GRCh38		rs1244394995	CA389968225		ga4gh:VA.wrR58pE8DLXVKLuwhae5HblstS0jtE4q		c.16892A>G	p.Gln5631Arg	ENST00000358025.7	SYNE2	Candidate					unknown	HETEROZYGOUS		Full				SR-ES
6	152367231		G	A	SNV			GRCh38		rs548283137,COSV55002913,COSV55134654	CA4057151		ga4gh:VA.kSUniXcRiFWlhwB1mhqCH7E8pQ0CQY68		c.9959C>T	p.Thr3320Met	ENST00000367255.9	SYNE1	Candidate					unknown	HETEROZYGOUS		Full				SR-ES
6	152447591		T	G	SNV			GRCh38		rs117461489,COSV104542384	CA243061		ga4gh:VA.HUoF8rZjSjJF8QEwuNqiYBBx0KHbKYT_		c.3536A>C	p.Glu1179Ala	ENST00000367255.9	SYNE1	Candidate					unknown	HETEROZYGOUS		Full				SR-ES
6	152236946		C	T	SNV			GRCh38		rs141263831	CA4054495		ga4gh:VA.o94FAf6cqtBvnFnEoN63I17Pni1gWKjF		c.20070G>A	p.Thr6690=	ENST00000367255.9	SYNE1	Candidate					unknown	HETEROZYGOUS		Full				SR-ES
3	12392611		C	T	SNV			GRCh38		rs370830238	CA2258189		ga4gh:VA.TSUmEaUfiXs35-amdch-Fp0CxQq4GB9D		c.481-3C>T		ENST00000287820.10	PPARG	Known	Curation in progress	Lipodystrophy, familial partial, type 3	OMIM:604367	Autosomal dominant	unknown	HETEROZYGOUS		Full		Curation in progress		SR-ES
X	32491513		C	T	SNV			GRCh38		rs139726281	CA147815		ga4gh:VA.R_-Ut5YJDz6RL2M7Fki-CVTsKKsT3DUt		c.2386G>A	p.Val796Ile	ENST00000357033.8	DMD	Candidate					unknown	HEMIZYGOUS		Full				SR-ES
19	1041872		C	G	SNV			GRCh38		rs148580487	CA9032452		ga4gh:VA.rUomgUO2HdTXW0f-PWuogc0-4Un608Bf		c.202C>G	p.Pro68Ala	ENST00000263094.10	ABCA7	Candidate					unknown	HETEROZYGOUS		Full				SR-ES
19	1053439		G	A	SNV			GRCh38		rs150012110,COSV54024405	CA9033993		ga4gh:VA.bSery67dSPBE_RjN2FJankjgjiIWj0qH		c.3331G>A	p.Gly1111Ser	ENST00000263094.10	ABCA7	Candidate					unknown	HETEROZYGOUS		Full				SR-ES
X	32390108		G	A	SNV			GRCh38		rs886042798	CA412663995		ga4gh:VA.-tl9xiuY7txmC7-hT80RY4IKI-XE9V7Y		c.4307C>T	p.Ala1436Val	ENST00000357033.8	DMD	Candidate					unknown	HETEROZYGOUS		Full				SR-ES
16	74714197		G	A	SNV			GRCh38		rs141854925,COSV99548069	CA8170303		ga4gh:VA.6jOFaaFu-aXgO1fvqR1c5ruBfthn_Syx		c.1112C>T	p.Thr371Met	ENST00000219368.7	FA2H	Candidate					unknown	HETEROZYGOUS		Full				SR-ES
19	42426870		C	T	SNV			GRCh38		rs145456377,COSV54924861	CA9477363		ga4gh:VA.fstIsMX4yfpyQRhGBOdbOoXIS2CUt6pc		c.280G>A	p.Ala94Thr	ENST00000244289.8	LIPE	Candidate					unknown	HETEROZYGOUS		Full				SR-ES
2	43852460		T	A	SNV			GRCh38		rs767670215			ga4gh:VA.R9wEF6HG9TZlrAQjzOFrEHBUJhxnMhcr		c.668T>A	p.Ile223Asn	ENST00000645013.1	ABCG8	Candidate					unknown	HETEROZYGOUS		Full				SR-ES
2	43872094		G	A	SNV			GRCh38		rs137852987,CM003582			ga4gh:VA.CI52zpDgD9vqhGPwSwAgmWGZ5UG7iTpy		c.1083G>A	p.Trp361Ter	ENST00000645013.1	ABCG8	Candidate					unknown	HETEROZYGOUS		Full				SR-ES
1	3425747		C	T	SNV			GRCh38		rs375442968	CA544707		ga4gh:VA.e6Bmnn98Voqmrgo5QVekPwWktlN6fzZh		c.3106C>T	p.Pro1036Ser	ENST00000270722.9	PRDM16	Candidate					unknown	HETEROZYGOUS		Full				SR-ES
15	48489977		C	T	SNV			GRCh38		rs112287730,CM145733,COSV108148104	CA013604		ga4gh:VA.2sOAItqMj3E8xEEGJQIewozQ6RKQqlVB		c.2956G>A	p.Ala986Thr	ENST00000316623.9	FBN1	Candidate					unknown	HETEROZYGOUS		Full				SR-ES
2	43872094		G	A	SNV			GRCh38		rs137852987,CM003582			ga4gh:VA.CI52zpDgD9vqhGPwSwAgmWGZ5UG7iTpy		c.1083G>A	p.Trp361Ter	ENST00000645013.1	ABCG8	Candidate					unknown	HETEROZYGOUS		Full				SR-ES
3	9869955		C	T	SNV			GRCh38		rs145323356,COSV61061997	CA2245587		ga4gh:VA.Ly-izuBtujzNDyZlwzDnf2Icdfgbm6Ve		c.520G>A	p.Val174Met	ENST00000383817.5	CIDEC	Candidate					unknown	HETEROZYGOUS		Full				SR-ES
X	31679466		T	C	SNV			GRCh38		rs777178221	CA10378213		ga4gh:VA.ragP3kG7QG_hIi0cmi6Ilf7OwGew9JkE		c.7781A>G	p.Gln2594Arg	ENST00000357033.8	DMD	Candidate					unknown	HETEROZYGOUS		Full				SR-ES
16	74714222		T	G	SNV			GRCh38		rs200545714	CA8170305		ga4gh:VA.5nN0q4FaB137rxVt-vzS5ucj5gzoGEjR		c.1087A>C	p.Thr363Pro	ENST00000219368.7	FA2H	Candidate					unknown	HETEROZYGOUS		Full				SR-ES
16	74740049		G	A	SNV			GRCh38		rs141276237,CM1312432,COSV54727788	CA8170582		ga4gh:VA.RHwiUuJSb3DNlpaY1tswRmlHFYGOCDpv		c.337C>T	p.Arg113Trp	ENST00000219368.7	FA2H	Candidate					unknown	HETEROZYGOUS		Full				SR-ES
19	1051945		G	A	SNV			GRCh38		rs139214131,CM157233,COSV104370769	CA9033851		ga4gh:VA.NsauXQOy8nWOZ1kackX_DVEMTF7GX3SQ		c.2966G>A	p.Arg989His	ENST00000263094.10	ABCA7	Candidate					unknown	HETEROZYGOUS		Full				SR-ES
4	88132628		T	C	SNV			GRCh38		rs148475733	CA3005014		ga4gh:VA.xpjR1ZpidA1Tjbuc7b7tCYoa0OQS0s0h		c.211A>G	p.Met71Val	ENST00000237612.7	ABCG2	Candidate					unknown	HETEROZYGOUS		Full				SR-ES
1	156138507		C	T	SNV			GRCh38		rs60890628,CM033087,COSV61542858	CA020299		ga4gh:VA.Jmk0lyWx4JLRpIrXlEdtCRu6FN37kNdq		c.1718C>T	p.Ser573Leu	ENST00000368300.8	LMNA	Known	Curation in progress	Lipodystrophy, familial partial, type 2	OMIM:151660	Autosomal dominant	unknown	HETEROZYGOUS		Full		Curation in progress		SR-ES
4	88132628		T	C	SNV			GRCh38		rs148475733	CA3005014		ga4gh:VA.xpjR1ZpidA1Tjbuc7b7tCYoa0OQS0s0h		c.211A>G	p.Met71Val	ENST00000237612.7	ABCG2	Candidate					unknown	HETEROZYGOUS		Full				SR-ES
8	19953341		A	C	SNV			GRCh38					ga4gh:VA.xcxUAVGFVXIAFUxQ7gUHURIOXN072b-q		c.461A>C	p.His154Pro	ENST00000311322.9	LPL	Candidate					unknown	HETEROZYGOUS		Full				SR-ES
8	19954168		G	A	SNV			GRCh38		rs372668179,CM034045,CM155097,COSV60931786			ga4gh:VA.nKaE92kc0c93ZwoAwF1GnoU0mewNR8QQ		c.590G>A	p.Arg197His	ENST00000311322.9	LPL	Candidate					unknown	HETEROZYGOUS		Full				SR-ES
19	40991441		A	G	SNV			GRCh38		rs35303484,CM042692			ga4gh:VA.tvj3wvispoptUlzgB6q9ezk9_AvzksdX		c.136A>G	p.Met46Val	ENST00000643956.1	CYP2B6	Candidate					unknown	HETEROZYGOUS		Full				SR-ES
6	152330422		G	A	SNV			GRCh38		rs41301343	CA247458		ga4gh:VA.eFC38Z_HlVGwR0N2L9glXKWhpksIknHf		c.14263C>T	p.Leu4755Phe	ENST00000367255.9	SYNE1	Candidate					unknown	HETEROZYGOUS		Full				SR-ES
8	19954222		G	A	SNV			GRCh38		rs118204057,CM900162			ga4gh:VA.OrND1y4pIcZcXp2qkTNCON5ZaIN9ADFA		c.644G>A	p.Gly215Glu	ENST00000311322.9	LPL	Candidate					unknown	HETEROZYGOUS		Full				SR-ES
15	89673215		G	A	SNV			GRCh38		rs150004289	CA7729121		ga4gh:VA.Xr3XyNA-1UvXGZcG8Zj7rvnenQhVRbjf		c.245C>T	p.Thr82Ile	ENST00000300055.9	PLIN1	Known	Curation in progress	Lipodystrophy, familial partial, type 4	OMIM:613877	Autosomal dominant	unknown	HETEROZYGOUS		Full		Curation in progress		SR-ES
4	152326031		T	C	SNV			GRCh38		rs2126492325			ga4gh:VA.gLDOsj1YBdj_UqEtCtWo0by6xxy2AP1T		c.1619A>G	p.His540Arg	ENST00000281708.10	FBXW7	Candidate					de novo	HETEROZYGOUS		Full				SR-GS
4	82900333		C	A	SNV			GRCh38		rs375907439			ga4gh:VA.d5Yo06Jgc4817uXDTc8Jv0beWBkT9nDZ		c.-174+1G>T		ENST00000355196.6	SEC31A	Candidate					maternal	HETEROZYGOUS		Full			UW_CRDR-sub-1590040	LR RNA-seq
5	127365559		A	G	SNV			GRCh38					ga4gh:VA.jEJVLVaenKs6dkpO77AycBS4fQBuadb2		c.320-4351A>G		ENST00000274473.6	MEGF10	Candidate					paternal	HETEROZYGOUS		Full		Curation in progress	UW_CRDR-sub-1590039	SR-GS
5	127425277		G	A	SNV			GRCh38		rs1353233624			ga4gh:VA.cf4eZtX93VXZS2PoOQgOTD-vkkwOIbY0		c.1693+2505G>A		ENST00000274473.6	MEGF10	Candidate					maternal	HETEROZYGOUS		Full		Curation in progress	UW_CRDR-sub-1590040	SR-GS
5	123388032	123388069			SV/CNV	DEL		GRCh38										CEP120	Candidate					unknown	HOMOZYGOUS		Full				LR RNA-seq
5	140673926		T	A	SNV			GRCh38		rs886060018			ga4gh:VA.AlUv9oLe48cs0q0ZC-mrX_iO_rUM3HTY		c.*331A>T		ENST00000504156.7	HARS1¬†	Candidate					unknown	HETEROZYGOUS		Full				LR RNA-seq
5	140676984		C	A	SNV			GRCh38		rs1473283139			ga4gh:VA.ncrlBa3IbZb6T626DO-zCbx07-LXo_RO		c.951+5G>T		ENST00000504156.7	HARS1¬†	Candidate					unknown	HETEROZYGOUS		Full				LR RNA-seq
7	107258479		C	T	SNV			GRCh38		rs905078386			ga4gh:VA.uxvviALOUNKrDnAG2pZu5dX1hTIr4J6m		c.1669-96G>A		ENST00000297135.7	COG5	Candidate					maternal	HETEROZYGOUS		Full			UW_CRDR-sub-1590054	LR RNA-seq
20	41164123		A	G	SNV			GRCh38					ga4gh:VA.YsMSn0knHpAXnXlJvHc-jME0_QXgd8lo		c.1139A>G	p.His380Arg	ENST00000244007.7	PLCG1	Candidate					de novo	HETEROZYGOUS		Full				SR-GS
3	9697867		G	C	SNV			GRCh38		rs903568597			ga4gh:VA.Vz88gnfrpo8njyvEwROzNuYaA1DL7bC2		c.1769+1G>C		ENST00000296003.4	MTMR14	Candidate					unknown	HETEROZYGOUS		Full				LR RNA-seq
16	88725063		C	T	SNV			GRCh38		rs753919544,COSV99039896			ga4gh:VA.srteYyq_Wav6MrbQMkBtOLyu0vQqIhnZ		c.4180G>A	p.Gly1394Ser	ENST00000301015.14	PIEZO1	Candidate					paternal	HETEROZYGOUS		Full		Uncertain significance	UW_CRDR-sub-1600139	SR-GS
16	88726560		C	G	SNV			GRCh38		rs752880958,COSV99039897			ga4gh:VA.cfeFMwlYgn5pdR5CZyWlJxP78ID5wnFF		c.3783G>C	p.Lys1261Asn	ENST00000301015.14	PIEZO1	Candidate					paternal	HETEROZYGOUS		Full		Uncertain significance	UW_CRDR-sub-1600139	SR-GS
1	201363352		C	A	SNV			GRCh38		rs730881097,CM043107,COSV52665622			ga4gh:VA.poxT7Vbo6V9Tjr-ncpruZNZVd18ZouHR		c.544G>T	p.Ala182Ser	ENST00000236918.11	TNNT2	Candidate					nonpaternal	HETEROZYGOUS		Full		Uncertain significance		SR-GS
11	5254330		G	A	SNV			GRCh38		rs35103459,CM890178			ga4gh:VA.0Z-ZqpU0w6Z0EVjhMideJVpZh_LKNtOO		c.277C>T	p.His93Tyr	ENST00000336906.5	HBG2	Known	Curation in progress	Cyanosis, transient neonatal	OMIM:142250	Autosomal dominant	paternal	HETEROZYGOUS		Full		Likely pathogenic	UW_CRDR-sub-1600142	SR-GS
6	87255919		T	TA	INDEL			GRCh38		rs2127859550			ga4gh:VA.v3UAi_sfpwi47-zZPfQnBMrNz6DvEROJ		c.2291dup	p.Tyr764Ter	ENST00000369577.7	ZNF292	Candidate					de novo	HETEROZYGOUS		Full		Pathogenic		SR-GS
12	132621043		G	T	SNV			GRCh38		rs767470753,CM1510468			ga4gh:VA.RNn0xBFxMm4kr2Y_Awu8aiCJs9cuki9L		c.817G>T	p.Asp273Tyr	ENST00000343948.8	P2RX2	Candidate					paternal	HETEROZYGOUS		Full		Uncertain significance	UW_CRDR-sub-1600145	SR-GS
18	55228996		T	G	SNV			GRCh38					ga4gh:VA.piXABPx9GYWsQXr-n9IB5UILL3jDiuQm		c.2036A>C	p.Glu679Ala	ENST00000398339.5	TCF4	Known	Curation in progress	Pitt-Hopkins syndrome	OMIM:610954	Autosomal dominant	de novo	HETEROZYGOUS		Full		Pathogenic		SR-GS
5	13735198		C	A	SNV			GRCh38		rs200798994			ga4gh:VA.tYNiLqRR05wm1X4IkBDo5QvaZOwFMUeq		c.11694G>T	p.Leu3898Phe	ENST00000265104.4	DNAH5	Candidate					maternal	HETEROZYGOUS		Full		Uncertain significance	UW_CRDR-sub-1600144	SR-GS
5	13769076		T	C	SNV			GRCh38		rs146215039			ga4gh:VA.wr6TkzNCEEvhW0tokQIJaAHPPtoIPNhT		c.9781A>G	p.Lys3261Glu	ENST00000265104.4	DNAH5	Candidate					paternal	HETEROZYGOUS		Full		Uncertain significance	UW_CRDR-sub-1600145	SR-GS
X	38408961		T	C	SNV			GRCh38		rs72558449,CM930532			ga4gh:VA.fUhhZazfp2zcOqiyCykYVcc2e4TZH8HX		c.803T>C	p.Met268Thr	ENST00000039007.4	OTC	Known	Curation in progress	Ornithine transcarbamylase deficiency	OMIM:311250	X-linked	maternal	HEMIZYGOUS		Full		Likely pathogenic	UW_CRDR-sub-1600147	SR-GS
X	153866718		C	A	SNV			GRCh38					ga4gh:VA.yCieBvUDdjBaHzYktDchxX_bU17pSalx		c.2362G>T	p.Val788Phe	ENST00000370060.6	L1CAM	Known	Curation in progress	MASA syndrome	OMIM:308840	X-linked	maternal	HEMIZYGOUS		Full		Likely pathogenic	UW_CRDR-sub-1600150	SR-GS
21	46206672		C	T	SNV			GRCh38		rs149012686			ga4gh:VA.e2nb7lSO2mipPNCIJuEio2DdZyAzwQAF		c.1564G>A	p.Gly522Arg	NM_002340.6	LSS	Candidate					maternal	HETEROZYGOUS		Full		Uncertain significance	UW_CRDR-sub-1600153	SR-GS
21	46206689		T	C	SNV			GRCh38		rs148141905			ga4gh:VA.Zj8httXXakbX8cmjAaAn7hSAJCPaotWc		c.1547A>G	p.Asn516Ser	NM_002340.6	LSS	Candidate					paternal	HETEROZYGOUS		Full		Likely pathogenic	UW_CRDR-sub-1600154	SR-GS
21	46206672		C	T	SNV			GRCh38		rs149012686			ga4gh:VA.e2nb7lSO2mipPNCIJuEio2DdZyAzwQAF		c.1564G>A	p.Gly522Arg	ENST00000397728.7	LSS	Candidate					maternal	HETEROZYGOUS		Full		Uncertain significance	UW_CRDR-sub-1600153	SR-GS
21	46206689		T	C	SNV			GRCh38		rs148141905			ga4gh:VA.Zj8httXXakbX8cmjAaAn7hSAJCPaotWc		c.1547A>G	p.Asn516Ser	ENST00000397728.7	LSS	Candidate					paternal	HETEROZYGOUS		Full		Likely pathogenic	UW_CRDR-sub-1600154	SR-GS
6	43046059		G	C	SNV			GRCh38		rs141829168,COSV107316802,COSV54816139			ga4gh:VA.8JDVcf0VSRJE4Rin4CCHMcxCDiKEwNpx		c.2945C>G	p.Ser982Trp	ENST00000535468.1	CUL7	Candidate					nonmaternal	HETEROZYGOUS		Full		Uncertain significance		SR-GS
6	43052511		T	A	SNV			GRCh38		rs1023824591			ga4gh:VA.g6GwbqUQIJoo9U9p6hZTeq-0nSUkxSXz		c.434A>T	p.Gln145Leu	ENST00000535468.1	CUL7	Candidate					maternal	HETEROZYGOUS		Full		Uncertain significance	UW_CRDR-sub-1600158	SR-GS
X	139537144		C	T	SNV			GRCh38		rs137852227,CM166452,CM940433,COSV54378708			ga4gh:VA.qNf6O4eJ2HUMfVnBU6C-jTv8lSfExoS2		c.223C>T	p.Arg75Ter	ENST00000218099.6	F9	Known	Curation in progress	Hemophilia B	OMIM:306900	X-linked	maternal	HEMIZYGOUS		Full		Pathogenic	UW_CRDR-sub-1600160	SR-GS
5	149978184		C	T	SNV			GRCh38		rs104893919,CM960496,COSV105841713			ga4gh:VA.Kz5fW1BJ9SiiCGHGGcZ9CEpNXk7KlY15		c.532C>T	p.Arg178Ter	ENST00000286298.4	SLC26A2	Candidate					maternal	HETEROZYGOUS		Full		Pathogenic	UW_CRDR-sub-1600163	SR-GS
11	126021461		C	A	SNV			GRCh38		rs2134695051			ga4gh:VA.qR8d6lLCLyMjMYh584EiXvHq9MhHaTNl		c.136G>T	p.Val46Leu	ENST00000392693.7	CDON	Candidate					nonmaternal	HETEROZYGOUS		Full		Uncertain significance		SR-GS
19	4053984		C	A	SNV			GRCh38		rs2144989424			ga4gh:VA.58hXx_vo0PCShf4JxpLl9JgqudQVeYXr		c.1249G>T	p.Val417Phe	ENST00000322357.8	ZBTB7A	Candidate					nonmaternal	HETEROZYGOUS		Full		Uncertain significance		SR-GS
10	43112193		C	CAGGT	INDEL			GRCh38					ga4gh:VA.EsXvZMizp3fz0b8RQVBJKSVSHGZEZR92		c.1618_1621dup	p.Cys541Ter	ENST00000355710.7	RET	Known	Curation in progress	Hirschsprung disease, susceptibility to, 1	OMIM:142623	Autosomal dominant	maternal	HETEROZYGOUS		Full		Pathogenic	UW_CRDR-sub-1600168	SR-GS
4	159768122	186356055			SV/CNV	DEL		GRCh38											Candidate					de novo	HETEROZYGOUS		Full		Pathogenic		SR-GS
16	2111730		A	G	SNV			GRCh38					ga4gh:VA.bk7MFtywbqU8rTXvt5iRMneIuSq0a54x		c.3437T>C	p.Phe1146Ser	NM_001009944.3	PKD1	Candidate					maternal	HETEROZYGOUS		Full		Uncertain significance	UW_CRDR-sub-1600189	SR-GS
16	2111730		A	G	SNV			GRCh38					ga4gh:VA.bk7MFtywbqU8rTXvt5iRMneIuSq0a54x		c.3437T>C	p.Phe1146Ser	ENST00000262304.8	PKD1	Known	Curation in progress	Polycystic kidney disease 1	OMIM:173900	Autosomal dominant	maternal	HETEROZYGOUS		Full		Uncertain significance	UW_CRDR-sub-1600189	SR-GS
15	66436843		A	G	SNV			GRCh38		rs121908595,CM061104,COSV61068710			ga4gh:VA.pFdT--vswkEVlUlOMvv8XUcDKYJoZcPz		c.389A>G	p.Tyr130Cys	ENST00000307102.9	MAP2K1	Known	Curation in progress	Cardiofaciocutaneous syndrome 3	OMIM:615279	Autosomal dominant	de novo	HETEROZYGOUS		Full		Pathogenic		SR-GS
22	18890781	21086225			SV/CNV	DUP		GRCh38											Known	Curation in progress	CHROMOSOME 22q11.2 DUPLICATION SYNDROME	OMIM:608363	Autosomal dominant	de novo	HETEROZYGOUS		Full		Pathogenic		SR-GS
2	202532690		A	G	SNV			GRCh38		rs949454544			ga4gh:VA.GfHse2DD3REl8fxxGiuXDZZaJWMR3MoZ		c.1234A>G	p.Ile412Val	ENST00000374580.8	BMPR2	Known	Curation in progress	Pulmonary hypertension, familial primary, 1, with or without HHT	OMIM:178600	Autosomal dominant	maternal	HETEROZYGOUS		Full		Uncertain significance	UW_CRDR-sub-1600198	SR-GS
8	60828661		A	G	SNV			GRCh38					ga4gh:VA.7f63Am9oamdVFvuDf7r-W-xFgMlrmGEa		c.3379-2A>G		ENST00000423902.6	CHD7	Known	Curation in progress	CHARGE syndrome	OMIM:214800	Autosomal dominant	de novo	HETEROZYGOUS		Full		Pathogenic		SR-GS
16	15030575	16100721			SV/CNV	DUP		GRCh38											Candidate					maternal	HETEROZYGOUS		Full		Uncertain significance	UW_CRDR-sub-1600213	SR-GS
15	22572809	23107440			SV/CNV	DEL		GRCh38											Candidate					maternal	HETEROZYGOUS		Full		Likely pathogenic	UW_CRDR-sub-1600219	SR-GS
5	1801448		C	CTG	INDEL			GRCh38		rs769666581			ga4gh:VA.w9q79oXpxNKJUmvHWoHLL22kttgGkrWy		c.32_33dup	p.Asn12Ter	ENST00000274137.9	NDUFS6	Candidate					maternal	HETEROZYGOUS		Full		Likely pathogenic	UW_CRDR-sub-1600225	SR-GS
2	47021902		T	C	SNV			GRCh38		rs201100272,CM149028			ga4gh:VA.pu1DuCbbVE7dxkWVBhfXAMzkmgGWeDEz		c.1433T>C	p.Leu478Pro	ENST00000394850.6	TTC7A	Known	Curation in progress	Gastrointestinal defects and immunodeficiency syndrome	OMIM:243150	Autosomal recessive	maternal	HETEROZYGOUS		Full		Likely pathogenic	UW_CRDR-sub-1600240	SR-GS
2	47024339		C	T	SNV			GRCh38		rs765653721			ga4gh:VA.3ASaryjsQUgY2xlZMgHKskWnZhBEdM-1		c.1621C>T	p.Gln541Ter	ENST00000394850.6	TTC7A	Known	Curation in progress	Gastrointestinal defects and immunodeficiency syndrome	OMIM:243150	Autosomal recessive	paternal	HETEROZYGOUS		Full		Pathogenic	UW_CRDR-sub-1600241	SR-GS
8	132186123		C	T	SNV			GRCh38		COSV106064166			ga4gh:VA.tNho6pPIhWg6JjqBNe8PC8AtbxP1ZgyL		c.445G>A	p.Glu149Lys	NM_004519.4	KCNQ3	Candidate					paternal	HETEROZYGOUS		Full		Uncertain significance	UW_CRDR-sub-1600244	SR-GS
8	132186123		C	T	SNV			GRCh38		COSV106064166			ga4gh:VA.tNho6pPIhWg6JjqBNe8PC8AtbxP1ZgyL		c.445G>A	p.Glu149Lys	ENST00000388996.9	KCNQ3	Known	Curation in progress	Seizures, benign neonatal, 2	OMIM:121201	Autosomal dominant	paternal	HETEROZYGOUS		Full		Uncertain significance	UW_CRDR-sub-1600244	SR-GS
2	26212628		T	C	SNV			GRCh38		rs200017313,CS058346,COSV66106688			ga4gh:VA.gHJzz1QueHSvAW3lP2Go-00gPeFo9hK8		c.919-2A>G		ENST00000380649.7	HADHA	Candidate					maternal	HETEROZYGOUS		Full		Likely pathogenic	UW_CRDR-sub-1600251	SR-GS
13	20189546		AC	A	INDEL			GRCh38		CD972240;CM000167;CM022364;COSV107493876;rs80338939			ga4gh:VA.XVsJDn9E_XZcVI40xknerUSVicMoLVfc		c.35del	p.Gly12ValfsTer2	ENST00000645189.1	GJB2	Known	Curation in progress	Deafness, autosomal recessive 1A	OMIM:220290	Autosomal recessive	biparental	HOMOZYGOUS		Full		Pathogenic	UW_CRDR-sub-1600257 | UW_CRDR-sub-1600258	SR-GS
15	22642953	23122658			SV/CNV	DEL		GRCh38											Candidate					paternal	HETEROZYGOUS		Full		Likely pathogenic	UW_CRDR-sub-1600258	SR-GS
3	78714514		G	A	SNV			GRCh38		rs1431830142,COSV71395879			ga4gh:VA.JQ5bhUfS5JEsYUo0Kzq7A1GWegmGjVdW		c.928C>T	p.Arg310Ter	ENST00000464233.5	ROBO1	Candidate					maternal	HETEROZYGOUS		Full		Likely pathogenic	UW_CRDR-sub-1600257	SR-GS
8	105801069		G	GC	INDEL			GRCh38					ga4gh:VA.Dm11_1iPcJquiJu2380OWEU9PFX3ZGuU		c.992dup	p.Gly332TrpfsTer3	ENST00000407775.6	ZFPM2	Known	Curation in progress	Tetralogy of Fallot	OMIM:187500	Autosomal dominant	paternal	HETEROZYGOUS		Full		Likely pathogenic	UW_CRDR-sub-1600258	SR-GS
1	145927328		C	G	SNV			GRCh38		rs201779890,CR123024			ga4gh:VA.tjIL35gt4b9Jfo1V2Olv39NY3wOsDwg6		c.67+32G>C		ENST00000583313.6	RBM8A	Candidate					maternal	HETEROZYGOUS		Full		Uncertain significance	UW_CRDR-sub-1600260	SR-GS
12	14625884		TA	T	INDEL			GRCh38		rs1200196862			ga4gh:VA.rXFmWnHHyswHSCCMJOTeOY6orXiRxiF4		c.2280del	p.Tyr760Ter	ENST00000261170.4	GUCY2C	Candidate					paternal	HETEROZYGOUS		Full		Uncertain significance	UW_CRDR-sub-1600264	SR-GS
12	112453279		G	C	SNV			GRCh38		rs397507520,CM021131,CM021132,COSV61007093,COSV61009400			ga4gh:VA.RdNh33LqGfF4YgKvrwNZAmVn2uxyl9RE		c.417G>C	p.Glu139Asp	NM_002834.5	PTPN11	Known	Curation in progress	PTPN11-related RASopathy	MONDO:0021060	Autosomal dominant	de novo	HETEROZYGOUS		Full		Pathogenic		SR-GS
12	112453279		G	C	SNV			GRCh38		rs397507520,CM021131,CM021132,COSV61007093,COSV61009400			ga4gh:VA.RdNh33LqGfF4YgKvrwNZAmVn2uxyl9RE		c.417G>C	p.Glu139Asp	ENST00000635625.1	PTPN11	Known	Curation in progress	Noonan syndrome 1	OMIM:163950	Autosomal dominant	de novo	HETEROZYGOUS		Full		Pathogenic		SR-GS
9	6540076		ATCCACAGCC	A	INDEL			GRCh38		rs1554642294			ga4gh:VA.lY4sZzwmMibM_j8BfCvl7G-zE5x3gMTI		c.2631_2639del	p.Glu877_Val879del	ENST00000321612.7	GLDC	Known	Curation in progress	Glycine encephalopathy1	OMIM:605899	Autosomal recessive	maternal	HETEROZYGOUS		Full		Pathogenic	UW_CRDR-sub-1600275	SR-GS
9	6550887		CTTGT	C	INDEL			GRCh38		rs766762760			ga4gh:VA.kECDam-eUylsXPODfbJR7B6qBrhSE1KI		c.2481_2484del	p.Gln828ProfsTer7	ENST00000321612.7	GLDC	Known	Curation in progress	Glycine encephalopathy1	OMIM:605899	Autosomal recessive	paternal	HETEROZYGOUS		Full		Pathogenic	UW_CRDR-sub-1600276	SR-GS
2	55647429		G	C	SNV			GRCh38		rs1023469259			ga4gh:VA.qZbFxWyCo88biA9FiDRi09UQch7-MN7T		c.1520C>G	p.Ala507Gly	ENST00000447944.6	PNPT1	Candidate					paternal	HETEROZYGOUS		Full		Likely pathogenic	UW_CRDR-sub-1600279	SR-GS
1	23069099		A	T	SNV			GRCh38					ga4gh:VA.IhFlM6EB6FS-P0ObWLkCsWq99T6S5leD		c.1361A>T	p.His454Leu	ENST00000400181.8	KDM1A	Candidate					de novo	HETEROZYGOUS		Full		Uncertain significance		SR-GS
6	1	170805979			SV/CNV	CPX		GRCh38											Candidate					paternal	HOMOZYGOUS		Full		Pathogenic	UW_CRDR-sub-1600283	SR-GS
5	161897223		A	C	SNV			GRCh38		COSV50103079			ga4gh:VA.YNw7aHFdukx65bYVlFGOgAVb4HLg0icm		c.1172A>C	p.Lys391Thr	ENST00000393943.9	GABRA1	Candidate					paternal	HETEROZYGOUS		Full		Uncertain significance	UW_CRDR-sub-1600291	SR-GS
21	1	46709983			SV/CNV	DUP		GRCh38											Known	Curation in progress	Down syndrome	OMIM:190685	Other	de novo	HETEROZYGOUS		Full		Pathogenic		SR-GS
19	38440811		G	A	SNV			GRCh38		rs377558801			ga4gh:VA.WgTcvMWR-__G9hoUcPw8KdH-eS55lNeb		c.112G>A	p.Ala38Thr	ENST00000359596.7	RYR1	Candidate					paternal	HETEROZYGOUS		Full		Uncertain significance	UW_CRDR-sub-1600302	SR-GS
19	38489248		GGAA	G	INDEL			GRCh38		rs768373009			ga4gh:VA.1J6Dwsp8a1WADmJNwQdgg2IxN_1jTlyo		c.5625_5627del	p.Glu1878del	ENST00000359596.7	RYR1	Candidate					paternal	HETEROZYGOUS		Full		Uncertain significance	UW_CRDR-sub-1600302	SR-GS
19	38510722		G	A	SNV			GRCh38		rs200068725			ga4gh:VA.c7f6efCwpJHsUPH1_mgauhvamAYOaX3o		c.9063G>A	p.Pro3021=	ENST00000359596.7	RYR1	Candidate					maternal	HETEROZYGOUS		Full		Uncertain significance	UW_CRDR-sub-1600301	SR-GS
16	2047918	2065738			SV/CNV	DEL		GRCh38											Candidate					de novo	HETEROZYGOUS		Full		Pathogenic		SR-GS
11	71435435		G	A	SNV			GRCh38		rs144562471			ga4gh:VA.Mg_1rn9YqzDTMROB6jA3js0cJMF9HDsG		c.611+7C>T		ENST00000533800.5	DHCR7	Candidate					unknown	HETEROZYGOUS		Full				LR RNA-seq
9	127682406		C	T	SNV			GRCh38		rs145304925			ga4gh:VA.ZkLoenZt3T8SGEuezcalB6psCR0Rsaxe		c.1548C>T	p.Ser516%3D	ENST00000373302.7	STXBP1	Candidate					unknown	HETEROZYGOUS		Full				LR RNA-seq
X	72627033		G	T	SNV			GRCh38			CA413591829		ga4gh:VA.6eF5sOkV-Ayrhd6Tvh5s_Bsi-fbsHUbg		c.1731C>A	p.Ser577Arg	ENST00000373542.8	PHKA1	Known	Curation in progress	Muscle glycogenosis	OMIM:300559	X-linked	maternal	HEMIZYGOUS		Full		Curation in progress	UW_CRDR-sub-1605621	SR-GS
6	121447661		T	C	SNV			GRCh38		rs376074787,CM113505			ga4gh:VA.YUqdijnmyMcRfAiPSi6xZbe4ZmtVx5Gq		c.814T>C	p.Ser272Pro	ENST00000649132.1	GJA1	Candidate					paternal	HETEROZYGOUS		Full		Uncertain significance	UW_CRDR-sub-1639555	SR-GS
11	71435840		C	G	SNV			GRCh38		rs138659167,CS011981,CS982160,COSV106107975	CA090917		ga4gh:VA.pQvoJQnR3_pTP9hxC7VruluM0c0moz6T		c.964-1G>C		ENST00000355527.7	DHCR7	Candidate					maternal	HETEROZYGOUS		Full		Pathogenic	UW_CRDR-sub-1639557	SR-GS
2	39120385		T	C	SNV			GRCh38		rs2148243276	CA346374704		ga4gh:VA.qAfNls73ncqVHBibqbfCAowVOng3VsRT		c.38A>G	p.Glu13Gly	ENST00000426016.5	SOS1	Candidate					maternal	HETEROZYGOUS		Full		Uncertain significance	UW_CRDR-sub-1639565	SR-GS
3	33114550		C	A	SNV			GRCh38		rs137853943,CS090289,COSV105211585	CA204553		ga4gh:VA.615R1IJL7qkVr8POZS0loBwh79O_C1yr		c.471+2C>A		ENST00000320954.10	CRTAP	Known	Curation in progress	Osteogenesis imperfecta, type VII	OMIM:610682	Autosomal recessive	biparental	HOMOZYGOUS		Full		Pathogenic	UW_CRDR-sub-1639570 | UW_CRDR-sub-1639571	SR-GS
19	54982299		C	T	SNV			GRCh38		COSV54758907	CA407429358		ga4gh:VA.OnEHPumPLeDhiok-ET9fbhLrMq_Ov5a3		c.601C>T	p.Leu201Phe	ENST00000543010.5	NLRP2	Candidate					nonpaternal	HETEROZYGOUS		Full		Uncertain significance		SR-GS
20	63413574		G	A	SNV			GRCh38		rs796052650,CM131778,COSV60557310	CA315462		ga4gh:VA.LWJ0RNCa5jPR45VSuP8o4Cyau-XeFFlc		c.1639C>T	p.Arg547Trp	ENST00000359125.6	KCNQ2	Known	Curation in progress	Developmental and epileptic encephalopathy 7	OMIM:613720	Autosomal dominant	paternal	HETEROZYGOUS		Full		Likely pathogenic	UW_CRDR-sub-1639594	SR-GS
1	2303291		G	A	SNV			GRCh38			CA337954316		ga4gh:VA.KxXGgqv2xllYpmPXJRWh5uK0tuSArMkB		c.1102G>A	p.Gly368Ser	ENST00000378536.4	SKI	Candidate					maternal	HETEROZYGOUS		Full		Uncertain significance	UW_CRDR-sub-1639598	SR-GS
16	1571494		C	T	SNV			GRCh38		rs199826737,CM123479	CA149748		ga4gh:VA.Kc7kU_SGOvXcxm4VDWZ2zWJ6dhjpVE0P		c.1565G>A	p.Gly522Glu	ENST00000426508.6	IFT140	Candidate					paternal	HETEROZYGOUS		Full		Uncertain significance	UW_CRDR-sub-1639603	SR-GS
20	42677904		G	A	SNV			GRCh38		rs751487270,COSV61957916,COSV61990404	CA9864669		ga4gh:VA.YE_lxyJWN8psahxoh5djSsodmZ72MG3c		c.1115C>T	p.Pro372Leu	ENST00000373198.8	PTPRT	Candidate					biparental	HOMOZYGOUS		Full		Uncertain significance	UW_CRDR-sub-1639603 | UW_CRDR-sub-1639604	SR-GS
X	53654133		T	C	SNV			GRCh38		rs1569511527	CA658825062		ga4gh:VA.iVpFU8Z9QYIvykhyglpsiV7Vunsw49v0		c.-24-2A>G		ENST00000342160.7	HUWE1	Candidate					de novo	HETEROZYGOUS		Full		Uncertain significance		SR-GS
3	111638079	111647666			SV/CNV	DEL		GRCh38										CD96	Candidate					unknown	HETEROZYGOUS		Full		Uncertain significance		SR-GS
2	15942260		G	A	SNV			GRCh38		rs2103324143	CA345930362		ga4gh:VA.rjGF3uAmpahps_wvgaDrzA_FSWkVwjwg		c.196G>A	p.Gly66Ser	ENST00000281043.3	MYCN	Candidate					maternal	HETEROZYGOUS		Full		Uncertain significance	UW_CRDR-sub-1639615	SR-GS
1	27552890		A	G	SNV			GRCh38		rs986816481	CA19880416		ga4gh:VA.wFYyiqU6tQ0at96oysCGmJu5iiMfJ3oB		c.-75+2T>C		ENST00000374011.6	AHDC1	Candidate					maternal	HETEROZYGOUS		Full		Uncertain significance	UW_CRDR-sub-1639618	SR-GS
3	189868627		G	A	SNV			GRCh38		rs1064793282,CM119817	CA355755184		ga4gh:VA.oWApQHlhXhQamyfm8DyyxCxXthICxiVp		c.1040G>A	p.Cys347Tyr	ENST00000264731.7	TP63	Known	Curation in progress	Ectrodactyly, ectodermal dysplasia, and cleft lip/palate syndrome 3	OMIM:604292	Autosomal dominant	de novo	HETEROZYGOUS		Full		Pathogenic		SR-GS
8	47852777		G	C	SNV			GRCh38		rs376211703,COSV104628581	CA4740225		ga4gh:VA.KI1-uOxoxA72hOf8lZYVGaWSTc7fuUBv		c.6901C>G	p.Gln2301Glu	ENST00000314191.6	PRKDC	Candidate					paternal	HETEROZYGOUS		Full		Uncertain significance	UW_CRDR-sub-1639620	SR-GS
11	72301889		G	A	SNV			GRCh38		rs1193348271			ga4gh:VA.9RhCgujvYZsCED8ketDIKeg1Aw4LsygH		c.1333C>T	p.Gln445Ter	ENST00000294053.8	CLPB	Known	Curation in progress	3-methylglutaconic aciduria, type VIIB, autosomal recessive	OMIM:616271	Autosomal recessive	paternal	HETEROZYGOUS		Full		Pathogenic	UW_CRDR-sub-1639725	SR-GS
11	72302328		C	T	SNV			GRCh38		rs786205137,CM150840			ga4gh:VA.VGlPq0P7XnUQJ2STwAb6ZPApT6GAefYT		c.1233G>A	p.Met411Ile	ENST00000294053.8	CLPB	Known	Curation in progress	3-methylglutaconic aciduria, type VIIB, autosomal recessive	OMIM:616271	Autosomal recessive	nonpaternal	HETEROZYGOUS		Full		Likely pathogenic		SR-GS
16	1564154		AG	A	INDEL			GRCh38		rs1567376400	CA620701344		ga4gh:VA.fID51X8rwwl1KNiuCqbAz0Y3-VgADs5M		c.1909del	p.Leu637SerfsTer7	ENST00000426508.6	IFT140	Known	Curation in progress	Short-rib thoracic dysplasia 9 with or without polydactyly	OMIM:266920	Autosomal recessive	maternal	HETEROZYGOUS		Full		Pathogenic	UW_CRDR-sub-1639626	SR-GS
16	1592176		C	T	SNV			GRCh38		rs201188361,CM123475,COSV68486087	CA129889		ga4gh:VA.ZMQtfDWsgwJFXuZChOwakKM49pYZ_Vpk		c.634G>A	p.Gly212Arg	ENST00000426508.6	IFT140	Known	Curation in progress	Short-rib thoracic dysplasia 9 with or without polydactyly	OMIM:266920	Autosomal recessive	paternal	HETEROZYGOUS		Full		Pathogenic	UW_CRDR-sub-1639625	SR-GS
8	143719398		C	T	SNV			GRCh38		rs782727860,COSV62029015	CA4916373		ga4gh:VA.1nLUh-snsmfJvc_mCprLiZjR9T96kbeG		c.637C>T	p.Arg213Trp	ENST00000338033.8	MAPK15	Candidate					paternal	HETEROZYGOUS		Full		Uncertain significance	UW_CRDR-sub-1639636	SR-GS
10	43111363		C	T	SNV			GRCh38		rs775842917,COSV105901253	CA033490		ga4gh:VA.yuhHSzxWjsqdQhF92eHPJeXQT6NjucP1		c.1420C>T	p.Arg474Trp	ENST00000355710.7	RET	Candidate	Curation in progress				maternal	HETEROZYGOUS		Full		Uncertain significance	UW_CRDR-sub-1639640	SR-GS
11	126021405		G	C	SNV			GRCh38			CA383212149		ga4gh:VA.vfpg798l7mi3GmUWn2BYLM1EPoNZdmrS		c.192C>G	p.Asn64Lys	ENST00000392693.7	CDON	Candidate					maternal	HETEROZYGOUS		Full		Uncertain significance	UW_CRDR-sub-1639643	SR-GS
3	138077581		C	T	SNV			GRCh38		rs376723739,COSV59520319,COSV59522815	CA2634936		ga4gh:VA.KnEEjLHuezN3jlJhp8lhznZ4djiR2nom		c.1340G>A	p.Arg447His	ENST00000327532.6	DZIP1L	Candidate					maternal	HETEROZYGOUS		Full		Uncertain significance	UW_CRDR-sub-1639643	SR-GS
3	138103730		G	A	SNV			GRCh38		rs747572718	CA2635335		ga4gh:VA.z-kL7D24kPnAtBKvw6-HEGbrZOj2SNgn		c.242C>T	p.Pro81Leu	ENST00000327532.6	DZIP1L	Candidate					paternal	HETEROZYGOUS		Full		Uncertain significance	UW_CRDR-sub-1639642	SR-GS
19	33401775		C	T	SNV			GRCh38		rs200931112,COSV54893871,COSV99068745	CA9364080		ga4gh:VA.WPv8S10BSDF_g4Llu3fNKRgSKTH6uivJ		c.913G>A	p.Val305Ile	ENST00000244137.11	PEPD	Candidate					paternal	HETEROZYGOUS		Full		Uncertain significance	UW_CRDR-sub-1639648	SR-GS
19	33512732		G	A	SNV			GRCh38		rs199711203	CA9364506		ga4gh:VA.aljaC8z1MrrUiFempaBJZ2JQ1RUR1pdU		c.62C>T	p.Ala21Val	ENST00000244137.11	PEPD	Candidate					maternal	HETEROZYGOUS		Full		Uncertain significance	UW_CRDR-sub-1639649	SR-GS
19	45352249		G	C	SNV			GRCh38		rs144564120,CS971722			ga4gh:VA.F975GxxaTD6FvMSlgxgS2O-lc7Fupchj		c.2150C>G	p.Ala717Gly	ENST00000391945.9	ERCC2	Candidate					paternal	HETEROZYGOUS		Full		Pathogenic	UW_CRDR-sub-1639648	SR-GS
19	45357368		G	C	SNV			GRCh38		rs121913016,CM940373,COSV105931169			ga4gh:VA._JJzMFXpka5fjVzf5sXZ09_Pm0_ru4F_		c.1381C>G	p.Leu461Val	ENST00000391945.9	ERCC2	Candidate					paternal	HETEROZYGOUS		Full		Uncertain significance	UW_CRDR-sub-1639648	SR-GS
22	16916608	18145311			SV/CNV	CNV	3.0	GRCh38											Known	Curation in progress	Cat-eye syndrome	MONDO:0007276	Autosomal dominant	maternal	HETEROZYGOUS		Full		Pathogenic	UW_CRDR-sub-1639654	SR-GS
2	165313967		C	G	SNV			GRCh38		rs2105255869	CA349022190		ga4gh:VA.d_QNquyO1hGj3KMA54v1O9PXQ7HHQpba		c.1242C>G	p.Phe414Leu	ENST00000636071.2	SCN2A	Known	Curation in progress	Developmental and epileptic encephalopathy 11	OMIM:613721	Autosomal dominant	de novo	HETEROZYGOUS		Full		Pathogenic		SR-GS
17	7223859		G	A	SNV			GRCh38		rs533055438,CD1512134,CM101571,COSV50035987	CA312270		ga4gh:VA.mo9GiKBLhAhVGO-UF6tAHT6LYl8Pc0Wn		c.1385G>A	p.Gly462Asp	ENST00000543245.6	ACADVL	Known	Curation in progress	VLCAD deficiency	OMIM:201475	Autosomal recessive	paternal	HETEROZYGOUS		Full		Pathogenic	UW_CRDR-sub-1639665	SR-GS
17	7223865		G	A	SNV			GRCh38		rs2309689,CM960010	CA220193		ga4gh:VA.WfciN8GZSCr8jO1lxqM6aOWOzL4VPNhU		c.1391G>A	p.Gly464Asp	ENST00000543245.6	ACADVL	Known	Curation in progress	VLCAD deficiency	OMIM:201475	Autosomal recessive	maternal	HETEROZYGOUS		Full		Pathogenic	UW_CRDR-sub-1639665	SR-GS
2	85667728		C	T	SNV			GRCh38		rs1218322078	CA347492727		ga4gh:VA.TI1DqOwVbZ19v7EYGjf9V6ZkZ19CqjD5		c.182G>A	p.Cys61Tyr	ENST00000409383.5	SFTPB	Known	Curation in progress	Surfactant metabolism dysfunction, pulmonary, 1	OMIM:265120	Autosomal recessive	maternal	HOMOZYGOUS		Full		Likely pathogenic	UW_CRDR-sub-1639669	SR-GS
17	4899365		G	C	SNV			GRCh38		CM014860,COSV53417628			ga4gh:VA.ee6Ty-y4n8k_3f0DmqS-yr5j14v1t4Bs		c.1052C>G	p.Pro351Arg	ENST00000649488.1	CHRNE	Candidate					paternal	HETEROZYGOUS		Full		Uncertain significance	UW_CRDR-sub-1639671	SR-GS
15	92984442		G	A	SNV			GRCh38			CA393895323		ga4gh:VA.fGImBTgz4J0GqLdPVHHUwMsFvacz7-vx		c.3179G>A	p.Arg1060Gln	ENST00000394196.8	CHD2	Candidate					paternal	HETEROZYGOUS		Full		Uncertain significance	UW_CRDR-sub-1639677	SR-GS
X	154535277		T	C	SNV			GRCh38		rs1050829,CM880030,COSV63703563			ga4gh:VA.Dk2WWZB8-ApjzYf6VVFf1eIIejULhDyw		c.376A>G	p.Asn126Asp	ENST00000621232.5	G6PD	Known	Curation in progress	Anemia, congenital, nonspherocytic hemolytic, 1, G6PD deficient	OMIM:300908	X-linked	maternal	HETEROZYGOUS		Full		Uncertain significance	UW_CRDR-sub-1639678	SR-GS
X	154536002		C	T	SNV			GRCh38		rs1050828,CM880029,COSV63703414			ga4gh:VA.Pi4Xubd7YOCL-9NlQukEpl2VZic868gz		c.202G>A	p.Val68Met	ENST00000621232.5	G6PD	Known	Curation in progress	Anemia, congenital, nonspherocytic hemolytic, 1, G6PD deficient	OMIM:300908	X-linked	maternal	HETEROZYGOUS		Full		Pathogenic	UW_CRDR-sub-1639678	SR-GS
15	89318587		G	A	SNV			GRCh38		rs2307440,CM060433,COSV51525791	CA292845		ga4gh:VA.dcsApjBanUOYYOGy5ZmqVJxug2omHtHh		c.3436C>T	p.Arg1146Cys	ENST00000268124.9	POLG	Candidate					paternal	HETEROZYGOUS		Full		Uncertain significance	UW_CRDR-sub-1639680	SR-GS
15	89333703		G	A	SNV			GRCh38		rs3087373	CA341889		ga4gh:VA.wt55p12itotquyS9tL8j8Eb2czvkA3pt		c.52C>T	p.Pro18Ser	ENST00000268124.9	POLG	Candidate					maternal	HETEROZYGOUS		Full		Uncertain significance	UW_CRDR-sub-1639681	SR-GS
19	42249408		T	TA	INDEL			GRCh38					ga4gh:VA.MpSWjGMuJrqL-75aXQno2ReVdZyRZ-pq		c.703dup	p.Tyr235LeufsTer9	ENST00000222329.8	ERF	Candidate					maternal	HETEROZYGOUS		Full		Uncertain significance	UW_CRDR-sub-1639689	SR-GS
5	70951941	70951994			SV/CNV	DEL		GRCh38										SMN1	Known	Curation in progress	spinal muscular atrophy	MONDO:0001516	Autosomal recessive	biparental	HOMOZYGOUS		Full		Pathogenic	UW_CRDR-sub-1639691 | UW_CRDR-sub-1639692	SR-GS
12	37624108	47843865			SV/CNV	DUP		GRCh38											Known	Curation in progress	multi-gene duplication (multiple genes & phenotypes affected)	MONDO:0002254	Autosomal dominant	unknown	HETEROZYGOUS		Full		Likely pathogenic		SR-GS
16	3739627		C	CA	INDEL			GRCh38		rs1555473668	CA658798529		ga4gh:VA.JVX0jRb9BQxRnhR1LJpnoozbyXSJApV_		c.4230dup	p.Gly1411TrpfsTer10	ENST00000262367.9	CREBBP	Known	Curation in progress	Rubinstein-Taybi syndrome 1	OMIM:180849	Autosomal dominant	de novo	HETEROZYGOUS		Full		Pathogenic		SR-GS
12	51913176		C	T	SNV			GRCh38		rs768072967,COSV66360863	CA6572822		ga4gh:VA.3hhV7RdWo6t1o-0lesKCMuccXzpC5r-1		c.139C>T	p.Arg47Trp	ENST00000388922.8	ACVRL1	Known	Curation in progress	Telangiectasia, hereditary hemorrhagic, type 2	OMIM:600376	Autosomal dominant	maternal	HETEROZYGOUS		Full		Likely pathogenic	UW_CRDR-sub-1639703	SR-GS
14	23419934		C	T	SNV			GRCh38		rs397516182,CM167379	CA013913		ga4gh:VA.qelLNy1liNBu6Lfr4MIEzUc21Ymb17fi		c.3637G>A	p.Val1213Met	ENST00000355349.3	MYH7	Candidate					maternal	HETEROZYGOUS		Full		Uncertain significance	UW_CRDR-sub-1639706	SR-GS
20	44116039		C	T	SNV			GRCh38		rs2145838499	CA409100230		ga4gh:VA.2Jd9ilysflUJ1g_Uajudoe6Q4dI67dg3		c.1636G>A	p.Glu546Lys	ENST00000372980.3	JPH2	Candidate					maternal	HETEROZYGOUS		Full		Uncertain significance	UW_CRDR-sub-1639706	SR-GS
6	128782492	168218838			SV/CNV	DUP		GRCh38											Known	Curation in progress	distal 6q duplication syndrome	MONDO:0019881	Autosomal dominant	de novo	HETEROZYGOUS		Full		Pathogenic		SR-GS
6	168282141	170602152			SV/CNV	DEL		GRCh38											Known	Curation in progress	6q terminal deletion syndrome	MONDO:0019164	Autosomal dominant	de novo	HETEROZYGOUS		Full		Pathogenic		SR-GS
7	128842684		G	T	SNV			GRCh38		rs1227658348,CM1618566	CA369191404		ga4gh:VA.5z-nTnkcciIWS0hKPZfrPW1ZXhw-bqTO		c.2375G>T	p.Ser792Ile	ENST00000325888.12	FLNC	Candidate					maternal	HETEROZYGOUS		Full		Uncertain significance	UW_CRDR-sub-1639706	SR-GS
1	158627717		G	C	SNV			GRCh38		rs3737515,COSV63752283			ga4gh:VA.yWfgAt3rblUmHl3RuPmRS1AfAqp-QhuT		c.5572C>G	p.Leu1858Val	ENST00000643759.1	SPTA1	Candidate					paternal	HETEROZYGOUS		Full		Uncertain significance	UW_CRDR-sub-1639708	SR-GS
1	158653296		G	T	SNV			GRCh38		rs762361277,COSV63754736,COSV63758648			ga4gh:VA.y4iJ4JKLTFaz8Upuf83oQwjeJ7apeUur		c.3166C>A	p.Arg1056Ser	ENST00000643759.1	SPTA1	Candidate					maternal	HETEROZYGOUS		Full		Uncertain significance	UW_CRDR-sub-1639709	SR-GS
2	162277675		C	A	SNV			GRCh38		rs74162084	CA1934391		ga4gh:VA.UHfo1Es8UtHdItNq3r-0m1izvtB-fNYb		c.1784G>T	p.Arg595Leu	ENST00000263642.2	IFIH1	Candidate					maternal	HETEROZYGOUS		Full		Uncertain significance	UW_CRDR-sub-1639709	SR-GS
9	130500975		G	C	SNV			GRCh38		rs727503814,CS900230	CA273302		ga4gh:VA.-BCRFl33vW2syAPT3NnHrg1m04-KaFeM		c.1194-1G>C		ENST00000372394.5	ASS1	Known	Curation in progress	Citrullinemia	OMIM:215700	Autosomal recessive	paternal	HETEROZYGOUS		Full		Pathogenic	UW_CRDR-sub-1639717	SR-GS
9	130500978		T	G	SNV			GRCh38		rs758372973	CA200598075		ga4gh:VA.g5vl4DdRBBm7AH7fcZdtv5bwHmTAK2hb		c.1196T>G	p.Leu399Arg	ENST00000372394.5	ASS1	Known	Curation in progress	Citrullinemia	OMIM:215700	Autosomal recessive	maternal	HETEROZYGOUS		Full		Likely pathogenic	UW_CRDR-sub-1639718	SR-GS
10	100749771		C	CG	INDEL			GRCh38		rs75462234	CA233174		ga4gh:VA.mMLfoxTs86JbExYZ9wA0vKkS_v0Ojomq		c.76dup	p.Val26GlyfsTer28	ENST00000370296.6	PAX2	Known	Curation in progress	Glomerulosclerosis, focal segmental, 7	OMIM:616002	Autosomal dominant	maternal	HETEROZYGOUS		Full		Pathogenic	UW_CRDR-sub-1639725	SR-GS
1	196725169		G	A	SNV			GRCh38		rs138890387,CM134084,COSV66408057,COSV66408911	CA1305477		ga4gh:VA.C6hblE099Pc0J8zy7hAM_dvz4nOCb1qY		c.1745G>A	p.Arg582His	ENST00000367429.8	CFH	Candidate					maternal	HOMOZYGOUS		Full		Uncertain significance	UW_CRDR-sub-1639725	SR-GS
7	92494396		C	A	SNV			GRCh38		rs1398282085	CA368167920		ga4gh:VA.pBdWUq5Mm-yAq78SG1I5Pe0dm0R3E-K-		c.2927G>T	p.Gly976Val	ENST00000248633.8	PEX1	Known	Curation in progress	Peroxisome biogenesis disorder 1B (NALD/IRD)	OMIM:601539	Autosomal recessive	unknown	HOMOZYGOUS		Full		Pathogenic	UW_CRDR-sub-1639725	SR-GS
X	154364826		G	A	SNV			GRCh38		rs1603362434			ga4gh:VA.ThLr6UHVrjvPSEJFtfRkppH1x5q2ZDoL		c.1823C>T	p.Thr608Met	ENST00000369850.8	FLNA	Candidate					maternal	HEMIZYGOUS		Full		Uncertain significance	UW_CRDR-sub-1639725	SR-GS
22	50720555		CCCCCGCCCGCGGCCA	C	INDEL			GRCh38		rs1048276757	CA325578138		ga4gh:VA.sxcWhTZb5hPRq3x-0rZhMUO5JQl_HHoW		c.2729_2743del	p.Ala910_Pro914del	ENST00000262795.5	SHANK3	Known	Curation in progress	Phelan-McDermid syndrome	OMIM:606232	Autosomal dominant	nonmaternal	HETEROZYGOUS		Full		Uncertain significance		SR-GS
5	180603288		A	C	SNV			GRCh38			CA362495836		ga4gh:VA.NDn7lELIMe7lePBdDeH2bjlFT6f5CLWK		c.3996T>G	p.Phe1332Leu	ENST00000261937.10	FLT4	Candidate					maternal	HETEROZYGOUS		Full		Uncertain significance	UW_CRDR-sub-1639733	SR-GS
6	112139129		C	T	SNV			GRCh38					ga4gh:VA.nQhdnRUpffGF2w5HdQCjtaYziHAAXhkp		c.3273G>A	p.Met1091Ile	NM_001105206.3	LAMA4	Candidate					paternal	HETEROZYGOUS		Full		Uncertain significance	UW_CRDR-sub-1639741	SR-GS
7	88210926		C	T	SNV			GRCh38		rs869312940,CS1515046	CA358198		ga4gh:VA.nRqtxTv0iFq3Y9luwyT0swmlh-Lm3gCS		c.206-1G>A		ENST00000265729.6	SRI	Candidate					maternal	HETEROZYGOUS		Full		Uncertain significance	UW_CRDR-sub-1639831	SR-GS
21	1	46709983			SV/CNV	DUP		GRCh38											Known	Curation in progress	Down syndrome	MONDO:0008608	Autosomal dominant	unknown	HETEROZYGOUS		Full		Pathogenic		SR-GS
7	155086060	156544383			SV/CNV	DEL		GRCh38										SHH	Known	Curation in progress	nonsyndromic holoprosencephaly	OMIM:142945	Autosomal dominant	unknown	HETEROZYGOUS		Full		Pathogenic		SR-GS
6	52043102		C	T	SNV			GRCh38		rs773136605,CM054810,COSV61893578,COSV61898105	CA275144		ga4gh:VA.dLsCzOhiO9zY4Sz-BehBoW-3zhwnw7u4		c.2854G>A	p.Gly952Arg	ENST00000371117.7	PKHD1	Known	Curation in progress	Polycystic kidney disease 4, with or without hepatic disease	OMIM:263200	Autosomal recessive	maternal	HETEROZYGOUS		Full		Pathogenic	UW_CRDR-sub-1639757	SR-GS
8	76983894		A	T	SNV			GRCh38			CA371557685		ga4gh:VA.P4eab8mbiYukU1I-4jsqhtWVf3EKFWKT		c.285T>A	p.Tyr95Ter	ENST00000357039.8	PEX2	Candidate					de novo	HETEROZYGOUS		Full		Likely pathogenic		SR-GS
17	44911308		A	G	SNV			GRCh38		rs28932769,CM032580	CA217100		ga4gh:VA.2AlBs_pNRlpXKZ4q4be6Occpy86H3Zib		c.1055T>C	p.Leu352Pro	ENST00000638281.1	GFAP	Known	Curation in progress	Alexander disease	OMIM:203450	Autosomal dominant	de novo	HETEROZYGOUS		Full		Pathogenic		SR-GS
17	80039965		GC	G	INDEL			GRCh38		CD110046;COSV106091390;COSV53896615;rs397515393	CA338795		ga4gh:VA.8jVOVzrfCEzSiiIWYHquox1jjmMEFap-		c.248del	p.Ala83ValfsTer84	ENST00000397545.8	CCDC40	Known	Curation in progress	Ciliary dyskinesia, primary, 15	OMIM:613808	Autosomal recessive	paternal	HETEROZYGOUS		Full		Pathogenic	UW_CRDR-sub-1639771	SR-GS
17	80084879		T	A	SNV			GRCh38		rs759104776	CA8814113		ga4gh:VA.7jp3MfEVx3seWe0u1HzZWzWVVE40v472		c.2126T>A	p.Ile709Asn	ENST00000397545.8	CCDC40	Known	Curation in progress	Ciliary dyskinesia, primary, 15	OMIM:613808	Autosomal recessive	maternal	HETEROZYGOUS		Full		Likely pathogenic	UW_CRDR-sub-1639772	SR-GS
15	23057491	28785371			SV/CNV	DEL		GRCh38											Known	Curation in progress	Prader-Willi	MONDO:0008300	Autosomal dominant	unknown	HETEROZYGOUS		Full		Pathogenic		SR-GS
6	98905671		C	A	SNV			GRCh38		rs368965675	CA3933594		ga4gh:VA.OlrDW2Yg4w-PfiWlvtEf8XrQ3QR-Gj3P		c.859-1G>T		ENST00000369244.6	FBXL4	Known	Curation in progress	Mitochondrial DNA depletion syndrome 13 (encephalomyopathic type)	OMIM:615471	Autosomal recessive	maternal	HETEROZYGOUS		Full		Pathogenic	UW_CRDR-sub-1639778	SR-GS
6	98926697		G	A	SNV			GRCh38		rs1554222130,CM164306,COSV108749687	CA16021026		ga4gh:VA.1ajU5XNmpZJfFmkyDqj3s_SYNiT85u6s		c.292C>T	p.Arg98Ter	ENST00000369244.6	FBXL4	Known	Curation in progress	Mitochondrial DNA depletion syndrome 13 (encephalomyopathic type)	OMIM:615471	Autosomal recessive	paternal	HETEROZYGOUS		Full		Pathogenic	UW_CRDR-sub-1639777	SR-GS
7	41964673		C	A	SNV			GRCh38		rs770007515	CA4230137		ga4gh:VA.sBQ-fZFGG0uXQqbbBbb70bu9Cg6C53Q1		c.4400G>T	p.Cys1467Phe	ENST00000395925.7	GLI3	Candidate					nonmaternal	HETEROZYGOUS		Full		Uncertain significance		SR-GS
8	132882609		C	T	SNV			GRCh38		rs121912648,CM994511	CA210703		ga4gh:VA.5Uqb1d26EESbmD7J884D0H6LAG8kxzHM		c.886C>T	p.Arg296Ter	ENST00000220616.8	TG	Candidate					paternal	HETEROZYGOUS		Full		Pathogenic	UW_CRDR-sub-1639782	SR-GS
13	1	114364328			SV/CNV	DUP		GRCh38											Known	Curation in progress	trisomy 13	MONDO:0018068	Autosomal dominant	unknown	HETEROZYGOUS		Full		Pathogenic		SR-GS
21	35048870		A	T	SNV			GRCh38		rs1456298102	CA410208248		ga4gh:VA.2eg1wrt_rER6Mq4v9A17u5VaHPMsEZcv		c.30T>A	p.Phe10Leu	ENST00000300305.7	RUNX1	Candidate					nonmaternal	HETEROZYGOUS		Full		Uncertain significance		SR-GS
2	151555001		G	C	SNV			GRCh38		rs370810654,COSV50825404	CA348792423		ga4gh:VA.GccELyoTu7uZ58QLqLFM0wvgAcW0KPHC		c.19358C>G	p.Thr6453Arg	ENST00000618972.4	NEB	Candidate					paternal	HETEROZYGOUS		Full		Uncertain significance	UW_CRDR-sub-1639793	SR-GS
2	151644125		T	C	SNV			GRCh38		rs757508899	CA1909781		ga4gh:VA.wSqmrtpOT7_sUwOUVIm-3OJp6k_-Mwj6		c.7649A>G	p.Lys2550Arg	ENST00000618972.4	NEB	Candidate					maternal	HETEROZYGOUS		Full		Uncertain significance	UW_CRDR-sub-1639794	SR-GS
16	23635946		TA	T	INDEL			GRCh38		CD1412157;rs587782081	CA166678		ga4gh:VA.SZHyYAzou6KIOFUSuIaWXo1-1uXHcN0N		c.599del	p.Leu200Ter	ENST00000261584.8	PALB2	Candidate					paternal	HETEROZYGOUS		Full		Pathogenic	UW_CRDR-sub-1639796	SR-GS
3	41225798		TA	T	INDEL			GRCh38		COSV62713055			ga4gh:VA.jl1ofBxljeusxc1Blhk5fDMmZtRhRsKP		c.876del	p.Lys292AsnfsTer13	ENST00000645320.1	CTNNB1	Known	Curation in progress	Neurodevelopmental disorder with spastic diplegia and visual defects	OMIM:615075	Autosomal dominant	de novo	HETEROZYGOUS		Full		Pathogenic		SR-GS
13	95927253		C	A	SNV			GRCh38			CA388474669		ga4gh:VA.N1vS4xfOktmN5hUYnFJ75ixUmMWh0Xhr		c.2061G>T	p.Leu687Phe	ENST00000376747.7	UGGT2	Candidate					de novo	HETEROZYGOUS		Full		Uncertain significance		SR-GS
6	26090951		C	G	SNV			GRCh38		rs1799945,CM960827,COSV58513169	CA113797		ga4gh:VA.ELQCnIBGqaTl0AEE0Az18XZ2cgIHAQIY		c.187C>G	p.His63Asp	ENST00000357618.9	HFE	Candidate					unknown	HETEROZYGOUS		Full		Uncertain significance	UW_CRDR-sub-1639802 | UW_CRDR-sub-1639803	SR-GS
6	26092913		G	A	SNV			GRCh38		rs1800562,CM004391,CM960828,COSV107360943	CA113795		ga4gh:VA.3NcuOjDzc_lG5L6RhPJdabcVEfsg69r4		c.845G>A	p.Cys282Tyr	ENST00000357618.9	HFE	Candidate					paternal	HETEROZYGOUS		Full		Uncertain significance	UW_CRDR-sub-1639802	SR-GS
11	71435840		C	A	SNV			GRCh38		rs138659167,CS011981,CS982160,COSV106107975	CA090917		ga4gh:VA.OIqCLJDz-qq_4DPlGvhu68bSfmAWY7VY		c.964-1G>T		ENST00000355527.7	DHCR7	Candidate					maternal	HETEROZYGOUS		Full		Pathogenic	UW_CRDR-sub-1639805	SR-GS
15	92978253		C	G	SNV			GRCh38		COSV67710976	CA393893691		ga4gh:VA.72wXbhAduf2dBdqDXVuV_jTU_rLjUnIG		c.2597C>G	p.Ser866Trp	ENST00000394196.8	CHD2	Candidate					de novo	HETEROZYGOUS		Full		Uncertain significance		SR-GS
X	64190214		G	T	SNV			GRCh38		COSV57663316	CA413301578		ga4gh:VA.VQQerS-AeHaQRxNQKOQ3e_ST5B24y--4		c.3073C>A	p.His1025Asn	ENST00000330258.3	AMER1	Known	Curation in progress	Osteopathia striata with cranial sclerosis	OMIM:300373	X-linked	maternal	HEMIZYGOUS		Full		Uncertain significance	UW_CRDR-sub-1639809	SR-GS
17	76137506		GTCCAGGCT	G	INDEL			GRCh38					ga4gh:VA.KQ5vnhb91XLAM9PKvMsd4H1-EScAskPg		c.1105_1112del	p.Ser369LeufsTer3	ENST00000322957.6	FOXJ1	Known	Curation in progress	Ciliary dyskinesia, primary, 43	OMIM:618699	Autosomal dominant	de novo	HETEROZYGOUS		Full		Likely pathogenic		SR-GS
14	24256008		G	A	SNV			GRCh38		rs1249489400,CM117931,COSV52865648	CA389255859		ga4gh:VA.FIRozZK1MU6HMuNiIZK1WlgtUb7Wuv6D		c.1472C>T	p.Thr491Met	ENST00000206765.10	TGM1	Known	Curation in progress	Ichthyosis, congenital, autosomal recessive 1	OMIM:242300	Autosomal recessive	maternal	HETEROZYGOUS		Full		Likely pathogenic	UW_CRDR-sub-1639821	SR-GS
14	24259074		C	A	SNV			GRCh38		rs1220151696,CS092056	CA389263270		ga4gh:VA.0oODMmnGCljpc9UbLlE-C_F3CZEKCrHE		c.1159+1G>T		ENST00000206765.10	TGM1	Known	Curation in progress	Ichthyosis, congenital, autosomal recessive 1	OMIM:242300	Autosomal recessive	paternal	HETEROZYGOUS		Full		Pathogenic	UW_CRDR-sub-1639820	SR-GS
3	171605331		T	C	SNV			GRCh38		rs774982129	CA2704059		ga4gh:VA.CrZ5VNrucElmJyQHyyUI0Glo4ZbqCCV4		c.2968A>G	p.Thr990Ala	ENST00000351298.8	PLD1	Known	Curation in progress	Cardiac valvular dysplasia 1	OMIM:212093	Autosomal recessive	paternal	HETEROZYGOUS		Full		Uncertain significance	UW_CRDR-sub-1639828	SR-GS
3	171708822		C	T	SNV			GRCh38		rs566137198	CA2704745		ga4gh:VA.5TSV76IApkfOfzRgpcS_MPMLAKjMqZIu		c.1078G>A	p.Gly360Arg	ENST00000351298.8	PLD1	Known	Curation in progress	Cardiac valvular dysplasia 1	OMIM:212093	Autosomal recessive	maternal	HETEROZYGOUS		Full		Uncertain significance	UW_CRDR-sub-1639829	SR-GS
7	95984955		C	T	SNV			GRCh38		rs1379204269,COSV100269038	CA368404600		ga4gh:VA.GFavLP_TvPEmzSYG6B_Vj1mZBjEiYsau		c.772C>T	p.Arg258Ter	ENST00000324972.10	DYNC1I1	Candidate					paternal	HETEROZYGOUS		Full		Uncertain significance	UW_CRDR-sub-1639828	SR-GS
7	74056354		G	A	SNV			GRCh38		rs375116795	CA4292902		ga4gh:VA.ixpH4DfciMBf_5qfsOB3acMRtPoWkV_B		c.1234G>A	p.Gly412Arg	ENST00000358929.8	ELN	Candidate					maternal	HETEROZYGOUS		Full		Uncertain significance	UW_CRDR-sub-1639831	SR-GS
17	4544752		C	A	SNV			GRCh38					ga4gh:VA.Lk_u7FM_DXAuJdthbLJZ9OQZZ-RmNFk8		c.2480G>T	p.Arg827Leu	NM_014520.4	MYBBP1A	Candidate					unknown	HETEROZYGOUS		Full		Uncertain significance		SR-GS
17	4550325		T	C	SNV			GRCh38		rs549307197	CA8305270		ga4gh:VA.Or0Hgd8WhLB5Xblq4ojwQk-QwT7UBkSL		c.1052A>G	p.Glu351Gly	ENST00000381556.6	MYBBP1A	Candidate					paternal	HETEROZYGOUS		Full		Uncertain significance	UW_CRDR-sub-1639833	SR-GS
18	62145916		A	AT	INDEL			GRCh38					ga4gh:VA.skWx7Uzqbswn1rJ4_klphiikiGoIPgP2		c.914_915insA	p.Phe305LeufsTer19	ENST00000640252.1	PIGN	Candidate					maternal	HETEROZYGOUS		Full		Uncertain significance	UW_CRDR-sub-1639834	SR-GS
9	136508238		G	A	SNV			GRCh38		rs41309764,CM053346,COSV53027013			ga4gh:VA.QJXr1VVpO2n6k7W1n6ZHWYXqAs1gXdTn		c.3319C>T	p.Arg1107Ter	ENST00000277541.7	NOTCH1	Known	Curation in progress	Aortic valve disease 1	OMIM:109730	Autosomal dominant	paternal	HETEROZYGOUS		Full		Pathogenic	UW_CRDR-sub-1639836	SR-GS
15	94385526		G	A	SNV			GRCh38		rs200626556,COSV59143183	CA7750104		ga4gh:VA.szKZR2ig857vdnHzrlg5iUkPmREOR3tI		c.1788+1G>A		ENST00000357742.8	MCTP2	Candidate					maternal	HETEROZYGOUS		Full		Uncertain significance	UW_CRDR-sub-1639848	SR-GS
22	20992346		C	G	SNV			GRCh38		rs772293748,COSV53152352	CA10118723		ga4gh:VA.uYCa66abqPTd-QtWrwfOES9xc3J-5F4r		c.1126C>G	p.Gln376Glu	ENST00000215739.12	LZTR1	Candidate					paternal	HETEROZYGOUS		Full		Uncertain significance	UW_CRDR-sub-1639850	SR-GS
7	83394299		G	A	SNV			GRCh38		rs111300014,COSV57104250			ga4gh:VA.WiOfRo6XWe7h2lRubSJ1TPcdpP_6OcVq		c.1498C>T	p.Arg500Trp	ENST00000643230.1	SEMA3E	Candidate	Curation in progress				nonmaternal	HETEROZYGOUS		Full		Uncertain significance		SR-GS
17	15890350	20654253			SV/CNV	DEL		GRCh38											Known	Curation in progress	Smith-Magenis syndrome	MONDO:0008434	Autosomal dominant	de novo	HETEROZYGOUS		Full		Pathogenic		SR-GS
11	5227002		T	A	SNV			GRCh38		rs334,CD830010,CM097155,CM880038	CA125138		ga4gh:VA.JGrSjQEcYOJ14vlkvm7sIyYSgHfpC5UG		c.20A>T	p.Glu7Val	ENST00000647020.1	HBB	Candidate					maternal	HETEROZYGOUS		Full		Pathogenic	UW_CRDR-sub-1639865	SR-GS
14	87968368		A	C	SNV			GRCh38			CA390747758		ga4gh:VA.0zbPzaU5svKtXqISl1N7FymLyptpVlh9		c.875T>G	p.Leu292Ter	ENST00000261304.6	GALC	Candidate					paternal	HETEROZYGOUS		Full		Likely pathogenic	UW_CRDR-sub-1639867	SR-GS
22	46353829		G	A	SNV			GRCh38		rs387907022,CM095558	CA129482		ga4gh:VA.76mbKl1vWD7YvNDnKmBzlu18VtvsS0Kp		c.835G>A	p.Val279Met	ENST00000290846.8	TRMU	Candidate					nonpaternal	HETEROZYGOUS		Full		Likely pathogenic		SR-GS
13	100526804	100537304			SV/CNV	DEL		GRCh38											Known	Curation in progress	PCCA-related propionic acidemia	MONDO:0011628	Autosomal recessive	biparental	HOMOZYGOUS		Full		Pathogenic	UW_CRDR-sub-1639875 | UW_CRDR-sub-1639876	SR-GS
2	237344778		T	C	SNV			GRCh38		rs1383065995	CA351204422		ga4gh:VA.6WZLMzcDi7tZn5cx78eSqoDsFfM4w-S0		c.7240A>G	p.Asn2414Asp	ENST00000295550.8	COL6A3	Candidate					maternal	HETEROZYGOUS		Full		Uncertain significance	UW_CRDR-sub-1639879	SR-GS
1	102934529		C	T	SNV			GRCh38		COSV104666680			ga4gh:VA.Gf18_J7LFqG_KfQIiFDkpi16WbliQm50		c.3520G>A	p.Gly1174Arg	ENST00000370096.8	COL11A1	Known	Curation in progress	Stickler syndrome, type II	OMIM:604841	Autosomal dominant	de novo	HETEROZYGOUS		Full		Pathogenic		SR-GS
22	20988037		A	G	SNV			GRCh38		COSV53148582	CA410779718		ga4gh:VA.TMWzcw_KcM-aZP9_8M0Ik3A51YGCHQn-		c.428A>G	p.Asn143Ser	ENST00000215739.12	LZTR1	Candidate					maternal	HETEROZYGOUS		Full		Uncertain significance	UW_CRDR-sub-1639885	SR-GS
4	52029766		G	A	SNV			GRCh38		rs150518260,CM971349	CA202230		ga4gh:VA.Bp47ABfh2KURNEizVW5YJSZUbkTyaY8j		c.341C>T	p.Ser114Phe	ENST00000381431.9	SGCB	Candidate					maternal	HETEROZYGOUS		Full		Curation in progress	UW_CRDR-sub-1639885	SR-GS
18	74635470		C	T	SNV			GRCh38		rs917850112	CA302814622		ga4gh:VA.2JoiEBS2CYxN_Q7zvlReBdFNZSAuuQO5		c.4451C>T	p.Ala1484Val	ENST00000299687.9	ZNF407	Candidate					maternal	HETEROZYGOUS		Full		Uncertain significance	UW_CRDR-sub-1639888	SR-GS
18	75063671		G	A	SNV			GRCh38		rs1345585661	CA403071315		ga4gh:VA.JzJVCEXQ9IbDD0hJMJrpn6gt8mvz4haV		c.5950G>A	p.Glu1984Lys	ENST00000299687.9	ZNF407	Candidate					paternal	HETEROZYGOUS		Full		Uncertain significance	UW_CRDR-sub-1639887	SR-GS
2	169001412	183335410			SV/CNV	DEL		GRCh38											Known	Curation in progress	multi-gene deletion disorder	MONDO:0002254	Autosomal dominant	unknown	HETEROZYGOUS		Full		Pathogenic		SR-GS
2	173217141		G	A	SNV			GRCh38		rs147468782	CA1970583		ga4gh:VA.wyWmPDe2l9L4-Y5-Z_f0cpQO8gypmkXe		c.878G>A	p.Arg293Lys	ENST00000375213.7	MAP3K20	Candidate					maternal	HOMOZYGOUS		Full		Uncertain significance	UW_CRDR-sub-1639888	SR-GS
19	38455472		G	A	SNV			GRCh38		rs144336148,CM992212	CA024295		ga4gh:VA.rdpQ0XVtWV_vP18jBM1OyxCejwVrlWT5		c.1598G>A	p.Arg533His	ENST00000359596.7	RYR1	Candidate					maternal	HETEROZYGOUS		Full		Likely pathogenic	UW_CRDR-sub-1639891	SR-GS
19	38499809		G	A	SNV			GRCh38		rs370007152	CA069232		ga4gh:VA.p7GuREHJlyqjVtADCbxa7b6CyahpKXQ4		c.7202G>A	p.Arg2401Gln	ENST00000359596.7	RYR1	Candidate					paternal	HETEROZYGOUS		Full		Uncertain significance	UW_CRDR-sub-1639892	SR-GS
7	117479869		G	T	SNV			GRCh38		rs73717525,CR991535			ga4gh:VA.nVemwzUqM6Xkvul3PouOao9WNwjkQkb_		c.-226G>T		NM_000492.3	CFTR	Candidate					biparental	HOMOZYGOUS		Full		Uncertain significance	UW_CRDR-sub-1639891 | UW_CRDR-sub-1639892	SR-GS
16	58526130		C	A	SNV			GRCh38		rs780571784			ga4gh:VA.lvUAgd04-hS-T1ypP_tb6JNADlzYuD-2		c.6462G>T	p.Met2154Ile	NM_001265612.5	CNOT1	Candidate					unknown	HETEROZYGOUS		Full		Uncertain significance		SR-GS
19	54986234		T	TTCA	INDEL			GRCh38					ga4gh:VA.wuocyEdb59dbI4ccN7uwJ2gpf5gTJnDI		c.2286_2288dup	p.Leu762_Gln763insHis	ENST00000543010.5	NLRP2	Candidate					nonmaternal	HETEROZYGOUS		Full		Uncertain significance		SR-GS
7	122122593	122181539			SV/CNV	DEL		GRCh38										AASS	Known	Curation in progress	Hyperlysinemia	OMIM:238700	Autosomal recessive	maternal	HETEROZYGOUS		Full		Pathogenic	UW_CRDR-sub-1639896	SR-GS
7	122126452		C	T	SNV			GRCh38		rs761154340,COSV62790003	CA4458658		ga4gh:VA.Wu1vyheRhZMULYAnt-XFvhKSVcaeV2Hf		c.395G>A	p.Arg132His	ENST00000393376.5	AASS	Known	Curation in progress	Hyperlysinemia	OMIM:238700	Autosomal recessive	de novo	HETEROZYGOUS		Full		Likely pathogenic		SR-GS
19	12893516		A	G	SNV			GRCh38		rs780976048,COSV55820881	CA9234379		ga4gh:VA.cLBnYVXNYppL0ReL-fO18CCsS5cSpMoj		c.368A>G	p.Tyr123Cys	ENST00000222214.9	GCDH	Candidate					paternal	HETEROZYGOUS		Full		Likely pathogenic	UW_CRDR-sub-1639900	SR-GS
16	51141754		G	GTGA	INDEL			GRCh38					ga4gh:VA.cCN5BWWXszrHs0pddxz2xkss_s7_yQFn		c.467_468insTCA	p.Ser156delinsIleSer	NM_002968.3	SALL1	Candidate					maternal	HETEROZYGOUS		Full		Uncertain significance	UW_CRDR-sub-1639905	SR-GS
2	233760498		G	A	SNV			GRCh38		rs4148323,CM930722,COSV59383881	CA122078		ga4gh:VA.FGfqUwMSSVvrSKczZq5FKIjohCzNjp2Q		c.211G>A	p.Gly71Arg	ENST00000305208.9	UGT1A1	Candidate					maternal	HETEROZYGOUS		Full		Pathogenic	UW_CRDR-sub-1639905	SR-GS
4	3473535		C	T	SNV			GRCh38		rs940346413,CM127108	CA91528915		ga4gh:VA.MK2H2RA-KLJcZ07crUGw1QZmz9O3DH01		c.230C>T	p.Thr77Met	ENST00000340083.5	DOK7	Known	Curation in progress	Myasthenic syndrome, congenital, 10	OMIM:254300	Autosomal recessive	biparental	HOMOZYGOUS		Full		Likely pathogenic	UW_CRDR-sub-1639911 | UW_CRDR-sub-1639912	SR-GS
17	44380050		CA	C	INDEL			GRCh38					ga4gh:VA.h1PAc72mPeCmYUgBHxGZCfnNNlZvBbgB		c.1703del	p.Leu568ArgfsTer26	ENST00000262407.5	ITGA2B	Candidate					paternal	HETEROZYGOUS		Full		Likely pathogenic	UW_CRDR-sub-1639918	SR-GS
X	154993128		T	C	SNV			GRCh38		CM015872,CM081609			ga4gh:VA.dC5NcDGt4P513-kZf9UmcWpI8noLT6hF		c.409A>G	p.Thr137Ala	NM_000132.4	F8	Known	Curation in progress	F8-related hemophilia	MONDO:0010602	X-linked	maternal	HEMIZYGOUS		Full		Likely pathogenic	UW_CRDR-sub-1639917	SR-GS
5	127753868	130214692			SV/CNV	DEL		GRCh38										ISOC1	Candidate					unknown	HETEROZYGOUS		Full		Uncertain significance		SR-GS
16	19627740		A	G	SNV			GRCh38		rs147480246	CA7936514		ga4gh:VA.CRvq2KfQbotG4kBTERh7OpkgTqNxuPIr		c.1585A>G	p.Ile529Val	ENST00000251143.9	VPS35L	Candidate					paternal	HETEROZYGOUS		Full		Uncertain significance	UW_CRDR-sub-1639923	SR-GS
16	19628712		A	C	SNV			GRCh38		rs936975418	CA278755139		ga4gh:VA.ps-PgUKj4j6Ww5FNzLstb48eeA0etNCi		c.1726A>C	p.Asn576His	ENST00000251143.9	VPS35L	Candidate					maternal	HETEROZYGOUS		Full		Uncertain significance	UW_CRDR-sub-1639922	SR-GS
17	42909418		G	C	SNV			GRCh38		rs80356482,CM950489,CM960672	CA256190		ga4gh:VA.sVkmt6N44fHt3OZVItcUWnQvRqb8zfmH		c.562G>C	p.Gly188Arg	ENST00000253801.6	G6PC	Known	Curation in progress	Glycogen storage disease Ia	OMIM:232200	Autosomal recessive	paternal	HETEROZYGOUS		Full		Pathogenic	UW_CRDR-sub-1639926	SR-GS
17	42911321		C	A	SNV			GRCh38		rs780226142,CM129507,COSV53831311	CA273945		ga4gh:VA.3IFBX3fK5V63b2xdioZqy-1C9HkZpTsH		c.969C>A	p.Tyr323Ter	ENST00000253801.6	G6PC	Known	Curation in progress	Glycogen storage disease Ia	OMIM:232200	Autosomal recessive	maternal	HETEROZYGOUS		Full		Pathogenic	UW_CRDR-sub-1639925	SR-GS
16	56869761		ACGGTG	A	INDEL			GRCh38		rs1246662762	CA622333567		ga4gh:VA.3TdbNYz1qkxKjgXVQDZOvscZZM3FoY-u		c.539_543del	p.Thr180AsnfsTer77	ENST00000438926.6	SLC12A3	Candidate					paternal	HETEROZYGOUS		Full		Pathogenic	UW_CRDR-sub-1635089	SR-GS
16	56879088		G	A	SNV			GRCh38		rs13306668,CM081801,CM117027	CA8069397		ga4gh:VA.4jTb6z5vPuGUtiq1ppUlHdPRZ3PbrnE2		c.1196G>A	p.Arg399His	ENST00000438926.6	SLC12A3	Candidate					paternal	HETEROZYGOUS		Full		Uncertain significance	UW_CRDR-sub-1635089	SR-GS
5	149027760		G	A	SNV			GRCh38		rs80338926,CM033082,COSV107397736	CA342372		ga4gh:VA.hj84QcJEGCDifd-zwAj0e0orST5artlx		c.1972C>T	p.Arg658Cys	ENST00000515425.5	SH3TC2	Candidate					maternal	HETEROZYGOUS		Full		Pathogenic	UW_CRDR-sub-1635088	SR-GS
1	209801418		T	C	SNV			GRCh38		CS092428	CA2586964594		ga4gh:VA.UUUeiE6ZjyV6dgW3lTK-RybM5FrH2lSY		c.-3-2A>G		ENST00000367021.7	IRF6	Known	Curation in progress	van der Woude syndrome 1	OMIM:119300	Autosomal dominant	paternal	HETEROZYGOUS		Full		Pathogenic	UW_CRDR-sub-1639937	SR-GS
10	43120106		G	A	SNV			GRCh38			CA376557080		ga4gh:VA.ZiJvNZRzi4YumuPMcmSKwuvoyovA6tw2		c.2633G>A	p.Arg878Lys	ENST00000355710.7	RET	Known	Curation in progress	Hirschsprung disease	OMIM:142623	Autosomal dominant	de novo	HETEROZYGOUS		Full		Pathogenic		SR-GS
12	47982895		G	A	SNV			GRCh38			CA384547016		ga4gh:VA.qrJcgSq2RDMlSTceqcnFHJIuwu0Pyhup		c.2146C>T	p.Gln716Ter	ENST00000380518.7	COL2A1	Known	Curation in progress	Stickler syndrome, type I	OMIM:108300	Autosomal dominant	de novo	HETEROZYGOUS		Full		Pathogenic		SR-GS
9	136506522		C	G	SNV			GRCh38		rs1301788341			ga4gh:VA.wtWKzGxdjQX43TGNMcWF4nSCoYFNuhys		c.4014+5G>C		ENST00000277541.7	NOTCH1	Candidate					paternal	HETEROZYGOUS		Full		Uncertain significance	UW_CRDR-sub-1639836	SR-GS
19	58499669		GTCAGCAGCAGCCCCGGC	G	INDEL			GRCh38					ga4gh:VA.MyyLoWRd3I9pWmRTv3y3iZcRqqXQwv6b		c.1473_1489del	p.Glu491AspfsTer85	ENST00000263093.6	SLC27A5	Candidate					maternal	HETEROZYGOUS		Full		Uncertain significance	UW_CRDR-sub-1639983	SR-GS
6	10877286		A	G	SNV			GRCh38		rs1432205955			ga4gh:VA.A_v2V_XZd7I7JWixWKHu2Dbw7_uupzgJ		c.197T>C	p.Met66Thr	NM_004752.4	GCM2	Candidate					maternal	HETEROZYGOUS		Full		Uncertain significance	UW_CRDR-sub-1639996	SR-GS
9	74739916		G	T	SNV			GRCh38		rs374249128	CA193294320		ga4gh:VA.dbr_XFk3hxA8AQ1qpeJYqLYNpBSPvxjk		c.5294C>A	p.Ala1765Glu	ENST00000360774.5	TRPM6	Known	Curation in progress	Hypomagnesemia 1, intestinal	OMIM:602014	Autosomal recessive	paternal	HETEROZYGOUS		Full		Likely pathogenic	UW_CRDR-sub-1639995	SR-GS
9	74821767		C	T	SNV			GRCh38		COSV62519388	CA373693913		ga4gh:VA.Xb_oZugkcp9Uzinnw22uIYbuOtFH8oJb		c.912G>A	p.Trp304Ter	ENST00000360774.5	TRPM6	Known	Curation in progress	Hypomagnesemia 1, intestinal	OMIM:602014	Autosomal recessive	maternal	HETEROZYGOUS		Full		Pathogenic	UW_CRDR-sub-1639996	SR-GS
1	109229487		G	A	SNV			GRCh38		rs772315632			ga4gh:VA.haT1l_n0Gh2hnVwqPKXgMcVlCk8Gpmbt		c.362G>A	p.Arg121Gln	ENST00000369923.4	SARS	Known	Moderate	Neurodevelopmental disorder with microcephaly, ataxia, and seizures	OMIM:617709	Autosomal recessive	de novo	HETEROZYGOUS		Full		Curation in progress		SR-GS
1	109236501		C	T	SNV			GRCh38		rs1655314337			ga4gh:VA.qivUoTwQ-e0kYip8OyfbVeSUApehA83I		c.1210C>T	p.Arg404Cys	ENST00000369923.4	SARS	Known	Moderate	Neurodevelopmental disorder with microcephaly, ataxia, and seizures	OMIM:617709	Autosomal recessive	unknown	HETEROZYGOUS		Full		Curation in progress	UW_CRDR-sub-1641260 | UW_CRDR-sub-1641261	SR-GS
X	251880	58311457			SV/CNV	DEL		GRCh38											Known	Curation in progress	Variant Turner Syndrome	MONDO:0019499	X-linked	de novo	HETEROZYGOUS		Full		Pathogenic		SR-GS
6	157206980		T	C	SNV			GRCh38		rs2128395540			ga4gh:VA.qt8VlOtS6HZsy0Wwo31fGedOM86GSo6k		c.5839T>C	p.Cys1947Arg	NM_020732.3	ARID1B	Candidate					maternal	HETEROZYGOUS		Full		Uncertain significance	UW_CRDR-sub-1642850	SR-GS
10	79312643		TC	T	INDEL			GRCh38					ga4gh:VA.CRjYW-7c59R53cYIFyG2kzwStt-jjTDz		c.3099delC	p.Leu1033fs	NM_020338.4	ZMIZ1	Known	Curation in progress	ZMIZ1-related neurodevelopmental disorder with multiple anomalies	OMIM:618659	Autosomal dominant	de novo	HETEROZYGOUS		Full		Pathogenic		SR-GS
17	15659528	18389012			SV/CNV	DEL		GRCh38										TOP3A	Known	Curation in progress	Smith-Magenis syndrome	MONDO:0008434	Autosomal dominant	de novo	HETEROZYGOUS		Full		Pathogenic		SR-GS
9	6565872	6618257			SV/CNV	DEL		GRCh38										GLDC	Candidate					paternal	HETEROZYGOUS		Full		Likely pathogenic	UW_CRDR-sub-1648801	SR-GS
13	26401491		A	T	SNV			GRCh38			CA387686200		ga4gh:VA.QhUVhna_qDIQ8VrNVrPQRobTdSbRmp1c		c.1136A>T	p.Asn379Ile	ENST00000381527.7	CDK8	Known	Curation in progress	Intellectual developmental disorder with hypotonia and behavioral abnormalities	OMIM:618748	Autosomal dominant	de novo	HETEROZYGOUS		Full		Likely pathogenic		SR-GS
2	144389855		A	G	SNV			GRCh38		COSV100356477	CA348700053		ga4gh:VA.1FDkO1PH6yUttsMS9C48BBS0cdB0C8xC		c.3241T>C	p.Cys1081Arg	ENST00000627532.2	ZEB2	Known	Curation in progress	Mowat-Wilson syndrome	OMIM:235730	Autosomal dominant	de novo	HETEROZYGOUS		Full		Likely pathogenic		SR-GS
2	207124100		A	G	SNV			GRCh38		rs1457593595,COSV58745998	CA350157597		ga4gh:VA.yLkZcOZBcDGAfOKhhyG3ATYMXm9uAGMf		c.407T>C	p.Leu136Ser	ENST00000309446.10	KLF7	Known	Curation in progress	neurodevelopmental disorder	MONDO:0700092	Autosomal dominant	de novo	HETEROZYGOUS		Full		Likely pathogenic		SR-GS
3	47124427		C	T	SNV			GRCh38		rs2043244124,COSV100340575	CA352538191		ga4gh:VA.yTNpGZEDrkfkRS0eUJSqkf5ko1mXIvjL		c.209G>A	p.Arg70Gln	ENST00000409792.3	SETD2	Candidate					maternal	HETEROZYGOUS		Full		Uncertain significance	UW_CRDR-sub-1653267	SR-GS
1	1527742		CCATCAATGACCG	C	INDEL			GRCh38			CA2580060431		ga4gh:VA.rYtYarcJuuLlvZxUhTKkrcGS_boiWv4b		c.1539_1550del	p.Asp513_Asn516del	ENST00000378755.9	ATAD3A	Candidate					maternal	HETEROZYGOUS		Full		Uncertain significance	UW_CRDR-sub-1653270	SR-GS
7	550573		G	A	SNV			GRCh38		rs1475000361,COSV100816886	CA366535718		ga4gh:VA.9nXRNrxjQhjFiZ3HDMQC1gWPBLxsM4IX		c.1003C>T	p.Arg335Trp	ENST00000406797.5	PRKAR1B	Known	Curation in progress	Marbach-Schaaf neurodevelopmental syndrome	OMIM:619680	Autosomal dominant	nonmaternal	HETEROZYGOUS		Full		Pathogenic		SR-GS
1	110604035		A	G	SNV			GRCh38			CA341603290		ga4gh:VA.8uKHhpSnMTQzhmMFBzldyeC2t9h7nB9H		c.748T>C	p.Phe250Leu	ENST00000633222.1	KCNA2	Candidate					nonmaternal	HETEROZYGOUS		Full		Uncertain significance		SR-GS
18	68163846	80259249			SV/CNV	DEL		GRCh38											Known	Curation in progress	18q- syndrome	MONDO:0011147	Autosomal dominant	de novo	HETEROZYGOUS		Full		Pathogenic		SR-GS
X	10213768		C	T	SNV			GRCh38		rs879255583,COSV66465220	CA10575779		ga4gh:VA.G6wtUwZ5a04AmAJZ2y1A9UmXK6rOmNDB		c.1664C>T	p.Ala555Val	ENST00000380833.8	CLCN4	Known	Curation in progress	Raynaud-Claes syndrome	OMIM:300114	X-linked	de novo	HETEROZYGOUS		Full		Pathogenic		SR-GS
19	34469132		A	T	SNV			GRCh38			CA405257190		ga4gh:VA.VaAdm71hIKX15HSNlpmDvPAFsOweoEZD		c.1834A>T	p.Arg612Trp	ENST00000246548.8	UBA2	Candidate					paternal	HETEROZYGOUS		Full		Uncertain significance	UW_CRDR-sub-1653297	SR-GS
9	14307469		C	G	SNV			GRCh38			CA373090909		ga4gh:VA.qKAEYXpFG5E50I0OZpBEqcmIR8khVOod		c.82G>C	p.Ala28Pro	ENST00000380953.5	NFIB	Known	Curation in progress	Macrocephaly, acquired, with impaired intellectual development	OMIM:618286	Autosomal dominant	de novo	HETEROZYGOUS		Full		Likely pathogenic		SR-GS
11	68171076		A	C	SNV			GRCh38			CA381604855		ga4gh:VA.YV6mzO5pBConrwQXj7ZMzOs9RtEPxE8x		c.916T>G	p.Tyr306Asp	ENST00000304363.8	KMT5B	Known	Curation in progress	Intellectual developmental disorder, autosomal dominant 51	OMIM:617788	Autosomal dominant	de novo	HETEROZYGOUS		Full		Likely pathogenic		SR-GS
13	20189473		C	T	SNV			GRCh38		rs72474224,CM000016,CM077559			ga4gh:VA.QFf42wjY7H2EOIcZnWjUO3G4C4I0pyRG		c.109 G>A	p.Val37Ile	NM_004004.5	GJB2	Candidate					maternal	HETEROZYGOUS		Full		Pathogenic	UW_CRDR-sub-1653308	SR-GS
1	24343026		G	A	SNV			GRCh38		rs879255244,CS140115	CA339048841		ga4gh:VA.aneO3XKZPnqCqTVPooHaSsvMojJGFYIs		c.1419+1G>A		ENST00000350501.9	GRHL3	Known	Curation in progress	van der Woude syndrome 2	OMIM:606713	Autosomal dominant	maternal	HETEROZYGOUS		Full		Pathogenic	UW_CRDR-sub-1653308	SR-GS
X	41170554		G	C	SNV			GRCh38			CA412759589		ga4gh:VA.umeFDPF50ErX8jed5Hh6gepf3_YOsGDa		c.2962G>C	p.Gly988Arg	ENST00000324545.8	USP9X	Known	Curation in progress	Intellectual developmental disorder, X-linked 99, syndromic, female-restricted	OMIM:300968	X-linked	de novo	HETEROZYGOUS		Full		Likely pathogenic		SR-GS
19	38444660		G	C	SNV			GRCh38		rs201834803	CA067833		ga4gh:VA.84fYCIjUh7-OB38i5HNpCqDTF6LFyKJC		c.614G>C	p.Cys205Ser	ENST00000359596.7	RYR1	Candidate					unknown	HETEROZYGOUS		Full		Uncertain significance		SR-GS
19	38448434		G	A	SNV			GRCh38		rs779597449,COSV62088230,COSV62091242	CA072725		ga4gh:VA._JmSSgpoKJ8r4PP6xgEcAOqRVAbTb1K4		c.880G>A	p.Glu294Lys	ENST00000359596.7	RYR1	Candidate					unknown	HETEROZYGOUS		Full		Uncertain significance		SR-GS
22	41157330		C	CTGCT	INDEL			GRCh38					ga4gh:VA.C2saVQt2WJpRHWuuNhQxA3TmEQeW4z_B		c.3424_3427dup	p.Ser1143LeufsTer6	ENST00000263253.8	EP300	Known	Curation in progress	Rubinstein-Taybi syndrome 2	OMIM:613684	Autosomal dominant	de novo	HETEROZYGOUS		Full		Pathogenic		SR-GS
1	152312600		CACTG	C	INDEL			GRCh38		rs558269137			ga4gh:VA.27uL-wFsA1ZKmc5XoXbvvmF5-G03-20f		c.2282_2285del	p.761_762del	NM_002016.2	FLG	Candidate					maternal	HETEROZYGOUS		Full		Pathogenic	UW_CRDR-sub-1653320	SR-GS
22	49913384		C	T	SNV			GRCh38		rs376314741	CA10300678		ga4gh:VA.lZPHS7kd-MLl3tu4RSdHbRBwdSeg-O-b		c.295+1G>A		ENST00000330817.10	ALG12	Candidate					paternal	HETEROZYGOUS		Full		Likely pathogenic	UW_CRDR-sub-1653323	SR-GS
19	38457545		C	T	SNV			GRCh38		rs118192172,CM910349,COSV100616513			ga4gh:VA.JPmExLwRWTg0tgT0_DxHuB7JoKGUSUTy		c.1840C>T	p.Arg614Cys	NM_000540.3	RYR1	Candidate					maternal	HETEROZYGOUS		Full		Pathogenic	UW_CRDR-sub-1653325	SR-GS
19	38494564		C	T	SNV			GRCh38		rs118192175,CM981780,COSV104665864			ga4gh:VA.gMLKaXjuTqqMeU0JHfSU3OuTk2hOlXDk		c.6487C>T	p.Arg2163Cys	NM_000540.3	RYR1	Candidate					paternal	HETEROZYGOUS		Full		Pathogenic	UW_CRDR-sub-1653326	SR-GS
6	32079158		C	T	SNV			GRCh38		rs777054871,COSV100925873			ga4gh:VA._z1bwXKu1eahmmwg4Z4G3TysOYx1cTBd		c.4250G>A	p.Arg1417His	NM_001365276.2	TNXB	Candidate					paternal	HETEROZYGOUS		Full		Uncertain significance	UW_CRDR-sub-1653326	SR-GS
6	32082135		C	T	SNV			GRCh38		rs774582576,CM164300			ga4gh:VA.Rx3ZztAcjdVBzIJU_llvJ2GsIO-0nWy4		c.3637G>A	p.Val1213Ile	NM_001365276.2	TNXB	Candidate					maternal	HETEROZYGOUS		Full		Uncertain significance	UW_CRDR-sub-1653325	SR-GS
12	49186434		C	G	SNV			GRCh38		COSV105156607,COSV55496901			ga4gh:VA.ipOQAv-KrRLw3WaEDb06FIgYBKfaKenI		c.251G>C	p.Arg84Phe	NM_006009.4	TUBA1A	Candidate					de novo	HETEROZYGOUS		Full		Likely pathogenic		SR-GS
18	23539405		G	A	SNV			GRCh38		rs543206298,CM992941	CA297014		ga4gh:VA.TwbQgArA-GtZuvspYSTvVbU2aLLc1--s		c.2861C>T	p.Ser954Leu	ENST00000269228.9	NPC1	Candidate					maternal	HETEROZYGOUS		Full		Pathogenic	UW_CRDR-sub-1653331	SR-GS
3	25645343		A	C	SNV			GRCh38			CA351914806		ga4gh:VA.27pbNCIH2RqqlXz27w0wPVQU0Mz0ODZd		c.197T>G	p.Leu66Arg	ENST00000264331.8	TOP2B	Candidate					de novo	HETEROZYGOUS		Full		Uncertain significance		SR-GS
17	8493792		C	G	SNV			GRCh38		rs755598671,COSV52595001	CA8377283		ga4gh:VA.ECDwObxJHwmmzaKR60jDiPIUPtoF9Hlw		c.4150G>C	p.Glu1384Gln	ENST00000360416.7	MYH10	Candidate					maternal	HETEROZYGOUS		Full		Uncertain significance	UW_CRDR-sub-1653337	SR-GS
6	135453425		GA	G	INDEL			GRCh38		rs1554208431	CA658657628		ga4gh:VA.DJ1zdR188JBbKc617vT8-838ZUN2ZsZp		c.1355del	p.Phe452SerfsTer2	ENST00000367800.8	AHI1	Known	Curation in progress	Joubert syndrome 3	OMIM:608629	Autosomal recessive	unknown	HOMOZYGOUS		Full		Pathogenic	UW_CRDR-sub-1653340	SR-GS
3	114350350		C	CT	INDEL			GRCh38		rs2108200372	CA2573052060		ga4gh:VA.T1iDOCWNWZtoEfCo1lk5975AwFvnaEKI		c.1727dup	p.Pro577AlafsTer3	ENST00000474710.5	ZBTB20	Known	Curation in progress	Primrose syndrome	OMIM:259050	Autosomal dominant	de novo	HETEROZYGOUS		Full		Pathogenic		SR-GS
X	155259949	155560787			SV/CNV	DUP		GRCh38										F8A3	Candidate					maternal	HEMIZYGOUS		Full		Uncertain significance	UW_CRDR-sub-1653345	SR-GS
6	15520192		G	GTGCC	INDEL			GRCh38					ga4gh:VA.s5lcr1WUIzfUrI1kgXXDLFc29Lxf6VDS		c.3682_3683insTGCC	p.Val1228fs	NM_004973.4	JARID2	Known	Curation in progress	JARID2-related neurodevelopmental disorder	OMIM:620098	Autosomal dominant	de novo	HETEROZYGOUS		Full		Pathogenic		SR-GS
6	87214147	87219181			SV/CNV	DEL		GRCh38										ZNF292	Known	Curation in progress	ZNF292-related neurodevelopmental disorder	OMIM:619188	Autosomal dominant	de novo	HETEROZYGOUS		Full		Pathogenic		SR-GS
15	75400039		C	A	SNV			GRCh38			CA393496995		ga4gh:VA.d61uI5iclfBT5B9xWZSriFx0A7RBls1P		c.1854+1G>T		ENST00000394947.7	SIN3A	Known	Curation in progress	Witteveen-Kolk syndrome	OMIM:613406	Autosomal dominant	de novo	HETEROZYGOUS		Full		Pathogenic		SR-GS
10	101771522		G	A	SNV			GRCh38		rs876661330,CM104201,COSV60142801	CA10581219		ga4gh:VA.udzkwFs6Shpc00fnt0UJCWAoVdvvjPLE		c.385C>T	p.Arg129Ter	ENST00000320185.6	FGF8	Candidate					paternal	HETEROZYGOUS		Full		Pathogenic	UW_CRDR-sub-1653361	SR-GS
7	40062876		T	C	SNV			GRCh38					ga4gh:VA.BAb-hWIGDI6uHCnQF3ipVW5aUaWWS1C-		c.2651T>C	p.Leu884Pro	ENST00000181839.9	CDK13	Known	Curation in progress	Congenital heart defects, dysmorphic facial features, and intellectual developmental disorder	OMIM:617360	Autosomal dominant	de novo	HETEROZYGOUS		Full		Likely pathogenic		SR-GS
14	36519122		G	T	SNV			GRCh38		CM146079,COSV100701734,COSV61390068	CA389460804		ga4gh:VA.VW-viDI9JrQts1l70Hrr-oq-fpte_937		c.326C>A	p.Ser109Ter	ENST00000354822.6	NKX2-1	Known	Curation in progress	Choreoathetosis, hypothyroidism, and neonatal respiratory distress	OMIM:610978	Autosomal dominant	paternal	HETEROZYGOUS		Full		Pathogenic	UW_CRDR-sub-1653367	SR-GS
2	237340589		C	T	SNV			GRCh38		rs1477462064			ga4gh:VA.cf3kpMizO-grX7EiGquqxw8T4FYU0HsY		c.8327G>A	p.Arg2776Lys	NM_004369.4	COL6A3	Candidate					maternal	HETEROZYGOUS		Full		Uncertain significance	UW_CRDR-sub-1653366	SR-GS
18	148963	14275014			SV/CNV	DEL		GRCh38											Known	Curation in progress	18q- syndrome	MONDO:0011147	Autosomal dominant	unknown	HETEROZYGOUS		Full		Pathogenic		SR-GS
1	155952232		T	G	SNV			GRCh38			CA342799943		ga4gh:VA.BfNLzpf-Lom84DwMrgQy1evfJk5eoCqR		c.1988A>C	p.Glu663Ala	ENST00000361247.8	ARHGEF2	Candidate					unknown	HETEROZYGOUS		Full		Uncertain significance		SR-GS
5	1801448		C	CTG	INDEL			GRCh38		rs769666581	CA3187519		ga4gh:VA.w9q79oXpxNKJUmvHWoHLL22kttgGkrWy		c.32_33dup	p.Asn12Ter	ENST00000274137.9	NDUFS6	Candidate					unknown	HETEROZYGOUS		Full		Likely pathogenic		SR-GS
10	63185623		A	G	SNV			GRCh38					ga4gh:VA.7bL0xBmJYpGoiQoXiwcnbzgw18M7R5Eu		c.6770T>C	p.Val2257Ala	NM_032776.3	JMJD1C	Candidate					unknown	HETEROZYGOUS		Full		Uncertain significance		SR-GS
11	118263083		CT	C	INDEL			GRCh38		rs752672077	CA6301478		ga4gh:VA.F8xyIrTOfvYY6tsUpT4ySgqqu40sieJz		c.72del	p.Ile24MetfsTer22	ENST00000278937.6	MPZL2	Candidate					paternal	HETEROZYGOUS		Full		Pathogenic	UW_CRDR-sub-1653375	SR-GS
9	128632260		G	GGGACCAGCT	INDEL			GRCh38		rs587784440	CA173597		ga4gh:VA.qH9EfEGjP5iyEZNG_avkaZJSuaE0xXOP		c.6908_6916dup	p.Asp2303_Leu2305dup	ENST00000372739.5	SPTAN1	Known	Curation in progress	Developmental and epileptic encephalopathy 5	OMIM:613477	Autosomal dominant	de novo	HETEROZYGOUS		Full		Pathogenic		SR-GS
11	5226943		C	T	SNV			GRCh38		rs33950507,CD024041,CM820002,CM950610,CS820003	CA124838		ga4gh:VA.qWCuBkbmQxMBSWN37oPrObje0DzfBNKl		c.79G>A	p.Glu27Lys	ENST00000647020.1	HBB	Candidate					unknown	HETEROZYGOUS		Full		Pathogenic		SR-GS
1	23050480		A	G	SNV			GRCh38			CA338961070		ga4gh:VA.3CMw5-M2K4dw0HCPjhz9EusMCCjOuCSS		c.671A>G	p.Gln224Arg	ENST00000400181.8	KDM1A	Candidate					unknown	HETEROZYGOUS		Full		Uncertain significance		SR-GS
X	153695165		C	T	SNV			GRCh38		rs1557045856	CA415091242		ga4gh:VA.FmqZbiFWeX8BYgeMFgM1CsjxS0uwH4Cd		c.1859C>T	p.Thr620Ile	ENST00000253122.9	SLC6A8	Candidate					unknown	HEMIZYGOUS		Full		Uncertain significance		SR-GS
8	140539349		G	A	SNV			GRCh38		rs866981753,COSV55048605,COSV55051361	CA186571232		ga4gh:VA.jsRNW9SIhmFkrcSYkWB2DyXFU2E1VeyH		c.2140C>T	p.Arg714Trp	ENST00000220592.9	AGO2	Known	Curation in progress	Lessel-Kreienkamp syndrome	OMIM:619149	Autosomal dominant	maternal	HETEROZYGOUS		Full		Pathogenic		SR-GS
10	112951596		AC	A	INDEL			GRCh38			CA2850446623		ga4gh:VA.UHqnwCN8RM0tGqYZ2hlc9-PtxS2pwKY1		c.372del	p.Ala125ProfsTer30	ENST00000627217.2	TCF7L2	Candidate					maternal	HETEROZYGOUS		Full		Uncertain significance	UW_CRDR-sub-1653386	SR-GS
2	135789618		C	T	SNV			GRCh38		rs750409138	CA1887604		ga4gh:VA.FWsc3X4nFhzBpAA16XsMaK0qZ10Hl3q2		c.5516G>A	p.Gly1839Asp	ENST00000264162.6	LCT	Candidate					maternal	HETEROZYGOUS		Full		Uncertain significance	UW_CRDR-sub-1653386	SR-GS
2	135836780		G	GATGA	INDEL			GRCh38		rs1417230303	CA536547377		ga4gh:VA.-Uk60y3kGE5oYUryPt1QV-GBLlTN4x0P		c.386_389dup	p.Leu131HisfsTer20	ENST00000264162.6	LCT	Candidate					nonmaternal	HETEROZYGOUS		Full		Pathogenic		SR-GS
[truncated: 782 more rows]
